# Supplementary material for: Transformer-based deep learning enables improved B-cell epitope prediction in parasitic pathogens: A proof-of-concept study on Fasciola hepatica
Source: PLoS Negl Trop Dis. 2025 Apr 29;19(4):e0012985. doi: 10.1371/journal.pntd.0012985 (PMC12064019; doi:10.1371/journal.pntd.0012985)
Supplement: S1 Table — (XLSX) [file pntd.0012985.s004.xlsx]

## Sheet: sheet1
S1 Table: Parameter settings for deep learning and machine learning models used in this study.
Deep learning
Type	Parameters
vocab_size	24
epochs	200
classification_threshold	0.6
learning_rate	4e-05
reg	0.001
dim_embedding	256
num_layer	2
num_head	8
dim_feedforward	2048
dim_k	32
dim_v	32
pooling	max
max_len	77
batch_size	512
Machine learning
Classifiers	Parameters
SVC	C': [2.2, 2.3, 2.4, 2.5, 2.6]
RandomForestClassifier	n_estimators': [20, 25, 30, 35, 40, 45, 50],
GaussianNB	none
LGBMClassifier	n_estimators': [1, 5, 10, 15, 20, 25] and 'learning_rate': [0.01, 0.02, 0.03, 0.04, 0.05]
