# Supplementary material for: Transformer-based deep learning enables improved B-cell epitope prediction in parasitic pathogens: A proof-of-concept study on Fasciola hepatica
Source: PLoS Negl Trop Dis. 2025 Apr 29;19(4):e0012985. doi: 10.1371/journal.pntd.0012985 (PMC12064019; doi:10.1371/journal.pntd.0012985)
Supplement: S2 Table — (XLSX) [file pntd.0012985.s005.xlsx]

## Sheet: Sheet1
S2 Table: Performance of conventional machine learning models with handcrafted features for B-cell epitope prediction in parasites.
Descriptor_classifier	10-Fold cross validation						Independent test
	ACC	AUC	SE	SP	MCC		ACC	AUC	SE	SP	MCC
AAC_SVM	0.720385	0.791394	0.670072	0.7707	0.443121		0.721112	0.78984	0.675934	0.76629	0.44404
AAC_RF	0.776788	0.850947	0.738752	0.814821	0.555333		0.779322	0.856582	0.747176	0.811468	0.559803
AAC_GNB	0.666919	0.725025	0.600084	0.733755	0.336914		0.680278	0.738294	0.614248	0.746308	0.363742
AAC_LGBM	0.743861	0.815125	0.669424	0.818305	0.493691		0.75934	0.822536	0.695048	0.823632	0.523021
ASDC_SVM	0.730165	0.797944	0.708108	0.752225	0.460837		0.726759	0.797939	0.696785	0.756733	0.454336
ASDC_RF	0.75842	0.83845	0.722887	0.793954	0.518269		0.758905	0.842695	0.726325	0.791486	0.518913
ASDC_GNB	0.688546	0.751829	0.612694	0.764396	0.381642		0.690269	0.756271	0.614248	0.76629	0.385015
ASDC_LGBM	0.730926	0.805105	0.674636	0.787219	0.464949		0.735882	0.816924	0.689835	0.781929	0.473777
CKSAAGP_SVM	0.661378	0.718554	0.625738	0.697024	0.323698		0.650304	0.718056	0.586447	0.714162	0.30309
CKSAAGP_RF	0.726363	0.796028	0.658558	0.794176	0.457074		0.730235	0.798757	0.652476	0.807993	0.466141
CKSAAGP_GNB	0.618452	0.660057	0.537494	0.699417	0.240198		0.620765	0.651185	0.530843	0.710686	0.245532
CKSAAGP_LGBM	0.711584	0.777006	0.618128	0.805039	0.431298		0.709818	0.769559	0.599479	0.820156	0.430242
CKSAAP_SVM	0.748964	0.824554	0.728537	0.769398	0.498682		0.730235	0.803412	0.702867	0.757602	0.46116
CKSAAP_RF	0.797544	0.873658	0.763528	0.831563	0.596718		0.779757	0.863301	0.742832	0.816681	0.561045
CKSAAP_GNB	0.708649	0.771319	0.660945	0.756357	0.419381		0.706342	0.759519	0.64205	0.770634	0.416139
CKSAAP_LGBM	0.750814	0.815858	0.732884	0.768749	0.502259		0.753258	0.827709	0.733275	0.773241	0.506921
DDE_SVM	0.731362	0.803706	0.716582	0.746142	0.463064		0.728497	0.811349	0.707211	0.749783	0.457409
DDE_RF	0.798412	0.876087	0.760488	0.836338	0.598791		0.802346	0.878475	0.757602	0.847089	0.607127
DDE_GNB	0.691698	0.747174	0.651375	0.732019	0.384741		0.695048	0.745606	0.655951	0.734144	0.391294
DDE_LGBM	0.744945	0.820579	0.67898	0.810912	0.494424		0.763249	0.83674	0.702867	0.823632	0.53038
DPC_SVM	0.729622	0.802007	0.716152	0.7431	0.45957		0.728063	0.805874	0.714162	0.741964	0.456301
DPC_RF	0.779613	0.861489	0.741797	0.817434	0.561062		0.791486	0.865564	0.750652	0.83232	0.584925
DPC_GNB	0.686264	0.747569	0.646596	0.725933	0.373745		0.694179	0.74529	0.657689	0.730669	0.389396
DPC_LGBM	0.72734	0.80173	0.706366	0.74832	0.455403		0.738054	0.815758	0.714162	0.761946	0.476652
GAAC_SVM	0.623886	0.664136	0.522708	0.725058	0.253052		0.623805	0.658362	0.507385	0.740226	0.254609
GAAC_RF	0.683436	0.736463	0.612259	0.754615	0.37087		0.696785	0.744273	0.634231	0.75934	0.396688
GAAC_GNB	0.603999	0.639936	0.626389	0.581611	0.20837		0.59861	0.63756	0.626412	0.570808	0.197525
GAAC_LGBM	0.702673	0.75796	0.619864	0.785474	0.411266		0.703301	0.758875	0.609036	0.797567	0.414028
GDPC_SVM	0.644641	0.694833	0.605954	0.683329	0.290287		0.64205	0.688571	0.589922	0.694179	0.285658
GDPC_RF	0.71028	0.776032	0.660507	0.760055	0.422801		0.722415	0.778821	0.672459	0.772372	0.447068
GDPC_GNB	0.605192	0.650159	0.492717	0.71767	0.216032		0.591659	0.637458	0.475239	0.70808	0.1885
GDPC_LGBM	0.696695	0.768322	0.584218	0.80917	0.404107		0.700261	0.763933	0.56907	0.831451	0.415063
GTPC_SVM	0.636276	0.688599	0.584874	0.687679	0.274128		0.6351	0.686038	0.571677	0.698523	0.2724
GTPC_RF	0.720603	0.786998	0.656383	0.784832	0.445112		0.726325	0.788419	0.662902	0.789748	0.456336
GTPC_GNB	0.604757	0.654997	0.43686	0.772658	0.222381		0.602085	0.634746	0.423979	0.780191	0.218503
GTPC_LGBM	0.698108	0.753848	0.605957	0.790264	0.403315		0.696785	0.758914	0.590791	0.80278	0.402724
PAAC_SVM	0.744294	0.813573	0.707234	0.78135	0.490077		0.747176	0.814976	0.719374	0.774978	0.495119
PAAC_RF	0.715823	0.784676	0.686152	0.745489	0.432584		0.716768	0.781294	0.677672	0.755864	0.434868
PAAC_GNB	0.661593	0.719472	0.58617	0.737016	0.327037		0.668115	0.73136	0.595135	0.741095	0.339869
PAAC_LGBM	0.682893	0.747278	0.637247	0.728535	0.367441		0.685491	0.750464	0.634231	0.736751	0.372947
QSOrder_SVM	0.746032	0.81449	0.713103	0.778961	0.493263		0.740226	0.808383	0.70808	0.772372	0.481448
QSOrder_RF	0.712452	0.786198	0.676807	0.748102	0.426099		0.71503	0.786508	0.676803	0.753258	0.431323
QSOrder_GNB	0.653878	0.706865	0.538579	0.769182	0.316507		0.655517	0.720966	0.54735	0.763684	0.318578
QSOrder_LGBM	0.676807	0.742859	0.62073	0.732891	0.356045		0.680278	0.74159	0.608167	0.752389	0.364365
SOCN_SVM	0.57759	0.609832	0.594871	0.560313	0.15536		0.582537	0.623802	0.589053	0.576021	0.165088
SOCN_RF	0.563571	0.592774	0.559444	0.567695	0.127178		0.546047	0.573965	0.529974	0.56212	0.0921415
SOCN_GNB	0.566395	0.584906	0.656159	0.47663	0.135104		0.559948	0.594965	0.629887	0.490009	0.121086
SOCN_LGBM	0.572809	0.603272	0.621609	0.524016	0.146648		0.572546	0.610705	0.59861	0.546481	0.145289
