# Supplementary material for: Transformer-based deep learning enables improved B-cell epitope prediction in parasitic pathogens: A proof-of-concept study on Fasciola hepatica
Source: PLoS Negl Trop Dis. 2025 Apr 29;19(4):e0012985. doi: 10.1371/journal.pntd.0012985 (PMC12064019; doi:10.1371/journal.pntd.0012985)
Supplement: S3 Table — (XLSX) [file pntd.0012985.s006.xlsx]

## Sheet: Sheet1
S3 Table: Bioinformatic analysis of proteomic features and expression profiles of F. hepatica across four developmental stages.
Uniprot ID	Description	Sequence coverage [%]	Mol. weight [kDa]	Q-value	Score	Developmental stage
						MC1	MC2	MC3	JF1	JF2	JF3	IF1	IF2	IF3	AD1	AD2	AD3
A0A068LJN3	Glyceraldehyde-3-phosphate dehydrogenase (EC 1.2.1.12)	8.9	36.934	0.00056657	4.6418	-0.0469756	-0.0507542	-0.0446702	-0.243749	-0.249212	-0.256314	-0.265279	-0.255714	-0.263273	-0.241569	-0.230618	-0.239868
A0A075F9M7	CD59 protein (CD59-like protein)	32.3	14.077	0	48.662	-0.0469756	-0.0507542	-0.0446702	3.32427	2.26158	3.18892	2.90195	1.00967	1.70093	1.62119	0.777785	1.17134
A0A096ZM63	Cathepsin B4 (EC 3.4.22.1)	44.8	38.19	0	23.227	-0.0469756	-0.0507542	-0.0446702	-0.243749	-0.195242	-0.165822	-0.16308	-0.20037	-0.151255	-0.203888	-0.230618	-0.239868
A0A097F1J3	CD59-like protein	27.9	13.401	0	65.479	-0.0469756	-0.0507542	-0.0446702	-0.243749	0.0391351	-0.124237	-0.0715567	-0.0801121	0.030019	-0.147681	-0.0406735	0.0275877
A0A097F1L7	CD59-like protein	27.9	13.387	0.0010644	3.7465	-0.0469756	-0.0507542	-0.0446702	-0.243749	-0.249212	-0.256314	-0.265279	-0.255714	-0.263273	-0.241569	-0.230618	-0.239868
A0A0B5GUS3	Calcium binding protein	44.4	22.233	0	116.26	-0.0469756	-0.0507542	-0.0446702	0.00775728	0.199115	0.149957	0.356464	0.530391	0.340377	0.379943	0.699008	0.64589
A0A4E0RJX2	Fatty acid-binding protein type VI	7.5	18.428	0.0020661	3.4305	-0.0469756	-0.0507542	-0.0446702	-0.243749	-0.249212	-0.256314	-0.265279	-0.255714	-0.263273	-0.241569	-0.230618	-0.239868
A0A0U1Z1I6	Fatty acid-binding protein type V	23.9	15.372	0	13.498	-0.0469756	-0.0507542	-0.0446702	-0.162285	-0.136389	-0.151954	-0.265279	-0.255714	-0.263273	-0.241569	-0.164008	-0.161151
A0A0U5GHU2	Kunitz-CH	53.6	9.3558	0	33.67	-0.0469756	-0.0507542	-0.0446702	0.0148032	0.119454	0.130977	0.983558	0.436745	0.896017	0.250045	-0.230618	-0.239868
A0A0U5GJT7	Kunitz	64.3	9.2516	0	170.55	-0.0469756	-0.0507542	-0.0446702	3.06586	3.3269	3.10556	7.67743	4.98707	5.95559	5.86754	4.08295	5.99354
A0A150ZZ20	Chaperone protein DnaK (HSP70) (Heat shock 70 kDa protein) (Heat shock protein 70)	2.5	68.555	0	44.429	0.236127	-0.0507542	-0.0446702	1.52547	1.52617	1.65096	1.71275	1.80662	1.5919	1.178	1.33589	1.01531
A0A150ZZ28	Glutaredoxin	13.5	9.7962	0.0066351	2.4428	-0.0469756	-0.0507542	-0.0446702	-0.243749	-0.249212	-0.256314	-0.265279	-0.255714	-0.263273	-0.241569	-0.230618	-0.239868
A0A150ZZW1	NADH-quinone oxidoreductase subunit F (EC 7.1.1.-)	4.8	45.567	0	10.728	-0.0469756	-0.0507542	-0.0446702	-0.243749	-0.249212	-0.256314	-0.265279	-0.255714	-0.263273	-0.241569	-0.230618	-0.239868
A0A151A0G5	Chaperonin GroEL (EC 5.6.1.7) (60 kDa chaperonin) (Chaperonin-60) (Cpn60)	3.3	58.183	0	5.0262	-0.0469756	-0.0507542	-0.0446702	-0.243749	-0.249212	-0.256314	-0.265279	-0.255714	-0.263273	-0.241569	-0.230618	-0.239868
A0A151A0H0	ATP synthase subunit beta (EC 7.1.2.2) (ATP synthase F1 sector subunit beta) (F-ATPase subunit beta)	5.1	51.161	0	54.574	-0.0469756	-0.0507542	-0.0446702	0.43838	-0.249212	0.221586	-0.265279	-0.255714	-0.263273	0.315296	-0.230618	-0.239868
A0A1C8F9S1	CaBP1 (Tegumental calcium-binding EF-hand protein 4)	51.6	22.035	0	223.51	-0.0469756	-0.0507542	-0.0446702	1.17818	1.29466	1.19667	2.25846	2.60589	2.22914	2.27018	2.98827	3.34086
X5CR45	NADH dehydrogenase subunit 2	3.1	32.293	0.0053089	2.6326	-0.0469756	-0.0507542	-0.0446702	-0.243749	-0.249212	-0.256314	-0.265279	-0.255714	-0.263273	-0.241569	-0.230618	-0.239868
Q9B8Y7	NADH-ubiquinone oxidoreductase chain 4 (EC 7.1.1.2)	1.9	47.367	0.0079254	2.2977	-0.0469756	-0.0507542	-0.0446702	-0.243749	-0.249212	-0.256314	-0.265279	-0.255714	-0.263273	-0.241569	-0.230618	-0.239868
A0A220T1Z2	L2 procathepsin	82.6	35.438	0	13.891	-0.0469756	-0.0507542	-0.0446702	0.50131	0.216226	0.917195	1.28434	0.471032	1.26849	0.493034	0.283096	0.159289
A0A2H1BR79	Rab protein 7	35.8	20.935	0	61.759	-0.0469756	-0.0507542	-0.0446702	-0.169553	-0.15642	-0.173248	-0.195129	-0.179407	-0.192193	-0.188457	-0.230618	-0.167823
A0A2H1BRA2	Serine/threonine-protein phosphatase	12.8	20.181	0.0010776	3.9586	-0.0469756	-0.0507542	-0.0446702	-0.243749	-0.249212	-0.256314	-0.265279	-0.255714	-0.263273	-0.241569	-0.230618	-0.239868
A0A2H1BRB2	40S ribosomal protein S7	53.4	22.103	0	36.74	-0.0469756	-0.0507542	-0.0446702	0.157599	0.188407	0.101849	0.195177	0.116486	0.0758618	0.0366791	-0.0491716	-0.00623655
A0A2H1BRC3	Ribosomal protein L19	22.9	34.084	0	62.744	-0.0469756	-0.0507542	-0.0446702	-0.0759262	-0.0695	-0.0755236	-0.0107299	-0.050181	-0.0482589	-0.0820275	-0.123229	-0.0839951
A0A2H1BRK7	Histone H3	16.9	15.314	0	52.046	0.838159	-0.0507542	-0.0446702	4.47504	4.91776	4.44581	3.28424	2.32812	2.57461	1.17446	0.949826	1.14002
A0A2H1BRD0	Large ribosomal subunit protein eL42	20.8	12.269	0	10.211	-0.0469756	-0.0507542	-0.0446702	0.0798615	0.0760929	-0.256314	0.211538	0.211835	0.246033	0.0709484	-0.0559866	-0.047796
A0A2H1BRD4	26S proteasome non-ATPase regulatory subunit	33.3	35.24	0	16.264	-0.0469756	-0.0507542	-0.0446702	-0.243749	-0.152713	-0.256314	-0.265279	-0.174364	-0.155636	-0.170895	-0.230618	-0.165618
A0A2H1BRE1	CDGSH iron-sulfur domain-containing protein 2 homologue	50	14.532	0	50.998	-0.0469756	-0.0507542	-0.0446702	0.12743	0.151887	0.0691149	0.0457659	-0.0296503	-0.0108077	-0.0310545	-0.0889592	-0.051002
A0A2H1BRG4	Vitelline protein BI	26.8	31.166	0	61.948	-0.0469756	-0.0507542	-0.0446702	-0.243749	-0.249212	-0.256314	-0.265279	-0.176019	-0.263273	0.131889	-0.230618	0.0208534
A0A2H1BRG9	alanine--tRNA ligase (EC 6.1.1.7)	13.1	18.464	0	5.3405	-0.0469756	-0.0507542	-0.0446702	-0.243749	-0.249212	-0.256314	-0.265279	-0.15996	-0.184022	-0.241569	-0.230618	-0.239868
A0A2H1BRI9	Alpha-parvin	11.1	13.274	0.0010753	3.9327	-0.0469756	-0.0507542	-0.0446702	-0.243749	-0.249212	-0.256314	-0.265279	-0.255714	-0.263273	-0.241569	-0.230618	-0.239868
A0A2H1BRP1	26S proteasome non-ATPase regulatory subunit 12	57.1	19.059	0	48.59	-0.0469756	-0.0507542	-0.0446702	-0.167818	-0.161163	-0.256314	-0.19136	-0.148111	-0.175527	-0.159814	-0.166624	-0.149237
A0A2H1BRQ1	Putative ATPase H+ transporting lysosomal 31 kDa V1 subunit E	13.8	26.269	0	20.564	-0.0469756	-0.0507542	-0.0446702	-0.175195	-0.249212	-0.17209	-0.185653	-0.186334	-0.185329	-0.186194	-0.198433	-0.239868
A0A2H1BRW2	Histone H2A	30.5	13.823	0	7.1759	-0.0469756	-0.0507542	-0.0446702	-0.243749	-0.249212	-0.256314	-0.265279	-0.255714	-0.263273	-0.241569	-0.230618	-0.239868
A0A2H1BRX2	Ribosomal L1 domain-containing protein 1	8.1	35.835	0.0025202	3.1616	-0.0469756	-0.0507542	-0.0446702	-0.243749	-0.249212	-0.256314	-0.265279	-0.255714	-0.263273	-0.241569	-0.230618	-0.239868
A0A2H1BS07	CUB domain-containing protein	20.2	34.64	0	18.165	-0.0469756	-0.0507542	-0.0446702	0.287966	0.351543	0.259565	0.252173	0.357782	0.516715	0.00801221	0.159288	0.180442
A0A2H1C221	Histone H2A	36.8	13.37	0	61.795	-0.0469756	-0.0507542	-0.0446702	0.5781	-0.249212	2.0049	-0.265279	0.0247321	0.212636	0.090507	0.119437	-0.239868
A0A2H1BSD0	Cathepsin B	15.2	24.829	0.0079663	2.3358	-0.0469756	-0.0507542	-0.0446702	-0.243749	-0.249212	-0.256314	-0.265279	-0.255714	-0.263273	-0.241569	-0.230618	-0.239868
A0A2H1BSD7	Serine/arginine-rich splicing factor 4	20.1	46.755	0	41.205	-0.0469756	-0.0507542	-0.0446702	0.37781	0.27491	0.320226	0.152925	0.0134356	0.0509132	0.0560195	-0.0677602	0.0354586
A0A2H1BSD9	Signal peptidase complex subunit 2	28.3	21.31	0	13.43	-0.0469756	-0.0507542	-0.0446702	-0.11901	-0.129132	-0.143879	-0.174856	-0.170231	-0.263273	-0.155921	-0.154299	-0.18647
A0A2H1BSF2	Mitochondrial import receptor subunit TOM22 homolog	18.3	19.206	0	25.005	-0.0469756	-0.0507542	-0.0446702	0.0997653	0.147892	0.0660628	-0.265279	-0.255714	-0.263273	0.00470772	-0.230618	-0.0447935
A0A2H1BSG0	Charged multivesicular body protein 1	18.7	21.418	0	11.01	-0.0469756	-0.0507542	-0.0446702	-0.191434	-0.177362	-0.201031	-0.204327	-0.187674	-0.209904	-0.241569	-0.187311	-0.239868
A0A2H1BSG1	UV excision repair protein RAD23 like protein B	28	30.559	0	13.99	-0.0469756	-0.0507542	-0.0446702	-0.243749	-0.249212	-0.181423	-0.265279	-0.255714	-0.169836	-0.241569	-0.230618	-0.133843
A0A2H1BSG7	Lsm14-like N-terminal domain-containing protein	32.1	15.499	0	29.036	-0.0469756	-0.0507542	-0.0446702	-0.243749	-0.249212	-0.256314	-0.265279	-0.255714	-0.263273	-0.197141	-0.183836	-0.180191
A0A2H1BSH8	Proteasome subunit alpha type	35.2	23.353	0	46.948	-0.0469756	-0.0507542	-0.0446702	-0.104475	-0.108654	-0.131016	-0.161686	-0.169162	-0.17175	-0.16726	-0.174671	-0.164759
A0A2H1BSK7	mannosyl-oligosaccharide glucosidase (EC 3.2.1.106)	14.2	30.358	0	6.2669	-0.0469756	-0.0507542	-0.0446702	-0.243749	-0.249212	-0.256314	-0.265279	-0.255714	-0.263273	-0.241569	-0.230618	-0.239868
A0A2H1BSL5	40S ribosomal protein S16	32.6	16.297	0	14.46	-0.0469756	-0.0507542	-0.0446702	-0.0441034	-0.0588048	-0.0461205	-0.0494011	-0.0503134	-0.06904	-0.0891548	-0.105642	-0.111579
A0A2H1BSN5	RuvB-like helicase (EC 3.6.4.12)	62.2	10.872	0	21.688	-0.0469756	-0.0507542	-0.0446702	-0.243749	-0.249212	-0.207191	-0.265279	-0.155824	-0.184952	-0.158408	-0.139572	-0.160378
A0A4E0RP40	Aly/REF export factor	17.8	23.359	0	13.511	-0.0469756	-0.0507542	-0.0446702	-0.243749	-0.249212	-0.256314	-0.265279	-0.255714	-0.263273	-0.241569	-0.230618	-0.239868
A0A2H1BSR2	DnaJ subfamily C member 1	15.7	18.893	0	4.6484	-0.0469756	-0.0507542	-0.0446702	-0.243749	-0.249212	-0.256314	-0.265279	-0.255714	-0.263273	-0.241569	-0.230618	-0.239868
A0A2H1BSR6	Bis(5'-adenosyl)-triphosphatase enpp4	14	38.7	0	8.5878	-0.0469756	-0.0507542	-0.0446702	-0.243749	-0.249212	-0.256314	-0.265279	-0.255714	-0.263273	-0.17281	-0.230618	-0.152541
A0A2H1BSU2	Prostaglandin e synthase	19.2	22.198	0	22.146	-0.0469756	-0.0507542	-0.0446702	0.30787	0.476755	0.302581	0.328149	0.381586	0.335173	0.246992	0.145674	0.332295
A0A2H1BSW4	Proteasome subunit alpha type	19.4	23.116	0	16.279	-0.0469756	-0.0507542	-0.0446702	-0.243749	-0.249212	-0.256314	-0.265279	-0.255714	-0.186925	-0.170432	-0.170977	-0.239868
A0A2H1BSW6	Uncharacterized protein	25.8	16.439	0	5.7684	-0.0469756	-0.0507542	-0.0446702	-0.243749	-0.249212	-0.208345	-0.265279	-0.255714	-0.263273	-0.121532	-0.142398	-0.15105
A0A2H1BT08	GTP-binding protein	14.3	18.964	0	11.108	-0.0469756	-0.0507542	-0.0446702	-0.243749	-0.161935	-0.256314	-0.265279	-0.255714	-0.263273	-0.241569	-0.230618	-0.151915
A0A2H1BT09	Putative pre-pro-cysteine proteinase	22.1	8.6909	0.0097222	2.2437	-0.0469756	-0.0507542	-0.0446702	-0.243749	-0.249212	-0.256314	-0.265279	-0.255714	-0.263273	-0.241569	-0.230618	-0.239868
A0A2H1BT12	WD repeat and FYVE domain-containing protein 2	12.9	24.211	0	5.0119	-0.0469756	-0.0507542	-0.0446702	-0.243749	-0.249212	-0.256314	-0.265279	-0.255714	-0.263273	-0.241569	-0.230618	-0.239868
A0A2H1BT13	Sulfhydryl oxidase (EC 1.8.3.2)	67.5	19.582	0	23.998	-0.0469756	-0.0507542	-0.0446702	-0.243749	-0.249212	-0.175418	-0.202573	-0.255714	-0.195856	-0.157214	-0.123569	-0.144395
A0A2H1BTA3	Secreted cathepsin L 1	12.6	26.416	0	8.6206	-0.0469756	-0.0507542	-0.0446702	-0.243749	-0.249212	-0.256314	-0.265279	-0.255714	-0.263273	-0.241569	-0.230618	-0.239868
A0A2H1BTA4	Large ribosomal subunit protein uL22 (60S ribosomal protein L17)	18.7	22.173	0	14.556	-0.0469756	-0.0507542	-0.0446702	-0.0678503	-0.0965799	-0.256314	-0.086003	-0.101087	-0.103729	-0.146329	-0.230618	-0.141361
A0A2H1BTA9	Putative Ng ng-dimethylarginine dimethylaminohydrolase	36	14.081	0	15.762	-0.0469756	-0.0507542	-0.0446702	-0.176847	-0.176231	-0.181811	-0.188852	-0.188641	-0.192467	-0.202475	-0.230618	-0.239868
A0A2H1BTH7	Ribosomal protein L5 (Predicted)	46.5	34.273	0	96.757	-0.0469756	-0.0507542	-0.0446702	0.290309	0.33467	0.344585	0.172771	0.0526613	0.0669799	0.0710491	0.022031	0.00633305
A0A2H1BTK4	ATP synthase subunit	25.9	11.73	0	31.931	-0.0469756	-0.0507542	-0.0446702	-0.10048	-0.105588	-0.11605	-0.0992155	-0.107924	-0.133201	-0.128864	-0.138192	-0.123538
A0A2H1BTK5	40S ribosomal protein S30	8.2	14.669	0	7.2804	-0.0469756	-0.0507542	-0.0446702	-0.243749	-0.249212	-0.256314	-0.265279	-0.255714	-0.263273	-0.241569	-0.230618	-0.239868
A0A2H1BTS3	Putative peptide chain release factor	13.7	68.952	0	24.157	-0.0469756	-0.0507542	-0.0446702	-0.168739	-0.249212	-0.188205	-0.265279	-0.214852	-0.263273	-0.241569	-0.230618	-0.239868
A0A2H1BTS7	peptidylprolyl isomerase (EC 5.2.1.8)	48.8	48.618	0	105.11	-0.0469756	-0.0507542	-0.0446702	-0.0823909	-0.0569077	-0.0309173	-0.0849174	-0.0344566	-0.100176	-0.135912	-0.125872	-0.115044
A0A2H1BTT9	Uncharacterized protein	12.1	27.719	0	107.84	-0.0469756	-0.0507542	-0.0446702	0.22872	0.102398	0.0590049	-0.14858	-0.255714	-0.263273	-0.160892	-0.15998	-0.153072
A0A2H1BTW3	Putative thioesterase superfamily member 2	44.2	16.299	0	45.517	-0.0469756	-0.0507542	-0.0446702	-0.0468038	-0.0434088	-0.0705716	-0.0299019	-0.0328104	-0.0604598	-0.0525253	-0.0633791	-0.077198
A0A2H1BTZ8	Signal peptidase complex subunit 1 (Microsomal signal peptidase 12 kDa subunit)	8.7	11.83	0.0096641	2.2199	-0.0469756	-0.0507542	-0.0446702	-0.243749	-0.249212	-0.256314	-0.265279	-0.255714	-0.263273	-0.241569	-0.230618	-0.239868
A0A2H1BU60	Uncharacterized protein	8.5	222.71	0	34.442	-0.0469756	-0.0507542	-0.0446702	-0.243749	-0.249212	-0.256314	-0.211724	-0.196601	-0.210981	-0.20771	-0.155735	-0.165959
A0A2H1BU68	Translationally controlled tumor-associated	62.1	19.887	0	76.761	-0.0469756	-0.0507542	-0.0446702	0.146511	0.0318567	0.087046	0.149518	0.238875	0.152801	0.0377694	-0.0315979	0.0583926
A0A2H1BU75	Proliferating cell nuclear antigen	32.3	28.707	0	26.135	-0.0469756	-0.0507542	-0.0446702	-0.175955	-0.169563	-0.171067	-0.197942	-0.186317	-0.192659	-0.186818	-0.186001	-0.17755
A0A2H1BUB8	ADP-ribosylation factor	47.5	20.489	0	55.145	-0.0469756	-0.0507542	-0.0446702	-0.0177081	-0.108005	-0.0226576	0.0318297	0.183414	0.103432	0.0149399	0.0739106	0.00989529
A0A2H1BUF2	Uncharacterized protein	6.7	20.948	0	9.6993	-0.0469756	-0.0507542	-0.0446702	-0.243749	-0.249212	-0.256314	-0.265279	-0.255714	-0.263273	-0.241569	-0.230618	-0.239868
A0A2H1BUF5	Succinyl-CoA ligase subunit alpha	34.8	16.689	0	35.314	-0.0469756	-0.0507542	-0.0446702	0.110334	0.0506092	0.199668	0.122781	0.130697	0.133434	0.0982398	0.0660891	0.0329141
A0A2H1BUI8	Large ribosomal subunit protein P1 (60S acidic ribosomal protein P1)	30.7	11.537	0	29.185	-0.0469756	-0.0507542	-0.0446702	-0.243749	-0.249212	-0.256314	-0.265279	-0.255714	-0.263273	-0.241569	-0.230618	-0.239868
A0A2H1BUL6	Ubiquinol-cytochrome c reductase cytochrome c1 subunit	24.7	23.866	0	61.931	-0.0469756	-0.0507542	-0.0446702	-0.0731114	-0.0277027	-0.064433	-0.169143	-0.255714	-0.171612	-0.106147	-0.102406	-0.0944969
A0A2H1BUM6	Eukaryotic translation initiation factor 3 subunit G (eIF3g) (Eukaryotic translation initiation factor 3 RNA-binding subunit) (eIF-3 RNA-binding subunit) (Eukaryotic translation initiation factor 3 subunit 4)	35.8	33.293	0	20.93	-0.0469756	-0.0507542	-0.0446702	-0.102608	-0.123268	-0.170381	-0.197374	-0.255714	-0.263273	-0.241569	-0.230618	-0.239868
Q17TZ2	Cystatin	8.6	12.471	0	11.151	-0.0469756	-0.0507542	-0.0446702	-0.243749	-0.249212	-0.256314	-0.265279	-0.255714	-0.263273	-0.241569	-0.230618	-0.239868
A0A2H1BUT0	Ribonucleoside-diphosphate reductase small subunit	33.8	43.316	0	7.2573	-0.0469756	-0.0507542	-0.0446702	-0.243749	-0.249212	-0.256314	-0.265279	-0.255714	-0.263273	-0.241569	-0.230618	-0.239868
A0A2H1BUT1	Transformer-2 protein like protein alpha	6.6	34.639	0	5.8077	-0.0469756	-0.0507542	-0.0446702	-0.243749	-0.249212	-0.256314	-0.265279	-0.255714	-0.263273	-0.241569	-0.230618	-0.239868
A0A2H1BUY6	NADH dehydrogenase [ubiquinone] 1 alpha subcomplex subunit 6 (Complex I-B14) (NADH-ubiquinone oxidoreductase B14 subunit)	58.7	14.532	0	25.556	-0.0469756	-0.0507542	-0.0446702	-0.156743	-0.16551	-0.174379	-0.123288	-0.138803	-0.111649	-0.148941	-0.147284	-0.154933
A0A2H1BV01	peptidylprolyl isomerase (EC 5.2.1.8)	30.3	11.785	0	58.256	-0.0469756	-0.0507542	-0.0446702	-0.243749	-0.249212	0.546595	0.341219	-0.255714	0.296194	0.13999	0.121583	-0.239868
A0A2H1BV14	Rho GDP dissociation inhibitor	51	22.427	0	56.77	-0.0469756	-0.0507542	-0.0446702	-0.152909	-0.249212	-0.11632	0.0282301	0.154274	0.0214765	0.0148225	0.0248362	0.0978147
A0A2H1BV28	S-adenosylmethionine synthetase	19.7	15.963	0.00054675	4.1562	-0.0469756	-0.0507542	-0.0446702	-0.243749	-0.208336	-0.221667	-0.265279	-0.255714	-0.263273	-0.241569	-0.230618	-0.239868
A0A2H1BV72	Vacuolar protein sorting-associated protein 35	8.8	33.081	0	5.1008	-0.0469756	-0.0507542	-0.0446702	-0.243749	-0.249212	-0.256314	-0.265279	-0.255714	-0.263273	-0.241569	-0.230618	-0.239868
A0A2H1BV88	Retinol dehydrogenase 12	26.8	12.213	0	22.885	-0.0469756	-0.0507542	-0.0446702	-0.243749	-0.249212	-0.256314	-0.265279	-0.255714	-0.263273	-0.241569	-0.230618	-0.239868
A0A2H1BV91	DNA-directed RNA polymerases I, II, and III subunit RPABC3	14.1	17.657	0	5.7965	-0.0469756	-0.0507542	-0.0446702	-0.243749	-0.249212	-0.256314	-0.265279	-0.255714	-0.263273	-0.241569	-0.230618	-0.239868
A0A2H1BVD9	Ras protein Rab-5C	15.1	7.859	0.0015617	3.5269	-0.0469756	-0.0507542	-0.0446702	-0.243749	-0.249212	-0.256314	-0.265279	-0.255714	-0.263273	-0.241569	-0.230618	-0.239868
A0A2H1BVL4	Phosphatidylinositol transfer protein beta	18.2	30.351	0	10.608	-0.0469756	-0.0507542	-0.0446702	-0.243749	-0.249212	-0.256314	-0.141542	-0.117733	-0.141936	-0.241569	-0.230618	-0.239868
A0A2H1BVM9	Large ribosomal subunit protein uL16 (60S ribosomal protein L10)	50.2	25.288	0	100.31	-0.0469756	-0.0507542	-0.0446702	0.0938282	0.08432	0.151998	0.159855	0.0392455	0.0956057	-0.0265591	-0.0486436	-0.0366682
A0A2H1BVQ3	Ubiquinol-cytochrome c reductase complex chaperone	6.1	28.823	0.0066635	2.4887	-0.0469756	-0.0507542	-0.0446702	-0.243749	-0.249212	-0.256314	-0.265279	-0.255714	-0.263273	-0.241569	-0.230618	-0.239868
A0A2H1BVR1	Serine/arginine-rich splicing factor 1	39.3	25.166	0	76.822	-0.0469756	-0.0507542	-0.0446702	-0.00170283	0.0658046	-0.0182511	-0.0702285	-0.126767	-0.135926	-0.135481	-0.145367	-0.136219
A0A2H1BVS8	Putative transcriptional coactivator caper rrm superfamily	8.9	53.522	0	9.6591	-0.0469756	-0.0507542	-0.0446702	-0.243749	-0.249212	-0.256314	-0.265279	-0.255714	-0.263273	-0.241569	-0.230618	-0.239868
A0A2H1BVX1	Small nuclear ribonucleoprotein (SnRNP) splicing factor	40.7	9.2825	0.0034895	2.9427	-0.0469756	-0.0507542	-0.0446702	-0.243749	-0.249212	-0.256314	-0.265279	-0.255714	-0.263273	-0.241569	-0.230618	-0.239868
A0A2H1BVZ9	Stefin-1	48.5	11.069	0	22.616	-0.0469756	-0.0507542	-0.0446702	0.774849	0.828164	0.895125	1.63849	1.38974	1.61555	1.00614	1.04081	0.975651
A0A2H1BW20	Eukaryotic translation initiation factor 2 subunit 1 (Eukaryotic translation initiation factor 2 subunit alpha)	28.2	18.228	0	10.324	-0.0469756	-0.0507542	-0.0446702	-0.243749	-0.249212	-0.256314	-0.265279	-0.255714	-0.263273	-0.241569	-0.230618	-0.239868
A0A2H1BW67	Protein yippee-like	10	13.779	0.00661	2.4311	-0.0469756	-0.0507542	-0.0446702	-0.243749	-0.249212	-0.256314	-0.265279	-0.255714	-0.263273	-0.241569	-0.230618	-0.239868
A0A2H1BWC2	Dihydrolipoyllysine-residue succinyltransferase component of 2-oxoglutarate dehydrogenase	4.4	22.918	0.0092635	2.2455	-0.0469756	-0.0507542	-0.0446702	-0.243749	-0.249212	-0.256314	-0.265279	-0.255714	-0.263273	-0.241569	-0.230618	-0.239868
A0A2H1BWF1	Peptidyl-prolyl cis-trans isomerase (PPIase) (EC 5.2.1.8)	50.7	22.697	0	58.817	-0.0469756	-0.0507542	-0.0446702	0.286893	0.28808	0.228091	0.296773	0.321735	0.297967	0.118134	0.0448686	0.110876
A0A2H1BWL2	ATP synthase subunit d, mitochondrial	44.9	20.262	0	31.015	-0.0469756	-0.0507542	-0.0446702	-0.243749	-0.249212	-0.0746938	-0.133898	-0.141993	-0.15662	-0.0901009	-0.0980877	-0.118491
A0A2H1BWU2	Histone deacetylase	27.5	18.041	0	41.077	-0.0469756	-0.0507542	-0.0446702	3.0038	3.51351	2.85853	2.42997	1.63367	1.98097	0.706215	0.343688	0.564128
A0A2H1BWW3	Heat shock protein kDa	20.7	69.905	0	23.773	-0.0469756	-0.0507542	-0.0446702	-0.243749	-0.249212	-0.256314	-0.228005	-0.211877	-0.222997	-0.208804	-0.199002	-0.20571
A0A2H1BWY0	Uncharacterized protein	20.9	10.57	0.0066257	2.4353	-0.0469756	-0.0507542	-0.0446702	-0.243749	-0.249212	-0.256314	-0.265279	-0.255714	-0.263273	-0.241569	-0.230618	-0.239868
A0A2H1BWY6	Glyceraldehyde-3-phosphate dehydrogenase (EC 1.2.1.12)	62.9	36.467	0	323.31	-0.00506763	-0.0507542	-0.0446702	4.00507	2.7262	3.96816	5.40894	7.65075	7.40027	8.6569	9.03528	9.83685
A0A2H1BX12	Ribosomal protein L3	34	47.849	0	78.284	-0.0469756	-0.0507542	-0.0446702	0.0356548	-0.00699826	0.160258	0.216909	0.148275	0.166963	0.000312924	-0.0364657	0.00957299
A0A2H1BX40	U6 snRNA-associated Sm-like protein LSm5	17.2	9.5272	0.0020587	3.4128	-0.0469756	-0.0507542	-0.0446702	-0.243749	-0.249212	-0.256314	-0.265279	-0.255714	-0.263273	-0.241569	-0.230618	-0.239868
A0A2H1BXE5	Synaptobrevin domain-containing protein	8.6	12.208	0.0020566	3.4078	-0.0469756	-0.0507542	-0.0446702	-0.243749	-0.249212	-0.256314	-0.265279	-0.255714	-0.263273	-0.241569	-0.230618	-0.239868
A0A2H1BXG3	MD-2-related lipid-recognition domain-containing protein	25.1	18.531	0	40.402	-0.0469756	-0.0507542	-0.0446702	-0.243749	-0.249212	-0.224946	-0.136653	-0.146614	-0.0970888	-0.241569	-0.230618	-0.239868
A0A2H1BXJ6	Retinol dehydrogenase 12	31.8	37.075	0	28.527	-0.0469756	-0.0507542	-0.0446702	-0.199144	-0.190505	-0.196159	-0.196423	-0.178389	-0.187108	-0.241569	-0.192861	-0.192024
A0A2H1BXU1	Polyubiquitin-B	61.4	17.188	0.0088496	2.2797	-0.0469756	-0.0507542	-0.0446702	-0.243749	-0.249212	-0.256314	-0.241818	-0.22969	-0.263273	-0.241569	-0.230618	-0.239868
A0A2H1BY04	Transmembrane protein	47	15.888	0	29.033	-0.0469756	-0.0507542	-0.0446702	-0.243749	-0.249212	-0.218632	-0.265279	-0.255714	-0.263273	-0.187679	-0.230618	-0.180615
A0A2H1BY32	Nucleoside diphosphate kinase (EC 2.7.4.6)	48.7	17.118	0	47.237	-0.0469756	-0.0507542	-0.0446702	0.0734594	0.512965	0.197017	0.339717	0.407586	0.451317	0.222284	0.239054	0.257844
A0A2H1BY45	Large ribosomal subunit protein eL6 (60S ribosomal protein L6)	26.8	28.563	0	28.171	-0.0469756	-0.0507542	-0.0446702	0.0314701	0.000845696	-0.00238026	-0.0158308	-0.0168778	0.0170072	-0.0986489	-0.130506	-0.11765
A0A2H1BYD6	60S ribosomal protein L7	28.7	29.856	0	43.302	-0.0469756	-0.0507542	-0.0446702	0.38094	0.218379	0.324003	0.55931	0.316305	0.37087	0.108925	0.0882997	0.126058
A0A2H1BYH7	Cytidine deaminase (EC 3.5.4.5) (Cytidine aminohydrolase)	48.2	15.058	0	99.772	-0.0469756	-0.0507542	-0.0446702	-0.0737177	-0.143717	-0.0642423	0.248881	0.233369	0.173318	0.223458	0.289036	0.293195
A0A2H1BYW2	GPN-loop GTPase (EC 3.6.5.-)	4.1	48.383	0.0096998	2.2331	-0.0469756	-0.0507542	-0.0446702	-0.243749	-0.249212	-0.256314	-0.265279	-0.255714	-0.263273	-0.241569	-0.230618	-0.239868
A0A2H1BZ11	Small ribosomal subunit protein eS17 (40S ribosomal protein S17)	29.4	14.631	0	14.85	-0.0469756	-0.0507542	-0.0446702	0.142863	0.0366725	0.108983	0.125765	0.0589624	0.0398815	0.000262602	-0.230618	-0.0407563
A0A2H1BZ48	Phosphatase 1 regulatory subunit	15.8	39.752	0	23.336	-0.0469756	-0.0507542	-0.0446702	-0.243749	-0.249212	-0.256314	-0.203466	-0.195542	-0.197389	-0.191572	-0.183775	-0.182852
A0A2H1BZ66	Beta-actin	34	41.977	0	6.9215	-0.0469756	-0.0507542	-0.0446702	-0.243749	-0.249212	-0.256314	-0.265279	-0.255714	-0.263273	-0.241569	-0.230618	-0.239868
A0A2H1BZ67	Heterogeneous nuclear ribonucleoprotein A2	26.7	32.3	0	77.152	-0.0469756	-0.0507542	-0.0446702	0.722791	0.926597	0.721709	0.340045	0.131207	0.138865	0.0815161	0.0426079	0.0961862
A0A2H1BZ88	ADP/ATP translocase (ADP,ATP carrier protein)	53.4	34.096	0	97.64	-0.0469756	-0.0507542	-0.0446702	3.22144	3.52172	3.04624	3.36951	3.79061	3.29214	2.58771	2.66996	2.49237
A0A2H1BZJ2	Large ribosomal subunit protein uL15 (60S ribosomal protein L27a)	37.6	16.986	0	39.704	-0.0469756	-0.0507542	-0.0446702	0.128164	0.144116	0.221529	0.44703	0.40452	0.362177	0.256671	0.127556	0.101479
Q9U1G6	Fatty acid-binding protein type 3	72	14.623	0	123.8	0.62299	0.364537	0.567829	5.88028	5.49256	4.68273	4.04919	4.09791	3.46865	4.02843	4.31397	3.9712
A0A2H1BZM0	Uncharacterized protein	9.9	27.088	0	22.304	-0.0469756	-0.0507542	-0.0446702	-0.243749	-0.249212	-0.256314	-0.265279	-0.255714	-0.263273	-0.171225	-0.230618	-0.169443
A0A2H1C006	Severin	59.2	43.373	0	280.05	-0.0469756	-0.0507542	-0.0446702	-0.0235022	-0.010227	-0.0768131	0.259218	0.504524	0.526672	0.627159	1.14994	1.31839
A0A2H1C012	Putative hormone-regulated proliferation-associated 20 kDa protein short form	12	25.46	0.00056306	4.5218	-0.0469756	-0.0507542	-0.0446702	-0.243749	-0.249212	-0.256314	-0.265279	-0.255714	-0.263273	-0.241569	-0.230618	-0.239868
A0A2H1C056	Uncharacterized protein	12.5	8.9896	0.00054585	4.1223	-0.0469756	-0.0507542	-0.0446702	-0.243749	-0.249212	-0.256314	-0.265279	-0.255714	-0.263273	-0.241569	-0.230618	-0.239868
A0A2H1C072	Dynein light chain	52.6	11.415	0	21.976	-0.0469756	-0.0507542	-0.0446702	0.333192	0.276789	0.261587	0.248342	0.46369	0.450562	0.15346	0.396311	0.380707
A0A2H1C079	Regulator of microtubule dynamics protein 1 (Protein FAM82B)	25	26.436	0	41.633	-0.0469756	-0.0507542	-0.0446702	-0.243749	-0.249212	-0.256314	-0.17742	-0.131965	-0.150944	-0.167147	-0.0938518	-0.119142
A0A2H1C092	Acidic leucine-rich nuclear phosphoprotein 32 protein (ANP32/acidic nuclear phosphoprotein)	24.3	31.882	0	74.887	-0.0469756	-0.0507542	-0.0446702	-0.104067	-0.0532593	-0.0949845	-0.155136	-0.152726	-0.148282	-0.157254	-0.230618	-0.145306
A0A2H1C095	RNA-binding protein 8A	9	17.815	0.0039526	2.8519	-0.0469756	-0.0507542	-0.0446702	-0.243749	-0.249212	-0.256314	-0.265279	-0.255714	-0.263273	-0.241569	-0.230618	-0.239868
A0A2H1C0I1	Peptidyl-prolyl cis-trans isomerase (EC 5.2.1.8)	24.3	17.017	0	7.462	-0.0469756	-0.0507542	-0.0446702	-0.194848	-0.249212	-0.256314	-0.265279	-0.228417	-0.263273	-0.241569	-0.230618	-0.239868
A0A2H1C0I8	40S ribosomal protein S6	35	28.447	0	144.5	-0.0469756	-0.0507542	-0.0446702	0.244904	0.152544	0.2667	0.338736	0.289738	0.274319	0.273394	0.124239	0.12348
A0A2H1C144	Putative Zinc binding dehydrogenase	4.2	49.615	0.0020439	3.3199	-0.0469756	-0.0507542	-0.0446702	-0.243749	-0.249212	-0.256314	-0.265279	-0.255714	-0.263273	-0.241569	-0.230618	-0.239868
A0A2H1C161	Uncharacterized protein	34.7	15.763	0	35.136	-0.0469756	-0.0507542	-0.0446702	-0.156097	-0.174813	-0.101991	-0.265279	-0.179864	-0.172025	-0.241569	-0.167089	-0.239868
A0A2H1C1D8	Small subunit ribosomal protein S27Ae	8.7	16.937	0.0010852	4.068	-0.0469756	-0.0507542	-0.0446702	-0.243749	-0.249212	-0.256314	-0.265279	-0.255714	-0.263273	-0.241569	-0.230618	-0.239868
A0A2H1C1H1	Serine/arginine-rich splicing factor	32	18.064	0	17.481	-0.0469756	-0.0507542	-0.0446702	-0.0558347	-0.0338866	-0.0580809	-0.113685	-0.154259	-0.174179	-0.157283	-0.172911	-0.143817
A0A2H1C1K7	Large ribosomal subunit protein uL2 (60S ribosomal protein L8)	28.6	28.269	0	51.81	-0.0469756	-0.0507542	-0.0446702	0.300073	0.252053	0.286958	0.240797	0.113723	0.143165	0.0582002	-0.027027	-0.00437062
A0A2H1C1L3	NADH dehydrogenase [ubiquinone] 1 alpha subcomplex subunit 1	13.7	8.3996	0	13.652	-0.0469756	-0.0507542	-0.0446702	-0.243749	-0.249212	-0.256314	-0.265279	-0.255714	-0.263273	-0.241569	-0.230618	-0.239868
A0A2H1C1M1	Elongation FacTor	55.7	47.365	0	190.38	-0.0469756	-0.0507542	-0.0446702	0.519604	0.62652	0.571527	0.326416	0.307506	0.270755	0.137139	0.130757	0.130536
A0A2H1C1P4	Eukaryotic ribosomal protein L18	27.7	21.464	0	45.995	-0.0469756	-0.0507542	-0.0446702	0.0783772	0.107815	0.0702785	0.141145	0.0851319	0.0952286	-0.0399112	-0.117211	-0.0889025
A0A2H1C1Y5	Small ribosomal subunit protein RACK1	46.7	35.329	0	52.739	-0.0469756	-0.0507542	-0.0446702	0.0116915	0.0348118	0.0693629	-0.0070533	0.00497733	-0.0295145	-0.0667162	-0.0666859	-0.0790334
A0A4E0RW65	Histone H2B	48.4	13.57	0	87.725	1.61109	1.31618	0.570328	10.1733	3.61476	6.4518	3.81686	3.75883	4.16958	3.70721	1.71619	2.63418
A0A2H1C281	Putative cathepsin b endopeptidase ixodes scapularis cathepsin b endopeptidase	52.2	38.363	0	117.16	-0.0469756	-0.0507542	-0.0446702	0.184638	0.0707116	0.224848	0.00516981	-0.108285	-0.0284019	0.370919	0.101385	0.129485
A0A2H1C2A1	Vitelline protein B2	35.6	31.156	0	43.623	-0.0469756	-0.0507542	-0.0446702	-0.243749	-0.249212	-0.256314	-0.265279	-0.0316183	-0.263273	0.764069	0.0222455	0.362438
A0A2H1C2E7	Histone H4	59.2	11.367	0	75.633	2.22349	2.27193	2.17884	12.3259	13.5031	11.3372	8.46683	6.59924	7.58979	3.70084	2.94553	3.32288
A0A2H1C2E9	2-methoxy-6-polyprenyl-1 4-benzoquinol methylase mitochondrial	19.4	24.657	0	6.7314	-0.0469756	-0.0507542	-0.0446702	-0.243749	-0.249212	-0.256314	-0.265279	-0.255714	-0.263273	-0.241569	-0.230618	-0.239868
A0A2H1C2I5	Transcriptional activator protein Pur-alpha	33.1	30.381	0	42.393	-0.0469756	-0.0507542	-0.0446702	-0.18066	-0.249212	-0.1923	-0.19077	-0.199398	-0.205901	-0.199716	-0.230618	-0.20036
A0A2H1C2Z8	Mannosyltransferase (EC 2.4.1.-)	1.8	68.687	0.0020284	3.2423	-0.0469756	-0.0507542	-0.0446702	-0.243749	-0.249212	-0.256314	-0.265279	-0.255714	-0.263273	-0.241569	-0.230618	-0.239868
A0A2H1C342	26S proteasome regulatory subunit 7 (Proteasome 26S subunit ATPase 2)	32.1	48.527	0	42.275	-0.0469756	-0.0507542	-0.0446702	-0.169322	-0.110708	-0.143919	-0.127186	-0.128629	-0.147246	-0.17013	-0.150134	-0.166588
A0A2H1C347	protein disulfide-isomerase (EC 5.3.4.1)	40.7	54.913	0	190.42	-0.0469756	-0.0507542	-0.0446702	0.576723	0.732012	0.704941	0.411093	0.26582	0.41296	0.319842	0.165542	0.217183
A0A2H1C365	Large ribosomal subunit protein eL28 (60S ribosomal protein L28)	30.6	15.407	0	27.383	-0.0469756	-0.0507542	-0.0446702	-0.0924626	-0.14013	-0.256314	-0.161594	-0.142274	-0.263273	-0.135758	-0.150908	-0.182528
A0A2H1C3C2	Uncharacterized protein	46.4	9.6211	0	110.75	-0.0469756	-0.0507542	-0.0446702	-0.243749	0.121971	-0.256314	2.95546	2.96996	2.99325	1.11595	0.788626	1.00344
A0A2H1C3K8	Uncharacterized protein	26.8	47.151	0	110	-0.0469756	-0.0507542	-0.0446702	-0.243749	-0.249212	-0.256314	-0.265279	-0.0389033	-0.263273	0.844635	0.722704	0.61651
A0A2H1C3L0	Histidine triad nucleotide-binding protein 1	30.7	13.996	0	8.6859	-0.0469756	-0.0507542	-0.0446702	-0.243749	-0.249212	-0.256314	-0.265279	-0.255714	-0.263273	-0.241569	-0.230618	-0.239868
A0A2H1C3M8	Translocon-associated protein subunit gamma (Signal sequence receptor subunit gamma)	6.1	20.159	0.0010549	3.6303	-0.0469756	-0.0507542	-0.0446702	-0.243749	-0.249212	-0.256314	-0.265279	-0.255714	-0.263273	-0.241569	-0.230618	-0.239868
A0A2H1C3P0	Dynein light chain	50	11.135	0	48.218	-0.0469756	-0.0507542	-0.0446702	-0.131424	-0.162821	-0.138133	0.234791	0.493114	0.459086	0.306456	0.454147	0.484351
A0A2H1C3P3	14-3-3 protein gamma subtype	66.5	27.995	0	323.31	0.153129	-0.0507542	-0.0446702	1.53393	1.80937	1.69798	1.99917	2.281	2.11316	1.66011	1.87147	1.99416
A0A2H1C3Q6	Cytoplasmic actin	73.4	41.645	0	239.77	-0.0469756	-0.0507542	-0.0446702	1.47305	1.56794	1.54669	1.90428	1.95535	1.74204	1.28106	1.1813	1.27398
A0A2H1C3S3	H/ACA ribonucleo protein complex subunit 2	9	15.759	0.002045	3.3306	-0.0469756	-0.0507542	-0.0446702	-0.243749	-0.249212	-0.256314	-0.265279	-0.255714	-0.263273	-0.241569	-0.230618	-0.239868
A0A2H1C3S5	Ribosomal-protein-alanine acetyltransferase	63.9	19.322	0	89.182	-0.0469756	-0.0507542	-0.0446702	0.236141	0.0925288	0.311794	0.650993	0.8617	0.617415	0.586767	0.856182	0.683243
A0A2H1C3U3	RPB5 homolog	9.2	24.269	0.0010621	3.6867	-0.0469756	-0.0507542	-0.0446702	-0.243749	-0.249212	-0.256314	-0.265279	-0.255714	-0.263273	-0.241569	-0.230618	-0.239868
A0A2H1C3Z4	E2 ubiquitin-conjugating enzyme (EC 2.3.2.23)	10.7	19.347	0.00055525	4.3155	-0.0469756	-0.0507542	-0.0446702	-0.243749	-0.249212	-0.256314	-0.265279	-0.255714	-0.263273	-0.241569	-0.230618	-0.239868
A0A2H1C3Z8	L23A ribosomal protein natural variant	34	22.264	0	60.076	-0.0469756	-0.0507542	-0.0446702	0.171226	0.215825	0.090327	0.073292	-0.0436339	-0.0270441	0.00651932	-0.230618	-0.0429445
A0A2H1C464	Transport protein Sec61 alpha subunit	6.5	52.044	0	8.9454	-0.0469756	-0.0507542	-0.0446702	-0.0890595	-0.10683	-0.0999269	-0.0422212	-0.060153	-0.0750613	-0.0981138	-0.107746	-0.108574
A0A2H1C470	PDZ and LIM domain protein 7	8.8	46.738	0	5.6976	-0.0469756	-0.0507542	-0.0446702	-0.243749	-0.249212	-0.256314	-0.265279	-0.255714	-0.263273	-0.241569	-0.230618	-0.239868
A0A2H1C4D5	Ribosomal protein S15Aa	52.3	14.931	0	34.402	-0.0469756	-0.0507542	-0.0446702	0.105363	0.152088	0.130099	0.182915	0.103959	0.112295	0.0132793	-0.0193045	-0.00964612
A0A2H1C4H0	Mitochondrial pyruvate carrier	13.2	13.586	0.00055679	4.3549	-0.0469756	-0.0507542	-0.0446702	-0.101976	-0.249212	-0.117021	-0.265279	0.00092797	-0.263273	-0.241569	-0.230618	-0.239868
A0A2H1C4H4	Golgi-associated plant pathogenesis protein 1	54.8	43.825	0	160.17	-0.0469756	-0.0507542	-0.0446702	-0.134177	-0.126235	-0.131945	-0.10624	-0.104505	-0.100962	-0.0727884	-0.0561021	-0.0479656
A0A2H1C4L9	Cathepsin propeptide inhibitor domain-containing protein	27.7	21.559	0	38.574	-0.0469756	-0.0507542	-0.0446702	-0.243749	-0.249212	-0.170606	-0.206719	-0.255714	-0.195609	-0.241569	-0.230618	-0.239868
A0A2H1C4N3	PDZ and LIM domain protein Zasp	29.2	21.022	0	9.4418	-0.0469756	-0.0507542	-0.0446702	-0.243749	-0.249212	-0.256314	-0.265279	-0.255714	-0.263273	-0.241569	-0.157961	-0.202504
A0A2H1C4R8	Ribosomal protein L27	19.6	20.504	0	26.512	-0.0469756	-0.0507542	-0.0446702	-0.170935	-0.168312	-0.145931	-0.143134	-0.143411	-0.147309	-0.155832	-0.161193	-0.17259
A0A2H1C5M1	40S ribosomal protein S24	37.2	14.831	0	25.412	-0.0469756	-0.0507542	-0.0446702	-0.114613	-0.161931	-0.0865874	-0.0492086	0.0238428	-0.0206703	-0.055075	-0.0636596	-0.0832266
A0A2H1C5M7	Uncharacterized protein	53.4	53.743	0	281.13	-0.0469756	-0.0507542	-0.0446702	0.243008	0.229871	0.247071	0.243684	0.377329	0.629201	0.278058	0.402432	0.478228
A0A2H1C5S0	Large ribosomal subunit protein eL43 (60S ribosomal protein L37a)	46.7	10.088	0	10.856	-0.0469756	-0.0507542	-0.0446702	-0.00316924	0.0395912	-0.00816015	0.0928875	0.014798	0.0241731	-0.067102	-0.0732897	-0.239868
A0A2H1C5U3	Heterotrimeric guanine nucleotide-binding protein beta subunit	35.7	41.096	0	55.25	-0.0469756	-0.0507542	-0.0446702	-0.13013	-0.131449	-0.129519	-0.141712	-0.143507	-0.159922	-0.164962	-0.160591	-0.164347
A0A2H1C5U7	Eukaryotic translation initiation factor 3	22.2	20.808	0	8.347	-0.0469756	-0.0507542	-0.0446702	-0.243749	-0.19691	-0.216576	-0.234638	-0.255714	-0.263273	-0.241569	-0.230618	-0.239868
A0A2H1C5U8	Cathepsin B4	26.4	14.285	0.0070688	2.4022	-0.0469756	-0.0507542	-0.0446702	-0.243749	-0.249212	-0.256314	-0.265279	-0.255714	-0.263273	-0.241569	-0.230618	-0.239868
A0A2H1C602	Arf-GAP with dual PH domain-containing protein 1	24.2	45.501	0	21.609	-0.0469756	-0.0507542	-0.0446702	-0.243749	-0.249212	-0.256314	-0.265279	-0.188499	-0.263273	-0.241569	-0.16465	-0.239868
A0A2H1C641	ATPase ASNA1 homolog (EC 3.6.-.-) (Arsenical pump-driving ATPase homolog) (Arsenite-stimulated ATPase)	22.8	39.117	0	55.116	-0.0469756	-0.0507542	-0.0446702	-0.158615	-0.147027	-0.171193	-0.147944	-0.107568	-0.148906	-0.140337	-0.129885	-0.143512
A0A2H1C670	Apoptosis inhibitor	10.2	61.289	0	10.173	-0.0469756	-0.0507542	-0.0446702	-0.243749	-0.249212	-0.256314	-0.265279	-0.211448	-0.223885	-0.241569	-0.230618	-0.239868
A0A2H1C6C3	Aldose 1-epimerase (EC 5.1.3.3)	19.8	41.825	0	44.397	-0.0469756	-0.0507542	-0.0446702	-0.16706	-0.126728	-0.155944	-0.212575	-0.190476	-0.186538	-0.204542	-0.230618	-0.239868
A0A2H1C6J7	Large ribosomal subunit protein uL13 (60S ribosomal protein L13a)	28.6	23.677	0	26.643	-0.0469756	-0.0507542	-0.0446702	-0.0327298	-0.0623985	-0.0405504	0.00428436	-0.0325833	-0.0217829	-0.0953143	-0.144824	-0.129252
A0A2H1C6N3	E2 ubiquitin-conjugating enzyme (EC 2.3.2.23)	29.3	16.642	0	16.766	-0.0469756	-0.0507542	-0.0446702	-0.243749	-0.249212	-0.256314	-0.143658	-0.0803525	-0.084937	-0.121436	-0.0801212	-0.109043
A0A2H1C710	ATP-binding cassette transporter sub-family F member 1	6.3	103.07	0	17.516	-0.0469756	-0.0507542	-0.0446702	-0.161135	-0.18726	-0.202744	-0.205362	-0.255714	-0.204898	-0.241569	-0.230618	-0.239868
A0A2H1C7F2	Fructose-bisphosphate aldolase (EC 4.1.2.13)	77.4	39.4	0	323.31	-0.0469756	-0.0507542	-0.0446702	2.7749	2.65798	3.16164	3.56046	3.3923	3.6246	2.68416	2.60065	2.49355
A0A2H1C7S1	RNA helicase (EC 3.6.4.13)	33.6	49.55	0	83.892	-0.0469756	-0.0507542	-0.0446702	-0.166563	-0.151305	-0.158079	-0.163503	-0.119858	-0.14887	-0.145858	-0.133811	-0.143245
A0A2H1C8L7	Dynein light chain	51.7	10.429	0	227.43	-0.0469756	-0.0507542	-0.0446702	1.55063	1.93615	2.03733	2.20725	2.85737	3.13053	2.06134	3.10427	3.26775
A0A2H1C8Q8	Dynein light chain	37.1	10.235	0	111.6	-0.0469756	-0.0507542	-0.0446702	0.68783	0.608643	0.586311	-0.265279	0.637774	0.899166	0.316487	0.311329	0.30663
A0A2H1C8R7	Zinc finger protein ZPR1	18.5	48.81	0	20.236	-0.0469756	-0.0507542	-0.0446702	-0.200993	-0.249212	-0.219287	-0.215204	-0.203657	-0.217811	-0.20638	-0.194501	-0.198217
A0A2H1C8T8	KH domain containing RNA binding signal	40.7	33.36	0	94.516	-0.0469756	-0.0507542	-0.0446702	-0.00703196	0.020565	-0.0139591	-0.0969153	-0.111741	-0.0793891	-0.139915	-0.147588	-0.150144
A0A2H1C978	NEDD8 (Neddylin) (Ubiquitin-like protein Nedd8)	33.3	8.8553	0	8.4266	-0.0469756	-0.0507542	-0.0446702	-0.243749	-0.249212	-0.208179	-0.265279	-0.255714	-0.263273	-0.191842	-0.180628	-0.239868
A0A2H1C9Q2	Glucose-regulated protein 78	50.7	71.606	0	263.07	-0.0469756	-0.0507542	-0.0446702	0.9366	0.901697	0.901496	0.511457	0.293712	0.347807	0.179711	0.107705	0.165294
A0A2H1CA34	Stress response protein nhaX	37.3	18.576	0	65.053	-0.0469756	-0.0507542	-0.0446702	0.0292348	0.0459211	0.190054	0.417945	0.278309	0.35784	0.0100251	0.0243576	0.0730486
A0A2H1CAB8	Aryl sulfotransferase	17.7	40.203	0.00055991	4.4528	-0.0469756	-0.0507542	-0.0446702	-0.243749	-0.249212	-0.256314	-0.265279	-0.255714	-0.263273	-0.241569	-0.230618	-0.239868
A0A2H1CAG9	Serine/threonine-protein phosphatase CPPED1	22.3	35.8	0	26.09	-0.0469756	-0.0507542	-0.0446702	-0.199739	-0.225883	-0.211912	-0.229982	-0.225225	-0.22183	-0.194142	-0.230618	-0.188881
A0A2H1CAH7	Aryl sulfotransferase	14	38.862	0	17.333	-0.0469756	-0.0507542	-0.0446702	-0.243749	-0.249212	-0.256314	-0.265279	-0.222827	-0.263273	-0.241569	-0.205522	-0.239868
A0A2H1CAH8	Putative actin-depolymerizing factor	58.5	15.611	0	149.19	-0.0469756	-0.0507542	-0.0446702	0.516099	0.367487	0.519661	0.42397	0.553627	0.620658	0.342722	0.374925	0.409324
A0A2H1CAS1	Tubulin alpha chain	42.2	57.144	0	323.31	0.327522	-0.0507542	-0.0446702	1.25699	1.33302	1.80594	1.93392	2.47552	2.38509	1.09789	1.11032	1.12874
A0A2H1CAV1	Transmembrane emp24 domain trafficking protein 2	12.6	23.255	0	17.123	-0.0469756	-0.0507542	-0.0446702	-0.127397	-0.249212	-0.0889833	-0.0731389	-0.0581094	-0.0683046	-0.0995581	-0.101116	-0.107328
A0A2H1CB55	Peptidyl-prolyl cis-trans isomerase (PPIase) (EC 5.2.1.8)	52.1	17.732	0	216.98	0.255309	0.0523755	-0.0446702	2.34821	2.46735	2.60883	2.34893	3.22598	2.77544	1.81711	2.15413	2.12664
A0A2H1CB73	Cytochrome c oxidase subunit 5A, mitochondrial (Cytochrome c oxidase polypeptide Va)	20.4	18.118	0	7.2201	-0.0469756	-0.0507542	-0.0446702	-0.243749	-0.249212	-0.256314	-0.265279	-0.255714	-0.263273	-0.241569	-0.230618	-0.239868
A0A2H1CBB5	Ferritin (EC 1.16.3.1)	42.1	19.429	0	84.697	-0.0469756	-0.0507542	-0.0446702	1.05511	1.18185	0.990178	2.02131	2.01079	2.16106	0.297901	0.371295	0.460857
A0A2H1CBB6	ubiquitinyl hydrolase 1 (EC 3.4.19.12)	6.7	66.206	0.00056022	4.4708	-0.0469756	-0.0507542	-0.0446702	-0.243749	-0.249212	-0.256314	-0.265279	-0.255714	-0.263273	-0.241569	-0.230618	-0.239868
A0A2H1CBV0	Eukaryotic translation initiation factor 4C	11.3	17.31	0.0010782	3.9602	-0.0469756	-0.0507542	-0.0446702	-0.150811	-0.249212	-0.256314	-0.265279	-0.255714	-0.191562	-0.241569	-0.230618	-0.239868
A0A2H1CC81	Actin alpha cardiac muscle 1	73.4	41.771	0	323.31	6.3525	8.70421	5.71572	9.21528	9.32388	11.1471	7.54115	8.33725	7.64561	7.07779	7.11191	7.66287
A0A2H1CCE6	Transcriptional activator protein Pur-alpha	19.5	34.288	0	12.102	-0.0469756	-0.0507542	-0.0446702	-0.243749	-0.249212	-0.256314	-0.265279	-0.255714	-0.263273	-0.241569	-0.230618	-0.239868
A0A2H1CCG6	Uncharacterized protein	15.6	40.201	0	12.299	-0.0469756	-0.0507542	-0.0446702	-0.243749	-0.249212	-0.256314	-0.265279	0.0279868	-0.263273	1.2166	0.356642	0.605942
A0A2H1CCL6	Actin alpha cardiac muscle 1	73.4	41.757	0	6.1652	-0.0469756	-0.0507542	-0.0446702	-0.243749	-0.249212	-0.256314	-0.265279	-0.255714	-0.263273	-0.241569	-0.230618	-0.239868
A0A2H1CCM3	Lysosomal alpha-glucosidase	19.1	25.917	0	10.966	-0.0469756	-0.0507542	-0.0446702	-0.191996	-0.249212	-0.202136	-0.265279	-0.255714	-0.263273	-0.241569	-0.230618	-0.239868
A0A2H1CCR8	Ubiquitin-conjugating enzyme E2 Z (E2 ubiquitin-conjugating enzyme Z) (Ubiquitin carrier protein Z) (Ubiquitin-protein ligase Z)	8	31.094	0.00055157	4.2571	-0.0469756	-0.0507542	-0.0446702	-0.243749	-0.249212	-0.256314	-0.265279	-0.255714	-0.263273	-0.241569	-0.230618	-0.239868
A0A2H1CCW9	Tubulin alpha chain	9.7	50.483	0	36.454	-0.0469756	-0.0507542	-0.0446702	-0.243749	-0.249212	-0.256314	-0.265279	-0.255714	-0.263273	-0.241569	-0.230618	-0.239868
A0A2H1CD31	Alpha subunit of casein kinase II	21.8	44.191	0	30.387	-0.0469756	-0.0507542	-0.0446702	-0.201293	-0.209752	-0.19264	-0.198138	-0.189695	-0.197409	-0.241569	-0.192537	-0.203812
A0A2H1CD47	Ras GTPase-activating protein-binding protein 1	8.5	35.035	0.0025176	3.1443	-0.0469756	-0.0507542	-0.0446702	-0.243749	-0.249212	-0.256314	-0.265279	-0.255714	-0.263273	-0.241569	-0.230618	-0.239868
A0A2H1CD52	Heterogeneous nuclear ribonucleoprotein H	24.5	52.248	0	48.271	-0.0469756	-0.0507542	-0.0446702	0.0262662	0.0627765	0.0407305	0.00932759	-0.0516001	-0.0944261	-0.0884738	-0.115614	-0.103306
A0A2H1CDD4	Huntingtin interacting protein 1	12.2	9.1746	0	6.1227	-0.0469756	-0.0507542	-0.0446702	-0.243749	-0.249212	-0.256314	-0.265279	-0.255714	-0.263273	-0.241569	-0.230618	-0.239868
A0A2H1CDS8	Receptor Mediated Endocytosis family member	11	61.221	0	13.52	-0.0469756	-0.0507542	-0.0446702	-0.220424	-0.224794	-0.224775	-0.234931	-0.255714	-0.232026	-0.241569	-0.201378	-0.217387
A0A2H1CDU3	ATP synthase-coupling factor 6, mitochondrial	30	14.491	0	20.789	-0.0469756	-0.0507542	-0.0446702	-0.243749	-0.159598	-0.139959	-0.265279	-0.255714	-0.263273	-0.241569	-0.193039	-0.239868
A0A2H1CE40	Clathrin light chain	54.5	12.686	0	11.161	-0.0469756	-0.0507542	-0.0446702	-0.243749	-0.249212	-0.256314	-0.265279	-0.255714	-0.263273	-0.241569	-0.230618	-0.239868
A0A2H1CE81	Splicing factor arginine serine rich arginine serine rich splicing factor	13.1	30.353	0	33.636	-0.0469756	-0.0507542	-0.0446702	-0.0947588	-0.0288154	-0.0283802	-0.0703825	-0.0386952	-0.0902303	-0.241569	-0.0610359	-0.0583809
A0A2H1CEK7	Putative mrna binding protein	7.4	39.392	0.0020513	3.3708	-0.0469756	-0.0507542	-0.0446702	-0.243749	-0.249212	-0.256314	-0.265279	-0.255714	-0.263273	-0.241569	-0.230618	-0.239868
A0A2H1CES5	ferroxidase (EC 1.16.3.1)	14.9	17.496	0	4.7674	-0.0469756	-0.0507542	-0.0446702	-0.243749	-0.249212	-0.256314	-0.265279	-0.255714	-0.263273	-0.241569	-0.230618	-0.239868
A0A2H1CEU3	phosphoenolpyruvate carboxykinase (GTP) (EC 4.1.1.32)	22.1	71.58	0	23.211	-0.0469756	-0.0507542	-0.0446702	-0.243749	-0.249212	-0.256314	-0.265279	-0.255714	-0.263273	-0.216264	-0.204248	-0.199861
A0A2H1CEU7	Uncharacterized protein	26	24.362	0	12.481	-0.0469756	-0.0507542	-0.0446702	-0.162417	-0.175058	-0.160486	-0.213624	-0.255714	-0.209695	-0.241569	-0.173295	-0.167182
A0A2H1CEY7	Asparaginase	26.5	19.874	0	45.003	-0.0469756	-0.0507542	-0.0446702	-0.243749	-0.193662	-0.256314	-0.178818	-0.179217	-0.184166	-0.14071	-0.143014	-0.137503
A0A2H1CEZ1	Glycoside hydrolase subgroup catalytic core	16.8	57.339	0	30.826	-0.0469756	-0.0507542	-0.0446702	-0.243749	-0.249212	-0.256314	-0.229206	-0.214407	-0.23022	-0.195259	-0.171001	-0.170106
A0A2H1CF15	Malate dehydrogenase (EC 1.1.1.37)	57.6	36.037	0	180.57	-0.0469756	-0.0507542	-0.0446702	1.83247	1.6669	1.85211	1.20914	1.65259	1.37592	1.39321	1.70926	1.52836
A0A2H1CF30	Tyrosine-protein kinase BAZ1B	4.7	16.863	0.004878	2.7251	-0.0469756	-0.0507542	-0.0446702	-0.243749	-0.249212	-0.256314	-0.265279	-0.255714	-0.263273	-0.241569	-0.230618	-0.239868
A0A2H1CF31	Myophilin	28.8	25.178	0	63.777	-0.0469756	-0.0507542	-0.0446702	0.284228	0.1806	0.155012	0.0636098	0.0223479	0.0715434	-0.125021	-0.0936126	-0.120282
A0A2H1CF89	Retinol dehydrogenase 12	18.7	35.295	0	46.566	-0.0469756	-0.0507542	-0.0446702	-0.243749	-0.249212	-0.256314	-0.167278	-0.122019	-0.131696	-0.122421	-0.0656959	-0.0773388
A0A2H1CFB8	Trafficking protein particle complex subunit 2	15	16.496	0.0092894	2.2582	-0.0469756	-0.0507542	-0.0446702	-0.243749	-0.249212	-0.256314	-0.265279	-0.255714	-0.263273	-0.241569	-0.230618	-0.239868
A0A2H1CFJ4	RNA helicase (EC 3.6.4.13)	17.5	84.323	0	108.59	-0.0469756	-0.0507542	-0.0446702	-0.164932	-0.155355	-0.126726	-0.19271	-0.141772	-0.19361	-0.171683	-0.151311	-0.187156
A0A2H1CFL7	Uncharacterized protein	12.8	29.606	0	10.591	-0.0469756	-0.0507542	-0.0446702	-0.243749	-0.135336	-0.140049	-0.265279	-0.213803	-0.263273	-0.241569	-0.230618	-0.169682
A0A2H1CFV8	Ferritin (EC 1.16.3.1)	17.2	20.105	0	5.6769	-0.0469756	-0.0507542	-0.0446702	-0.243749	-0.249212	-0.180645	-0.265279	-0.255714	-0.263273	-0.241569	-0.180394	-0.239868
A0A2H1CG24	E2 ubiquitin-conjugating enzyme (EC 2.3.2.23)	18.4	17.699	0	4.8475	-0.0469756	-0.0507542	-0.0446702	-0.243749	-0.249212	-0.256314	-0.265279	-0.255714	-0.263273	-0.241569	-0.230618	-0.239868
A0A2H1CG65	Actin alpha cardiac muscle 1	73.4	41.771	0.0010858	4.0878	-0.0469756	-0.0507542	-0.0446702	-0.243749	-0.249212	-0.256314	-0.265279	-0.255714	-0.263273	-0.241569	-0.230618	-0.239868
A0A2H1CGF2	Uncharacterized protein	3.5	29.88	0	4.6797	-0.0469756	-0.0507542	-0.0446702	-0.243749	-0.249212	-0.256314	-0.265279	-0.255714	-0.263273	-0.241569	-0.230618	-0.239868
A0A2H1CGM4	Small ribosomal subunit protein uS4 (40S ribosomal protein S9)	40.8	22.192	0	31.634	-0.0469756	-0.0507542	-0.0446702	0.0690602	0.0774611	0.0728347	0.156351	0.137717	0.115501	-0.0346274	-0.0635441	-0.0348871
A0A2H1CGR4	DnaJ like protein subfamily A member 1	54.5	44.794	0	163.85	-0.0469756	-0.0507542	-0.0446702	0.106132	0.188389	0.158236	0.124937	0.0623874	0.0959075	0.0719549	0.0547528	0.0789178
A0A2H1CGS8	Apoptogenic protein 1 mitochondrial	11.7	26.156	0	6.2955	-0.0469756	-0.0507542	-0.0446702	-0.243749	-0.249212	-0.256314	-0.265279	-0.255714	-0.263273	-0.241569	-0.230618	-0.239868
A0A2H1CGT0	Uncharacterized protein	27.2	17.003	0	8.7389	-0.0469756	-0.0507542	-0.0446702	-0.243749	-0.249212	-0.256314	-0.265279	-0.255714	-0.235357	-0.241569	-0.163394	-0.192915
A0A2H1CH07	Rab-protein 8	51.1	25.289	0	32.016	-0.0469756	-0.0507542	-0.0446702	-0.144449	-0.148011	-0.15405	-0.161757	-0.0960068	-0.0536522	-0.178836	-0.147751	-0.133444
A0A2H1CH20	Universal stress protein in QAH/OAS sulfhydrylase 3'region	20.2	20.11	0	7.1202	-0.0469756	-0.0507542	-0.0446702	-0.243749	-0.249212	-0.256314	-0.265279	-0.255714	-0.263273	-0.241569	-0.230618	-0.239868
A0A2H1CH23	Ribulose-phosphate 3-epimerase (EC 5.1.3.1)	9.4	27.827	0.00055648	4.3447	-0.0469756	-0.0507542	-0.0446702	-0.243749	-0.249212	-0.256314	-0.265279	-0.255714	-0.263273	-0.241569	-0.230618	-0.239868
A0A2H1CH36	Prefoldin subunit 3	25	21.578	0	15.815	-0.0469756	-0.0507542	-0.0446702	-0.243749	-0.249212	-0.256314	-0.215878	-0.203349	-0.220352	-0.207882	-0.194799	-0.239868
A0A2H1CH52	Mitochondrial-associated endoribonuclease MAR1	51.2	22.664	0	116.24	-0.0469756	-0.0507542	-0.0446702	0.075516	0.0908688	0.143204	0.111078	0.0618954	0.0500458	0.114326	0.0455616	0.0629896
A0A2H1CH96	Tubulin alpha chain	44.6	49.749	0	51.203	-0.0469756	-0.0507542	-0.0446702	1.10846	1.38773	1.31875	0.926792	0.850082	1.00473	0.301457	0.284598	0.261253
A0A2H1CHN0	Small ribosomal subunit protein uS10 (40S ribosomal protein S20)	49.6	13.171	0	62.178	-0.0469756	-0.0507542	-0.0446702	0.388612	0.415627	0.45343	0.253771	0.13679	0.119404	0.234395	0.0434	0.0573239
A0A2H1CHR2	Major egg antigen	40.1	44.717	0	56.991	-0.0469756	-0.0507542	-0.0446702	-0.243749	-0.249212	-0.222335	-0.265279	-0.231564	-0.242722	-0.168062	-0.138712	-0.144643
A0A2H1CHU6	Uncharacterized protein	26.8	26.144	0	45.957	-0.0469756	-0.0507542	-0.0446702	-0.243749	-0.249212	-0.256314	-0.265279	-0.255714	-0.263273	-0.101512	-0.104776	-0.100044
A0A2H1CI25	L-lactate dehydrogenase (EC 1.1.1.27)	15.9	35.879	0.0066445	2.4556	-0.0469756	-0.0507542	-0.0446702	-0.243749	-0.249212	-0.256314	-0.265279	-0.255714	-0.263273	-0.241569	-0.230618	-0.239868
A0A2H1CI87	Elongin-C	48.3	13.426	0	39.566	-0.0469756	-0.0507542	-0.0446702	-0.0330696	-0.044029	-0.0271785	0.000877285	0.0332661	0.007371	-0.0868736	-0.0766098	-0.0346496
A0A2H1CIA4	Retinaldehyde binding protein	23.8	37.19	0	16.325	-0.0469756	-0.0507542	-0.0446702	-0.168297	-0.167144	-0.18929	-0.18271	-0.165841	-0.179976	-0.241569	-0.230618	-0.239868
A0A2H1CIC5	L-lactate dehydrogenase (EC 1.1.1.27)	33.2	35.904	0	65.819	-0.0469756	-0.0507542	-0.0446702	-0.1058	-0.103351	-0.0867266	-0.042356	-0.00961171	-0.00746994	-0.0699871	-0.0138921	-0.0152778
A0A2H1CIQ6	Ferritin (EC 1.16.3.1)	44	24.989	0	117.22	-0.0469756	-0.0507542	-0.0446702	-0.243749	-0.249212	-0.256314	-0.199231	0.20491	-0.263273	1.49824	1.10165	1.33961
A0A2H1CIR0	Ferritin (EC 1.16.3.1)	50.5	24.462	0	117.12	-0.0469756	-0.0507542	-0.0446702	-0.243749	-0.249212	-0.256314	-0.265279	0.118151	-0.263273	0.922634	0.908837	1.07913
Q7M4G0	Fatty acid-binding protein Fh15	76.5	14.712	0	319.45	-0.0469756	-0.0507542	-0.0446702	1.91133	1.38682	1.96751	4.60934	5.60677	4.93294	4.32215	3.95985	4.24702
A0A2H1CIZ5	Large ribosomal subunit protein uL24 (60S ribosomal protein L26)	22.5	16.644	0	9.7124	-0.0469756	-0.0507542	-0.0446702	0.229346	0.211885	0.0735214	0.0832822	-0.0160831	-0.0215189	-0.241569	0.00793895	-0.0512904
A0A2H1CJ52	transketolase (EC 2.2.1.1)	54.5	68.188	0	306.26	-0.0469756	-0.0507542	-0.0446702	0.620769	0.712019	0.695556	0.353095	0.390404	0.397799	0.320244	0.431854	0.291753
A0A2H1CJ88	Globin-3	77.2	17.083	0	242.34	-0.0469756	-0.0507542	-0.0446702	1.90418	2.06968	1.40816	3.87653	4.67107	3.66797	7.62596	10.5022	11.1265
A0A2H1CJE8	ATP synthase subunit e, mitochondrial	27	10.252	0	6.4162	-0.0469756	-0.0507542	-0.0446702	-0.243749	-0.249212	-0.256314	-0.265279	-0.255714	-0.263273	-0.241569	-0.230618	-0.239868
A0A2H1CJP6	Phosphatidylinositol transfer protein beta	5.1	31.753	0.0039428	2.8252	-0.0469756	-0.0507542	-0.0446702	-0.243749	-0.249212	-0.256314	-0.196313	-0.255714	-0.263273	-0.208999	-0.230618	-0.239868
A0A2H1CJR7	Translation initiation factor SU	20.6	12.396	0	15.897	-0.0469756	-0.0507542	-0.0446702	-0.171917	-0.169277	-0.189662	-0.185946	-0.18118	-0.263273	-0.241569	-0.230618	-0.239868
A0A2H1CJT1	Small ubiquitin-related modifier (SUMO)	31.2	10.349	0	8.9027	-0.0469756	-0.0507542	-0.0446702	-0.0875055	-0.249212	-0.0999174	-0.11931	-0.139959	-0.137461	-0.176091	-0.16396	-0.167362
A0A2H1CJX6	Fatty-acid amide hydrolase 1	27.6	71.279	0	62.852	-0.0469756	-0.0507542	-0.0446702	-0.120072	-0.136444	-0.139255	-0.158912	-0.156581	-0.164416	-0.173203	-0.184214	-0.183996
A0A2H1CJZ3	Small COPII coat GTPase	60.8	22.466	0	74.868	-0.0469756	-0.0507542	-0.0446702	-0.0238777	-0.0839365	-0.00533697	-0.0885535	-0.0737505	-0.101864	-0.0715136	-0.039997	-0.0425883
A0A2H1CK96	PB1 domain-containing protein	7.3	44.485	0.0010588	3.6744	-0.0469756	-0.0507542	-0.0446702	-0.243749	-0.249212	-0.256314	-0.265279	-0.255714	-0.263273	-0.241569	-0.230618	-0.239868
A0A2H1CKG6	Ferritin (EC 1.16.3.1)	59.2	26.393	0	145.9	-0.0469756	-0.0507542	-0.0446702	-0.243749	-0.249212	-0.256314	-0.0996159	0.788168	-0.195131	3.67718	3.09866	3.7953
A0A2H1CKI7	COP9 signalosome complex subunit 2	21.6	51.647	0	38.351	-0.0469756	-0.0507542	-0.0446702	-0.191025	-0.185726	-0.21504	-0.20214	-0.175883	-0.263273	-0.172834	-0.230618	-0.184265
A0A2H1CKN9	Histone H2A	34.3	14.441	0	73.563	-0.0469756	-0.0507542	-0.0446702	6.88173	7.05953	7.17629	2.45942	1.17677	1.93816	1.96355	1.20602	1.58043
A0A2H1CKV4	Splicing factor U2AF subunit (U2 snRNP auxiliary factor large subunit)	13.5	57.914	0	6.6311	-0.0469756	-0.0507542	-0.0446702	-0.243749	-0.249212	-0.256314	-0.265279	-0.255714	-0.263273	-0.241569	-0.230618	-0.239868
A0A2H1CKY1	Ras-related protein Rab-10	29.8	23.063	0	16.83	-0.0469756	-0.0507542	-0.0446702	-0.162167	-0.16045	-0.195461	-0.189189	-0.172004	-0.204406	-0.241569	-0.163162	-0.176796
A0A2H1CL77	Synaptotagmin-2	7	43.381	0	4.6799	-0.0469756	-0.0507542	-0.0446702	-0.243749	-0.249212	-0.256314	-0.265279	-0.255714	-0.263273	-0.241569	-0.230618	-0.239868
A0A2H1CLA5	Synaptotagmin-2	5.6	42.623	0.0025138	3.1262	-0.0469756	-0.0507542	-0.0446702	-0.243749	-0.249212	-0.256314	-0.265279	-0.255714	-0.263273	-0.241569	-0.230618	-0.239868
A0A2H1CLC7	ATP synthase subunit beta (EC 7.1.2.2)	64.6	56.26	0	323.31	0.000664153	-0.0507542	-0.0446702	0.722523	0.797317	0.715643	0.595459	0.569352	0.452147	0.876388	0.734073	0.730841
A0A2H1CLQ5	Sulfotransferase	19.2	30.295	0	11.068	-0.0469756	-0.0507542	-0.0446702	-0.243749	-0.249212	-0.256314	-0.265279	-0.255714	-0.263273	-0.241569	-0.122458	-0.121846
A0A2H1CLW2	Superoxide dismutase [Cu-Zn] (EC 1.15.1.1)	40.3	15.825	0	75.625	-0.0469756	-0.0507542	-0.0446702	0.33144	0.404536	0.271659	0.416213	0.257078	0.276526	0.250749	0.0970288	0.150807
A0A2H1CLY7	60S ribosomal protein L18a	34.1	20.846	0	35.898	-0.0469756	-0.0507542	-0.0446702	0.2696	0.267175	0.222845	0.273636	0.170131	0.128757	0.0434893	-0.0172583	0.0161207
A0A2H1CM48	V-type proton ATPase proteolipid subunit	11.7	15.529	0.0066922	2.5267	-0.0469756	-0.0507542	-0.0446702	-0.243749	-0.249212	-0.256314	-0.265279	-0.255714	-0.263273	-0.241569	-0.230618	-0.239868
A0A2H1CM61	SET translocation (Myeloid leukemia-associated) B	37.4	29.088	0	26.737	-0.0469756	-0.0507542	-0.0446702	0.0427364	0.0317655	-0.256314	-0.0411433	-0.0240683	-0.0277042	-0.0619188	-0.0396504	-0.0536143
A0A2H1CM94	Large ribosomal subunit protein eL30	52.4	13.637	0	63.923	-0.0469756	-0.0507542	-0.0446702	0.136801	0.0771692	0.119207	0.0884794	0.119892	0.0134243	-0.0544208	0.0584325	-0.0456586
A0A2H1CMA3	BTB/POZ domain-containing protein KCTD8	4.7	27.279	0.0010532	3.6185	-0.0469756	-0.0507542	-0.0446702	-0.243749	-0.249212	-0.256314	-0.265279	-0.255714	-0.263273	-0.241569	-0.230618	-0.239868
A0A2H1CMD9	Uncharacterized protein	16.4	8.4999	0.0070522	2.3802	-0.0469756	-0.0507542	-0.0446702	-0.243749	-0.249212	-0.256314	-0.265279	-0.255714	-0.263273	-0.241569	-0.230618	-0.239868
A0A2H1CML1	Uncharacterized protein	29.7	12.937	0	8.5212	-0.0469756	-0.0507542	-0.0446702	-0.243749	-0.249212	-0.256314	-0.167694	-0.186576	-0.263273	-0.241569	-0.230618	-0.141551
A0A2H1CMP0	Uncharacterized protein	15.1	11.216	0.0010521	3.61	-0.0469756	-0.0507542	-0.0446702	-0.243749	-0.249212	-0.256314	-0.265279	-0.255714	-0.263273	-0.241569	-0.230618	-0.239868
A0A2H1CMP4	Histone 1	23.4	18.853	0	19.703	-0.0469756	-0.0507542	-0.0446702	0.648219	0.555687	0.486736	0.494883	0.0607979	0.396535	-0.0466041	-0.0931571	-0.0479826
A0A2H1CMZ7	Innexin	9	13.985	0.0039624	2.884	-0.0469756	-0.0507542	-0.0446702	-0.243749	-0.249212	-0.256314	-0.265279	-0.255714	-0.263273	-0.241569	-0.230618	-0.239868
A0A2H1CN13	Golgi phosphoprotein 3 rotini	6.1	31.488	0.003009	3.0553	-0.0469756	-0.0507542	-0.0446702	-0.243749	-0.249212	-0.256314	-0.265279	-0.255714	-0.263273	-0.241569	-0.230618	-0.239868
A0A2H1CNJ8	Proteasome subunit alpha type	51.2	27.564	0	67.365	-0.0469756	-0.0507542	-0.0446702	-0.243749	-0.0838344	-0.0797507	-0.169709	-0.255714	-0.0186714	-0.241569	-0.230618	-0.133783
A0A2H1CNP3	40S ribosomal protein S12	58	14.729	0	83.231	-0.0469756	-0.0507542	-0.0446702	0.193758	0.186693	0.200183	0.153349	0.00951866	0.0250594	-0.023523	-0.077453	-0.0669472
A0A2H1CPA2	40S ribosomal protein S26	35.3	13.492	0	13.538	-0.0469756	-0.0507542	-0.0446702	-0.243749	0.00436635	-0.0851701	-0.265279	-0.0241818	-0.060837	-0.0760543	-0.110597	-0.121354
A0A2H1CPB2	Major egg antigen	41.4	53.15	0	120.87	-0.0469756	-0.0507542	-0.0446702	0.106579	0.0749255	0.10492	-0.0515762	-0.0598691	-0.0749575	-0.0648878	0.0071799	-0.012004
A0A2H1CPC6	DnaJ like protein subfamily B member 6	5.3	30.64	0.00056497	4.5976	-0.0469756	-0.0507542	-0.0446702	-0.243749	-0.249212	-0.256314	-0.265279	-0.255714	-0.263273	-0.241569	-0.230618	-0.239868
A0A2H1CPR0	16 kDa calcium-binding protein	16.8	16.036	0	10.617	-0.0469756	-0.0507542	-0.0446702	-0.243749	-0.249212	-0.256314	-0.265279	-0.255714	-0.228888	-0.241569	-0.199151	-0.194592
A0A2H1CQ94	Transmembrane protein SKG6	13.6	11.203	0	33.802	-0.0469756	-0.0507542	-0.0446702	-0.243749	-0.249212	-0.256314	-0.265279	-0.255714	-0.263273	-0.241569	-0.230618	-0.239868
A0A2H1CQG2	Paramyosin	70.1	99.415	0	323.31	-0.0469756	-0.0507542	-0.0446702	4.81929	5.05877	4.45516	3.59106	1.94986	2.10015	2.35673	1.78005	1.96516
A0A2H1CQM5	Dynein light chain	57.3	10.341	0	115.29	-0.0469756	-0.0507542	-0.0446702	-0.0252726	-0.249212	-0.060122	0.10742	0.159345	0.163531	-0.00914764	-0.00851272	-0.00413313
A0A2H1CQM9	Uncharacterized protein	8.1	42.253	0	6.4847	-0.0469756	-0.0507542	-0.0446702	-0.243749	-0.249212	-0.256314	-0.265279	-0.255714	-0.263273	-0.241569	-0.230618	-0.239868
A0A2H1CQZ0	Ribosomal protein S10	55.6	17.936	0	83.38	-0.0469756	-0.0507542	-0.0446702	0.165932	0.249572	0.243923	0.204917	0.070997	0.109051	0.0480854	-0.013166	0.0127451
A0A2H1CRQ3	Trafficking protein particle complex subunit 6B	5.5	18.578	0.0034861	2.9309	-0.0469756	-0.0507542	-0.0446702	-0.243749	-0.249212	-0.256314	-0.265279	-0.255714	-0.263273	-0.241569	-0.230618	-0.239868
A0A2H1CRS6	Uncharacterized protein	9.7	37.455	0	27.86	-0.0469756	-0.0507542	-0.0446702	-0.15361	-0.149795	-0.181008	-0.200404	-0.255714	-0.263273	-0.241569	-0.230618	-0.239868
A0A2H1CRT6	Monothiol glutaredoxin-5 mitochondrial	29.6	21.037	0	15.31	-0.0469756	-0.0507542	-0.0446702	-0.14925	-0.0946134	-0.143455	-0.129565	-0.134421	-0.168142	-0.162159	-0.230618	-0.159072
A0A2H1CRT9	Uncharacterized protein	16.3	38.681	0	23.155	-0.0469756	-0.0507542	-0.0446702	-0.189864	-0.190888	-0.205428	-0.214486	-0.210021	-0.208931	-0.241569	-0.230618	-0.239868
A0A2H1CRZ9	Dynein light chain	48.9	10.456	0	37.198	-0.0469756	-0.0507542	-0.0446702	-0.243749	-0.249212	-0.256314	-0.200171	-0.165133	-0.263273	-0.190938	-0.230618	-0.178343
A0A2H1CS34	Mitochondrial import receptor subunit TOM40	24.5	35.342	0	35.57	-0.0469756	-0.0507542	-0.0446702	-0.125648	-0.140533	-0.172559	-0.15462	-0.153103	-0.17832	-0.163779	-0.182504	-0.194002
A0A2H1CS47	Sm protein G	35.5	8.6059	0	7.2222	-0.0469756	-0.0507542	-0.0446702	-0.173203	-0.165107	-0.17861	-0.265279	-0.255714	-0.263273	-0.241569	-0.230618	-0.239868
A0A2H1CS84	Tubulin beta chain	61.3	49.815	0	150.68	-0.0469756	-0.0507542	-0.0446702	0.200464	0.357016	0.309906	0.153522	0.190396	0.20977	0.0615382	0.06467	0.0764412
A0A2H1CS94	Four and a half LIM domains protein 3	75.4	13.412	0	193.72	-0.0469756	-0.0507542	-0.0446702	0.325431	0.135415	0.201194	0.345376	0.489462	0.434364	1.03156	1.07136	1.07556
A0A2H1CSA3	Uncharacterized protein	15.1	15.005	0	7.7191	-0.0469756	-0.0507542	-0.0446702	-0.243749	-0.249212	-0.256314	-0.265279	-0.255714	-0.263273	-0.241569	-0.230618	-0.239868
A0A2H1CSC0	Dynein light chain	42.2	10.381	0	7.3011	-0.0469756	-0.0507542	-0.0446702	-0.243749	-0.249212	-0.256314	-0.265279	-0.255714	-0.263273	-0.241569	-0.230618	-0.239868
A0A2H1CSG2	ADP/ATP translocase (ADP,ATP carrier protein)	56.9	34.256	0	125.68	-0.0469756	-0.0507542	-0.0446702	0.0808987	0.164821	0.130843	0.282471	0.306257	0.268059	0.151632	0.234352	0.198083
A0A2H1CSQ0	Sarcoplasmic calcium-binding protein	51.6	44.833	0	178.31	-0.0469756	-0.0507542	-0.0446702	0.00437739	0.0360888	0.0126322	0.278409	0.352389	0.349731	0.133449	0.207009	0.234435
A0A2H1CT40	Uncharacterized protein	18.4	15.474	0	28.846	-0.0469756	-0.0507542	-0.0446702	-0.163254	-0.149346	-0.195652	-0.265279	-0.185242	-0.16336	-0.190948	-0.158657	-0.145116
A0A2H1CT65	Dynein light chain	48.4	10.404	0	31.69	-0.0469756	-0.0507542	-0.0446702	-0.243749	-0.249212	0.598691	0.316542	0.347413	0.41347	0.264521	0.145196	0.253128
A0A2H1CTR0	CREL1	7	38.483	0	4.7164	-0.0469756	-0.0507542	-0.0446702	-0.205884	-0.249212	-0.221885	-0.265279	-0.255714	-0.263273	-0.241569	-0.230618	-0.239868
A0A2H1CTU7	TLR4 interactor with leucine rich repeat	8.2	86.057	0	14.212	-0.0469756	-0.0507542	-0.0446702	-0.243749	-0.249212	-0.256314	-0.265279	-0.255714	-0.263273	-0.241569	-0.230618	-0.239868
A0A2H1CU16	Actin regulatory protein CAP-G	56	41.495	0	323.31	-0.0469756	0.0124883	0.00953871	0.43863	0.417104	0.400057	0.367359	0.219726	0.254217	0.194271	0.200178	0.264493
A0A2H1CU73	Actin alpha anomalous	52.5	42.587	0	186.28	-0.0469756	-0.0507542	-0.0446702	0.0783594	0.0800149	0.105244	-0.077801	-0.0500107	-0.0574426	0.432563	0.191052	0.101496
A0A2H1CUK7	Myosin essential light chain striated adductor muscle	81.5	17.76	0	116.22	-0.0469756	-0.0507542	-0.0446702	1.96748	2.27344	1.89045	1.55138	0.896214	1.09512	0.520007	0.380964	0.573271
A0A2H1CUL2	Ribosomal protein L11	37	20.69	0	49.171	-0.0469756	-0.0507542	-0.0446702	0.27754	0.311703	0.311069	0.40911	0.300013	0.214107	0.125783	0.0280044	0.0776456
A0A2H1CUM9	Kunitz-CH	39.3	9.3136	0	37.475	-0.0469756	-0.0507542	-0.0446702	2.59249	2.0892	2.47092	5.0615	2.99834	3.87258	3.11173	2.75758	2.91475
A0A2H1CUU9	Ribosomal protein S19a isoform C	54	15.692	0	44.861	-0.0469756	-0.0507542	-0.0446702	0.0563812	-0.0257873	0.106484	-0.0123468	-0.0681325	-0.0834491	-0.0335203	-0.075618	-0.0622485
A0A2H1CUX4	Uncharacterized protein	13.6	33.252	0	8.734	-0.0469756	-0.0507542	-0.0446702	-0.183249	-0.249212	-0.180618	-0.265279	-0.19047	-0.263273	-0.241569	-0.230618	-0.239868
A0A2H1CV20	Uncharacterized protein	26.3	12.611	0	32.62	-0.0469756	-0.0507542	-0.0446702	0.424628	0.417579	0.346512	0.777651	0.45947	0.882967	0.589183	1.00565	1.41216
A0A2H1CVA3	Bcl-2 ous antagonist/killer	7.4	88.737	0	47.229	-0.0469756	-0.0507542	-0.0446702	-0.125414	-0.115918	-0.150323	-0.128915	-0.0837547	-0.263273	-0.113128	-0.0951934	-0.109742
A0A2H1CVC1	DUF5736 domain-containing protein	2.6	51.363	0.005332	2.669	-0.0469756	-0.0507542	-0.0446702	-0.243749	-0.249212	-0.256314	-0.265279	-0.255714	-0.263273	-0.241569	-0.230618	-0.239868
A0A2H1CVK1	Tubulin polymerization-promoting protein	13	18.633	0	5.9413	-0.0469756	-0.0507542	-0.0446702	-0.23071	-0.249212	-0.239294	-0.244003	-0.221043	-0.243724	-0.241569	-0.211723	-0.239868
A0A2H1CVV7	Putative calcium-binding protein	65.2	7.7527	0	149.53	-0.0469756	-0.0507542	-0.0446702	1.25603	1.34282	1.66994	0.698865	0.74355	-0.263273	0.610217	0.48111	0.403624
A0A2H1CVW1	FERM central domain	14.3	99.371	0	19.848	-0.0469756	-0.0507542	-0.0446702	-0.199244	-0.195191	-0.196726	-0.265279	-0.206424	-0.263273	-0.241569	-0.230618	-0.239868
A0A2H1CVW6	NADH dehydrogenase [ubiquinone] 1 subunit C2	27.5	10.309	0.00055036	4.2388	-0.0469756	-0.0507542	-0.0446702	-0.243749	-0.249212	-0.256314	-0.265279	-0.255714	-0.263273	-0.241569	-0.230618	-0.239868
A0A2H1CVX5	60S ribosomal protein L13	41.7	23.783	0	28.774	-0.0469756	-0.0507542	-0.0446702	-0.00948193	-0.0107196	0.0339015	0.0123112	-0.0390169	-0.0542745	-0.0755628	-0.134389	-0.124611
A0A2H1CW52	Uncharacterized protein	27	8.4721	0.00054735	4.1699	-0.0469756	-0.0507542	-0.0446702	-0.243749	-0.249212	-0.256314	-0.265279	-0.255714	-0.263273	-0.241569	-0.230618	-0.239868
A0A2H1CW70	40S ribosomal protein S3	63.5	25.611	0	111.71	-0.0469756	-0.0507542	-0.0446702	0.447304	0.45107	0.513213	0.530744	0.4312	0.350447	0.219734	0.136681	0.252789
A0A2H1CWM3	Tubulin beta chain	43.1	49.368	0	44.314	-0.0469756	-0.0507542	-0.0446702	-0.243749	-0.249212	-0.256314	-0.265279	-0.255714	-0.263273	-0.241569	-0.230618	-0.239868
A0A2H1CWW1	Dynein light chain	12.4	9.8179	0	8.749	-0.0469756	-0.0507542	-0.0446702	-0.243749	-0.249212	-0.256314	-0.265279	-0.255714	-0.263273	-0.241569	-0.230618	-0.239868
A0A2H1CX02	Tropomodulin	45.2	23.782	0	78.454	-0.0469756	-0.0507542	-0.0446702	-0.0867544	-0.119072	-0.0868793	-0.055426	-0.0240304	-0.0287225	-0.110334	-0.0928766	-0.0720514
A0A2H1CX61	Protein phosphatase type 2C alpha 2	25.5	41.409	0	13.207	-0.0469756	-0.0507542	-0.0446702	-0.243749	-0.208353	-0.256314	-0.265279	-0.255714	-0.263273	-0.214252	-0.230618	-0.239868
A0A2H1CXB3	Ribosomal protein L15	35.3	24.218	0	116.97	-0.0469756	-0.0507542	-0.0446702	0.269189	0.255355	0.24709	0.289343	0.235034	0.207846	0.0727768	0.0424759	0.0542366
A0A2H1CXH2	Dorsal switch protein 1	21.7	27.057	0	15.129	-0.0469756	-0.0507542	-0.0446702	-0.159477	-0.154096	-0.176073	-0.265279	-0.255714	-0.263273	-0.241569	-0.230618	-0.239868
A0A2H1CXP3	Placenta-specificprotein 8 protein	36.5	13.234	0	21.737	-0.0469756	-0.0507542	-0.0446702	-0.243749	-0.249212	-0.256314	-0.265279	-0.255714	0.444415	-0.241569	0.207026	-0.239868
A0A2H1CZ36	Putative cold shock domain protein A	20.5	20.677	0	13.87	-0.0469756	-0.0507542	-0.0446702	-0.042798	-0.0674478	0.0142536	-0.0912792	-0.128322	-0.13642	-0.149263	-0.146943	-0.149947
A0A2H1CZD9	PDZ and LIM domain protein Zasp	24.3	35.655	0	28.165	-0.0469756	-0.0507542	-0.0446702	-0.243749	-0.175503	-0.195358	-0.208105	-0.255714	-0.263273	-0.173921	-0.172562	-0.178237
A0A2H4PKA2	Procathepsin L5	52.4	35.466	0	90.747	-0.0469756	-0.0507542	-0.0446702	0.686828	0.601839	0.868419	0.622812	0.35975	0.576154	0.700965	0.193808	0.253196
A0A4E0QYM4	Tyrosine 3-monooxygenase/tryptophan 5-monooxygenase activation protein theta polypeptide	71.4	28.848	0	323.31	0.0203202	-0.0189182	0.000951795	3.64884	3.92085	3.63262	3.80993	4.50096	4.53825	2.90877	3.03529	3.30082
Q9NAT2	Amoebapore-like protein	36.6	11.509	0	60.625	-0.0469756	-0.0507542	-0.0446702	0.282494	-0.249212	0.221948	0.643774	0.797743	0.926415	0.533946	0.425848	0.49838
A0A3G0ZAV7	UDP-glucose 4-epimerase (EC 5.1.3.2)	31.8	38.119	0.003012	3.0741	-0.0469756	-0.0507542	-0.0446702	-0.243749	-0.249212	-0.256314	-0.265279	-0.255714	-0.263273	-0.241569	-0.230618	-0.239868
A0A410SPA4	Glutathione S-transferase omega class 2	58.7	28.696	0	39.411	-0.0469756	-0.0507542	-0.0446702	-0.207813	-0.172323	-0.213365	-0.182156	-0.136705	-0.180004	-0.104565	0.0298195	0.0382066
A0A4E0QST3	Flavoprotein pyridine nucleotide cytochrome reductase-like FAD-binding domain-containing protein	14.8	19.989	0	19.917	-0.0469756	-0.0507542	-0.0446702	-0.157778	-0.249212	-0.160446	-0.125442	-0.0447881	-0.0604032	-0.241569	-0.103026	-0.0892434
A0A4E0QST7	Clustered mitochondria protein	21.1	25.541	0	6.5387	-0.0469756	-0.0507542	-0.0446702	-0.243749	-0.249212	-0.256314	-0.265279	-0.255714	-0.263273	-0.241569	-0.230618	-0.239868
A0A4E0QSV9	Microtubule-associated protein RP/EB family member	21.5	32.208	0.0010758	3.9427	-0.0469756	-0.0507542	-0.0446702	-0.243749	-0.249212	-0.256314	-0.265279	-0.255714	-0.263273	-0.241569	-0.230618	-0.239868
A0A4E0QT00	valine--tRNA ligase (EC 6.1.1.9) (Valyl-tRNA synthetase)	4.6	22.699	0.0015625	3.5305	-0.0469756	-0.0507542	-0.0446702	-0.243749	-0.249212	-0.256314	-0.265279	-0.255714	-0.263273	-0.241569	-0.230618	-0.239868
A0A4E0QT09	Heat shock cognate protein HSP 90-beta	62.1	60.612	0	323.31	-0.0469756	-0.0507542	-0.0446702	3.51901	4.24884	3.41993	4.92502	5.23533	4.8164	3.0391	2.81071	3.14629
A0A4E0QT78	Proteasome subunit alpha type-3	23.7	26.288	0	39.05	-0.0469756	-0.0507542	-0.0446702	-0.138186	-0.091443	-0.142662	-0.0987728	-0.116254	-0.142455	-0.150536	-0.230618	-0.148789
A0A4E0QTA4	Gln amidotransferase	29	24.364	0	11.323	-0.0469756	-0.0507542	-0.0446702	-0.243749	-0.218116	-0.225744	-0.265279	-0.224695	-0.234812	-0.21517	-0.203708	-0.206955
A0A4E0QTE3	FAD dependent oxidoreductase	29.7	45.45	0	109.99	-0.0469756	-0.0507542	-0.0446702	-0.169862	-0.168675	-0.201733	-0.201433	-0.203169	-0.204507	-0.161916	-0.146705	-0.134759
A0A4E0QTG4	Lysosomal alpha-glucosidase	3.5	31.763	0.003937	2.8046	-0.0469756	-0.0507542	-0.0446702	-0.243749	-0.249212	-0.256314	-0.265279	-0.255714	-0.263273	-0.241569	-0.230618	-0.239868
A0A4E0QTM3	DnaJ subfamily B member 4	40.1	22.22	0	42.596	-0.0469756	-0.0507542	-0.0446702	-0.100004	-0.133727	-0.137243	-0.143123	-0.126466	-0.130868	-0.123461	-0.111208	-0.125765
A0A4E0QTN3	Polypeptide N-acetylgalactosaminyltransferase (EC 2.4.1.-) (Protein-UDP acetylgalactosaminyltransferase)	2.3	69.728	0.002046	3.3331	-0.0469756	-0.0507542	-0.0446702	-0.243749	-0.249212	-0.256314	-0.265279	-0.255714	-0.263273	-0.241569	-0.230618	-0.239868
A0A4E0QTN9	Uncharacterized protein	15.3	12.384	0.0079439	2.3058	-0.0469756	-0.0507542	-0.0446702	-0.243749	-0.249212	-0.256314	-0.265279	-0.255714	-0.263273	-0.241569	-0.230618	-0.239868
A0A4E0QTQ8	Transmembrane protein 120B	11.3	22.578	0.0034722	2.8963	-0.0469756	-0.0507542	-0.0446702	-0.243749	-0.249212	-0.256314	-0.265279	-0.255714	-0.263273	-0.241569	-0.230618	-0.239868
A0A4E0QTR4	Tetraspanin	11.8	21.049	0	7.0386	-0.0469756	-0.0507542	-0.0446702	-0.243749	2.23805	1.47729	-0.265279	4.5371	5.23391	1.32967	2.27673	2.68659
A0A4E0QTT1	alanine--tRNA ligase (EC 6.1.1.7)	17.9	29.273	0	16.046	-0.0469756	-0.0507542	-0.0446702	-0.198893	-0.249212	-0.215899	-0.20963	-0.209105	-0.224001	-0.208722	-0.200403	-0.205919
A0A4E0QTV6	DEK-C domain-containing protein	22	19.926	0	15.457	-0.0469756	-0.0507542	-0.0446702	-0.183215	-0.189177	-0.193163	-0.20275	-0.207627	-0.216571	-0.241569	-0.230618	-0.191179
A0A4E0QTX4	Putative Heat shock protein 90	27	34.212	0	42.132	-0.0469756	-0.0507542	-0.0446702	-0.068258	-0.00982573	-0.0512328	-0.0354648	-0.0151559	-0.0597998	-0.0985936	-0.108071	-0.111804
A0A4E0RXJ5	Tetratricopeptide repeat protein 39A	6.6	36.076	0.00055741	4.3791	-0.0469756	-0.0507542	-0.0446702	-0.243749	-0.249212	-0.256314	-0.241527	-0.228309	-0.263273	-0.21616	-0.193026	-0.21108
A0A4E0QTZ1	Thioredoxin domain-containing protein 17	13.3	14.859	0.00055127	4.2481	-0.0469756	-0.0507542	-0.0446702	-0.243749	-0.175198	-0.184052	-0.265279	-0.255714	-0.263273	-0.19617	-0.230618	-0.239868
A0A4E0QU17	Histone-glutamine methyltransferase	22.8	29.467	0	19.483	-0.0469756	-0.0507542	-0.0446702	-0.154393	-0.141644	-0.18885	-0.22126	-0.211483	-0.229743	-0.241569	-0.230618	-0.211172
A0A4E0QUA1	LYR motif-containing protein 9	13.5	12.121	0.0029955	2.9955	-0.0469756	-0.0507542	-0.0446702	-0.243749	-0.249212	-0.256314	-0.265279	-0.255714	-0.263273	-0.241569	-0.230618	-0.239868
A0A4E0QUB6	COP9 signalosome complex subunit 7b	14	31.294	0	7.8143	-0.0469756	-0.0507542	-0.0446702	-0.243749	-0.249212	-0.256314	-0.265279	-0.220262	-0.234791	-0.204325	-0.230618	-0.239868
A0A4E0QUB7	RNA-binding protein 12	3.2	107.74	0	5.1873	-0.0469756	-0.0507542	-0.0446702	-0.243749	-0.215283	-0.256314	-0.265279	-0.255714	-0.263273	-0.2191	-0.230618	-0.239868
A0A4E0QUC0	Translation elongation factor 1-alpha	58.3	30.755	0	152.53	0.0719205	0.0754155	-0.0446702	2.22911	2.20631	2.84041	3.64381	4.38912	4.13074	2.60197	2.98315	2.77463
A0A4E0QUF5	2-oxoglutarate dehydrogenase E1 component	29.4	21.686	0	22.263	-0.0469756	-0.0507542	-0.0446702	0.220565	0.223833	0.276199	0.178218	0.0755762	0.0695257	0.126991	0.138133	0.145616
A0A4E0QUG1	Mitochondrial cytochrome c	40.7	12.063	0	12.761	-0.0469756	-0.0507542	-0.0446702	-0.161255	-0.199204	-0.256314	-0.151844	-0.146194	-0.173947	-0.241569	-0.230618	-0.134426
A0A4E0QUK9	Phosphomannomutase (EC 5.4.2.8)	21.7	28.172	0	20.023	-0.0469756	-0.0507542	-0.0446702	-0.243749	-0.249212	-0.179003	-0.189559	-0.255714	-0.263273	-0.214616	-0.230618	-0.239868
A0A4E0QUM0	Alpha-tocopherol transfer protein	6.9	32.96	0.00056054	4.4723	-0.0469756	-0.0507542	-0.0446702	-0.243749	-0.249212	-0.256314	-0.265279	-0.255714	-0.263273	-0.241569	-0.230618	-0.239868
A0A4E0QUM1	Dosage compensation regulator Protein	9.4	86.92	0.0053372	2.6741	-0.0469756	-0.0507542	-0.0446702	-0.243749	-0.249212	-0.256314	-0.265279	-0.255714	-0.263273	-0.241569	-0.230618	-0.239868
A0A4E0QUM5	GOLD domain-containing protein	21.8	16.381	0	17.133	-0.0469756	-0.0507542	-0.0446702	-0.243749	-0.249212	-0.256314	-0.265279	-0.255714	-0.263273	-0.188566	-0.230618	-0.198384
A0A4E0QUM9	Polymerase delta-interacting protein 3	13.5	23.15	0.00054975	4.2293	-0.0469756	-0.0507542	-0.0446702	-0.243749	-0.249212	-0.256314	-0.265279	-0.255714	-0.263273	-0.241569	-0.230618	-0.239868
A0A4E0QUN0	MICOS complex subunit MIC60	27.8	35.375	0	40.739	-0.0469756	-0.0507542	-0.0446702	-0.152786	-0.145904	-0.133567	-0.186714	-0.203958	-0.197721	-0.165852	-0.159683	-0.187882
A0A4E0QUP3	Mitochondrial import inner membrane translocase subunit	44.6	16.085	0	88.674	-0.0469756	-0.0507542	-0.0446702	-0.0410991	-0.0292897	-0.0800426	-0.0891772	-0.126263	-0.135432	-0.10926	-0.125079	-0.133412
A0A4E0QUQ2	Heterogeneous nuclear ribonucleoprotein K	41.4	7.6618	0	35.286	-0.0469756	-0.0507542	-0.0446702	-0.117148	-0.145729	-0.0878578	-0.120397	-0.255714	-0.123557	-0.241569	-0.230618	-0.159126
A0A4E0QUS2	TAR DNA-binding protein 43	25.7	34.554	0	15.289	-0.0469756	-0.0507542	-0.0446702	-0.156427	-0.168524	-0.169539	-0.175299	-0.14666	-0.263273	-0.241569	-0.170805	-0.239868
A0A4E0QUU1	Saposin B-type domain-containing protein	58.9	10.501	0	22.209	-0.0469756	-0.0507542	-0.0446702	1.91187	1.51429	1.58701	3.3493	2.6233	4.02117	0.706366	0.223378	0.382997
A0A4E0QUV1	Small nuclear ribonucleoprotein-associated protein B	23.3	14.804	0	10.148	-0.0469756	-0.0507542	-0.0446702	-0.171711	-0.249212	-0.167029	-0.265279	-0.255714	-0.263273	-0.241569	-0.230618	-0.239868
A0A4E0QUV8	Uridine phosphorylase	8.6	33.21	0	10.42	-0.0469756	-0.0507542	-0.0446702	-0.146825	-0.168036	-0.188281	-0.265279	-0.255714	-0.263273	-0.241569	-0.230618	-0.239868
A0A4E0QUW0	Legumain	3.1	43.953	0.0015649	3.5381	-0.0469756	-0.0507542	-0.0446702	-0.243749	-0.249212	-0.256314	-0.265279	-0.255714	-0.263273	-0.241569	-0.230618	-0.239868
A0A4E0QUX4	AQP-1	4	27.496	0.0057499	2.5623	-0.0469756	-0.0507542	-0.0446702	-0.243749	-0.249212	-0.256314	-0.265279	-0.255714	-0.263273	-0.241569	-0.230618	-0.239868
A0A4E0QUZ1	Large ribosomal subunit protein eL22 (60S ribosomal protein L22)	36.6	15.358	0	58.566	-0.0469756	-0.0507542	-0.0446702	0.143686	0.1752	0.228377	0.120702	0.0362558	0.0217216	-0.00996957	-0.068275	-0.0472871
A0A4E0QV07	PRA1 family protein	5	24.676	0	8.6447	-0.0469756	-0.0507542	-0.0446702	-0.243749	-0.249212	-0.256314	-0.265279	-0.255714	-0.263273	-0.241569	-0.230618	-0.239868
A0A4E0QV09	Dolichyl-diphosphooligosaccharide--protein glycosyltransferase subunit STT3A (EC 2.4.99.18)	2.9	42.532	0	18.485	-0.0469756	-0.0507542	-0.0446702	-0.243749	-0.249212	-0.256314	-0.265279	-0.255714	-0.263273	-0.241569	-0.230618	-0.239868
A0A4E0QV19	Putative prefoldin subunit	32.8	15.337	0	11.545	-0.0469756	-0.0507542	-0.0446702	-0.208786	-0.249212	-0.217566	-0.265279	-0.210918	-0.21684	-0.205976	-0.170826	-0.239868
A0A4E0QV41	Uncharacterized protein	31.5	10.88	0	12.165	-0.0469756	-0.0507542	-0.0446702	0.207868	0.297292	0.335772	0.301335	0.345048	0.458615	0.175065	0.318623	0.380012
A0A4E0QV47	U1 small nuclear ribonucleoprotein 70 kDa	9.2	36.298	0	9.3	-0.0469756	-0.0507542	-0.0446702	-0.243749	-0.157551	-0.184443	-0.265279	-0.255714	-0.263273	-0.241569	-0.230618	-0.239868
A0A4E0QV55	Large ribosomal subunit protein uL11 (60S ribosomal protein L12)	38.2	17.661	0	89.506	-0.0469756	-0.0507542	-0.0446702	0.170385	0.159987	0.164397	-0.066244	-0.115368	-0.158706	-0.0620698	-0.151322	-0.113394
A0A4E0QV64	Dolichyl-diphosphooligosaccharide--protein glycosyltransferase 48 kDa subunit (Oligosaccharyl transferase 48 kDa subunit)	25.7	11.23	0	27.458	-0.0469756	-0.0507542	-0.0446702	-0.104619	-0.111927	-0.0354573	-0.148116	-0.255714	-0.263273	-0.241569	-0.158355	-0.239868
A0A4E0QV73	Polypyrimidine tract-binding protein 3	7.1	92.023	0	48.933	-0.0469756	-0.0507542	-0.0446702	-0.243749	-0.249212	-0.256314	-0.265279	-0.255714	-0.263273	-0.241569	-0.230618	-0.239868
A0A4E0QV75	ubiquitinyl hydrolase 1 (EC 3.4.19.12)	26.5	12.718	0	5.4268	-0.0469756	-0.0507542	-0.0446702	-0.243749	-0.249212	-0.219216	-0.265279	-0.255714	-0.263273	-0.241569	-0.230618	-0.19389
A0A4E0QV76	Eukaryotic peptide chain release factor GTP-binding subunit (ERF2) (Polypeptide release factor 3) (Translation release factor 3)	19.8	47.563	0	42.387	-0.0469756	-0.0507542	-0.0446702	-0.195873	-0.189379	-0.207484	-0.200363	-0.187844	-0.212454	-0.192174	-0.188481	-0.191179
A0A4E0QVA0	Splicing factor 3B subunit 3	8	134.92	0	14.7	-0.0469756	-0.0507542	-0.0446702	-0.214627	-0.205926	-0.256314	-0.235829	-0.255714	-0.237904	-0.241569	-0.230618	-0.239868
A0A4E0QVC3	Developmentally-regulated GTP-binding protein 1	26.6	39.492	0	28.188	-0.0469756	-0.0507542	-0.0446702	-0.243749	-0.196346	-0.164963	-0.189361	-0.154185	-0.200042	-0.241569	-0.230618	-0.239868
A0A4E0QVD9	Dynamin-1	20.5	16.022	0.003003	3.0182	-0.0469756	-0.0507542	-0.0446702	-0.243749	-0.249212	-0.256314	-0.265279	-0.255714	-0.263273	-0.241569	-0.230618	-0.239868
A0A4E0QVE2	Phosphoglycerate mutase (EC 5.4.2.11) (EC 5.4.2.4)	58.4	28.984	0	249.61	-0.0469756	-0.0507542	-0.0446702	0.337788	0.419804	0.377567	0.441333	0.626232	0.611399	0.590307	0.679982	0.668281
A0A4E0QVE8	Nucleotide exchange factor SIL1	7.6	57.984	0	8.2543	-0.0469756	-0.0507542	-0.0446702	-0.243749	-0.249212	-0.256314	-0.265279	-0.255714	-0.263273	-0.241569	-0.230618	-0.239868
A0A4E0QVG1	ATP synthase subunit alpha	42.6	54.353	0	269.97	-0.0118063	0.0336842	-0.0446702	0.869467	0.932087	0.827902	0.446357	0.299729	0.236246	0.524083	0.329448	0.337282
A0A4E0QVI4	carbonyl reductase (NADPH) (EC 1.1.1.184)	57.8	30.853	0	158.09	-0.0469756	-0.0507542	-0.0446702	0.0539491	0.0997707	0.0256036	-0.0207586	-0.0451855	-0.0353038	-0.0174005	0.0145724	0.0134745
A0A4E0QVJ1	Ribosomal RNA methyltransferase NOP2	3.2	38.684	0.0039389	2.8089	-0.0469756	-0.0507542	-0.0446702	-0.243749	-0.249212	-0.256314	-0.265279	-0.255714	-0.263273	-0.241569	-0.230618	-0.239868
A0A4E0QVK2	Cell division cycle and apoptosis regulator protein 1	46.8	100.02	0	323.31	-0.0469756	-0.0507542	-0.0446702	0.580639	0.775464	0.619998	0.357349	0.21736	0.245882	0.0871522	0.0476903	0.0813436
A0A4E0QVK3	Galactose-1-phosphate uridylyltransferase	11.4	18.669	0.0010724	3.8733	-0.0469756	-0.0507542	-0.0446702	-0.243749	-0.249212	-0.256314	-0.265279	-0.255714	-0.263273	-0.241569	-0.230618	-0.239868
A0A4E0QVK5	non-specific serine/threonine protein kinase (EC 2.7.11.1)	11.9	36.141	0	8.6989	-0.0469756	-0.0507542	-0.0446702	-0.243749	-0.249212	-0.232101	-0.265279	-0.223656	-0.263273	-0.228185	-0.216517	-0.239868
A0A4E0QVM4	50S ribosome-binding GTPase	50.4	28.663	0	81.178	-0.0469756	-0.0507542	-0.0446702	-0.193621	-0.198294	-0.169476	-0.175418	-0.130262	-0.169379	-0.150717	-0.148862	-0.152599
A0A4E0QVN0	ubiquitinyl hydrolase 1 (EC 3.4.19.12)	18.3	36.503	0	14.491	-0.0469756	-0.0507542	-0.0446702	-0.243749	-0.20641	-0.213612	-0.265279	-0.206617	-0.223126	-0.202313	-0.230618	-0.195542
A0A4E0QVP0	VIT domain-containing protein	23	39.67	0	41.68	-0.0469756	-0.0507542	-0.0446702	-0.243749	-0.249212	-0.169482	-0.21367	-0.134442	-0.149773	-0.1988	-0.14634	-0.17259
A0A4E0QVQ1	Signal recognition particle receptor subunit alpha	40	16.401	0	10.92	-0.0469756	-0.0507542	-0.0446702	-0.243749	-0.249212	-0.256314	-0.265279	-0.255714	-0.263273	-0.241569	-0.230618	-0.239868
A0A4E0QVU2	U6 snRNA-associated Sm-like protein LSm3	24	11.949	0	8.6171	-0.0469756	-0.0507542	-0.0446702	-0.243749	-0.249212	-0.256314	-0.265279	-0.255714	-0.263273	-0.241569	-0.230618	-0.239868
A0A4E0QVV5	phenylalanine--tRNA ligase (EC 6.1.1.20)	10.2	52.688	0	12.646	-0.0469756	-0.0507542	-0.0446702	-0.243749	-0.208898	-0.212917	-0.265279	-0.255714	-0.263273	-0.241569	-0.230618	-0.239868
A0A4E0QVX0	Ubiquitin-like domain-containing protein	35.9	10.643	0	14.774	-0.0469756	-0.0507542	-0.0446702	-0.243749	-0.249212	-0.256314	-0.210939	-0.255714	-0.168548	-0.241569	-0.230618	-0.239868
A0A4E0QW54	Fragile X mental retardation protein 1 B	28.9	37.873	0	35.247	-0.0469756	-0.0507542	-0.0446702	-0.157843	-0.159344	-0.168847	-0.167207	-0.145452	-0.174748	-0.176918	-0.154084	-0.156951
A0A4E0QW71	Ras suppressor protein 1	26.7	29.269	0	52.522	-0.0469756	-0.0507542	-0.0446702	-0.153267	-0.182517	-0.161741	-0.179599	-0.255714	-0.170245	-0.160488	-0.147433	-0.171129
A0A4E0QW74	Heat shock protein 70	41.6	48.972	0	205.6	-0.0469756	-0.0507542	-0.0446702	1.7815	2.31102	1.76779	1.27096	0.832049	1.01016	1.27231	1.00723	1.16745
A0A4E0QW77	Charged multivesicular body protein 5	10.4	24.431	0.00054945	4.2279	-0.0469756	-0.0507542	-0.0446702	-0.243749	-0.249212	-0.256314	-0.265279	-0.255714	-0.263273	-0.241569	-0.230618	-0.239868
A0A4E0QW78	SCP domain-containing protein	11.5	25.358	0	8.6594	-0.0469756	-0.0507542	-0.0446702	-0.243749	-0.249212	-0.256314	-0.265279	-0.255714	-0.263273	-0.241569	-0.230618	-0.239868
A0A4E0QW90	Endothelial differentiation factor 1	32.8	15.104	0	7.5129	-0.0469756	-0.0507542	-0.0446702	-0.139779	-0.249212	-0.149504	-0.265279	-0.255714	-0.263273	-0.241569	-0.230618	-0.239868
A0A4E0QW94	Uncharacterized protein	13.9	20.474	0.0010526	3.6111	-0.0469756	-0.0507542	-0.0446702	-0.243749	-0.249212	-0.256314	-0.265279	-0.255714	-0.263273	-0.241569	-0.230618	-0.239868
A0A4E0QWA4	protein-serine/threonine phosphatase (EC 3.1.3.16)	14.1	59.04	0	26.999	-0.0469756	-0.0507542	-0.0446702	-0.243749	-0.249212	-0.22017	-0.23956	-0.224699	-0.263273	-0.216312	-0.230618	-0.239868
A0A4E0QWC3	Lsm14-like N-terminal domain-containing protein	27	18.065	0	9.3742	-0.0469756	-0.0507542	-0.0446702	-0.243749	-0.249212	-0.256314	-0.265279	-0.255714	-0.263273	-0.241569	-0.230618	-0.239868
A0A4E0QWD2	Heat shock protein 67B2	45.2	16.702	0	57.843	-0.0469756	-0.0507542	-0.0446702	0.192667	0.262651	0.197646	0.195658	0.134103	0.113935	0.140779	0.134569	0.189771
A0A4E0QWD6	Putative vmac	5.3	17.567	0.0092937	2.2587	-0.0469756	-0.0507542	-0.0446702	-0.243749	-0.249212	-0.256314	-0.265279	-0.255714	-0.263273	-0.241569	-0.230618	-0.239868
A0A4E0QWE2	RNA-binding protein Nova-1	12.2	20.065	0.0020555	3.4058	-0.0469756	-0.0507542	-0.0446702	-0.243749	-0.249212	-0.256314	-0.265279	-0.255714	-0.263273	-0.241569	-0.230618	-0.239868
A0A4E0QWF0	ADP-ribosylhydrolase ARH3 (EC 3.2.1.143) (ADP-ribose glycohydrolase ARH3) (ADP-ribosylhydrolase 3) (O-acetyl-ADP-ribose deacetylase ARH3) (Poly(ADP-ribose) glycohydrolase ARH3) ([Protein ADP-ribosylarginine] hydrolase-like protein 2) ([Protein ADP-ribosylserine] hydrolase)	14.3	39.33	0	8.209	-0.0469756	-0.0507542	-0.0446702	-0.243749	-0.249212	-0.256314	-0.265279	-0.210967	-0.263273	-0.200493	-0.230618	-0.239868
A0A4E0QWI1	Flotillin-1	16.3	41.373	0	8.5814	-0.0469756	-0.0507542	-0.0446702	-0.243749	-0.249212	-0.256314	-0.265279	-0.255714	-0.263273	-0.241569	-0.230618	-0.239868
A0A4E0QWJ0	isoleucine--tRNA ligase (EC 6.1.1.5) (Isoleucyl-tRNA synthetase)	9.9	84.015	0	15.271	-0.0469756	-0.0507542	-0.0446702	-0.194151	-0.190062	-0.190629	-0.224923	-0.217306	-0.225862	-0.20889	-0.198085	-0.239868
A0A4E0QWJ6	Putative guanine-nucleotide-exchange-factor	5.9	26.779	0.0025189	3.1505	-0.0469756	-0.0507542	-0.0446702	-0.243749	-0.249212	-0.256314	-0.265279	-0.255714	-0.263273	-0.241569	-0.230618	-0.239868
B6DT34	Cathepsin D-like aspartic protease	19.1	47.124	0	49.271	-0.0469756	-0.0507542	-0.0446702	-0.243749	-0.249212	-0.178503	-0.151511	-0.255714	-0.129663	-0.0359022	0.015744	0.00177
A0A4E0QWQ9	Extended synaptotagmin 2	34	28.034	0	21.321	-0.0469756	-0.0507542	-0.0446702	-0.200324	-0.17321	-0.182761	-0.16815	-0.163519	-0.174729	-0.18316	-0.123816	-0.180082
A0A4E0QWS1	Tumor suppressor candidate 3 (Protein N33)	13.4	37.595	0	10.149	-0.0469756	-0.0507542	-0.0446702	-0.243749	-0.249212	-0.256314	-0.265279	-0.255714	-0.263273	-0.241569	-0.230618	-0.239868
A0A4E0QWV1	Eukaryotic translation initiation factor 4H	14.6	33.162	0	6.83	-0.0469756	-0.0507542	-0.0446702	-0.243749	-0.249212	-0.256314	-0.265279	-0.255714	-0.263273	-0.241569	-0.230618	-0.239868
A0A4E0QWX8	RAB18 member Ras oncogene family	16.3	22.836	0	37.172	-0.0469756	-0.0507542	-0.0446702	0.235944	0.262068	0.241615	0.300603	0.210075	0.178315	0.0719884	0.0927715	0.115134
A0A4E0QX18	Dihydropyrimidinase	14.3	65.912	0	25.662	-0.0469756	-0.0507542	-0.0446702	-0.187375	-0.175486	-0.181422	-0.205653	-0.186538	-0.201556	-0.199932	-0.185219	-0.239868
A0A4E0QX38	Legumain	17.2	42.527	0	42.128	-0.0469756	-0.0507542	-0.0446702	0.166236	0.0362894	-0.0908432	-0.265279	-0.255714	-0.168635	-0.241569	-0.230618	-0.239868
A0A4E0QX67	Serine/threonine-protein phosphatase PGAM5, mitochondrial (EC 3.1.3.16) (Serine/threonine-protein phosphatase Pgam5, mitochondrial)	6.3	34.845	0.00056433	4.563	-0.0469756	-0.0507542	-0.0446702	-0.243749	-0.249212	-0.256314	-0.265279	-0.255714	-0.263273	-0.241569	-0.230618	-0.239868
A0A4E0QXA6	Septin-7	11.4	44.938	0	6.081	-0.0469756	-0.0507542	-0.0446702	-0.243749	-0.173394	-0.190316	-0.265279	-0.255714	-0.263273	-0.241569	-0.230618	-0.239868
A0A4E0QXD4	Putative myosin regulatory light chain	31.7	11.673	0	47.307	-0.0469756	-0.0507542	-0.0446702	0.102519	-0.249212	0.0930166	-0.0328469	-0.255714	-0.263273	-0.0724529	-0.230618	-0.239868
A0A4E0QXE5	D-fructose-1,6-bisphosphate 1-phosphohydrolase	20.9	10.04	0	7.9443	-0.0469756	-0.0507542	-0.0446702	0.229989	0.125419	0.11007	0.376945	-0.00728428	0.359725	1.02172	0.928209	1.02588
A0A4E0QXG6	Serine/threonine-protein phosphatase regulatory subunit A alpha	29.1	66.425	0	60.987	-0.0469756	-0.0507542	-0.0446702	-0.170804	-0.171953	-0.183474	-0.182186	-0.154422	-0.170488	-0.183447	-0.167698	-0.177702
A0A4E0QXH9	Major vault protein	36.1	61.009	0	108.15	-0.0469756	-0.0507542	-0.0446702	-0.0698228	-0.0971673	0.0171913	-0.109265	-0.117979	-0.139266	-0.144925	-0.125166	-0.134966
A0A4E0QXI5	V-type proton ATPase subunit H	15.9	55.516	0	35.935	-0.0469756	-0.0507542	-0.0446702	-0.243749	-0.249212	-0.203917	-0.265279	-0.255714	-0.263273	-0.211614	-0.202245	-0.239868
A0A4E0QXJ2	COP9 signalosome complex subunit 1	15	65.161	0	59.104	-0.0469756	-0.0507542	-0.0446702	-0.00987536	-0.0195486	0.027473	0.00309092	-0.0386952	-0.0139381	-0.00159932	0.0312221	-0.0109183
A0A4E0QXJ9	Uridine diphosphate glucose pyrophosphatase	19.3	26.178	0.002997	2.9999	-0.0469756	-0.0507542	-0.0446702	-0.243749	-0.249212	-0.256314	-0.265279	-0.255714	-0.263273	-0.241569	-0.230618	-0.239868
A0A4E0QXK1	Mitochondrial chaperone BCS1 (BCS1-like protein)	9.9	51.171	0	8.1978	-0.0469756	-0.0507542	-0.0446702	-0.243749	-0.249212	-0.256314	-0.265279	-0.255714	-0.263273	-0.241569	-0.230618	-0.239868
A0A4E0QXL1	HEAT repeat-containing protein 2	16.8	38.779	0	10.462	-0.0469756	-0.0507542	-0.0446702	-0.243749	-0.249212	-0.256314	-0.265279	-0.255714	-0.263273	-0.241569	-0.230618	-0.239868
A0A4E0QXN0	Mortalin protein	47.1	7.7454	0	50.459	-0.0469756	-0.0507542	-0.0446702	1.06366	1.2467	1.01393	0.742618	0.310193	0.422502	0.595272	0.416475	0.426083
A0A4E0QXN5	H(+)-transporting two-sector ATPase (EC 7.1.2.2)	19	59.084	0	33.677	-0.0469756	-0.0507542	-0.0446702	-0.140369	-0.14773	-0.16029	-0.200821	-0.255714	-0.20096	-0.190933	-0.199616	-0.187237
A0A4E0QXN7	Putative Ankyrin repeat-containing	43.1	19.224	0	11.38	-0.0469756	-0.0507542	-0.0446702	-0.243749	-0.249212	-0.256314	-0.265279	-0.255714	-0.263273	-0.241569	-0.230618	-0.239868
A0A4E0QXQ3	Lipase maturation factor	13	73.913	0	25.829	-0.0469756	-0.0507542	-0.0446702	-0.100998	-0.100146	-0.111563	-0.089054	-0.103542	-0.0866078	-0.125581	-0.160368	-0.155353
A0A4E0QXU1	Plasminogen activator inhibitor 1 RNA-binding protein	9.9	11.549	0	6.48	-0.0469756	-0.0507542	-0.0446702	-0.243749	-0.249212	-0.256314	-0.265279	-0.255714	-0.263273	-0.241569	-0.230618	-0.239868
A0A4E0QXU6	Legumain	14	32.739	0	43.487	-0.0469756	-0.0507542	-0.0446702	0.240826	-0.139428	0.43239	-0.0848981	-0.110774	-0.0470521	-0.141175	-0.230618	-0.239868
A0A4E0QY04	Cysteine protease	10.4	37.279	0.0010684	3.7906	-0.0469756	-0.0507542	-0.0446702	-0.243749	-0.249212	-0.256314	-0.265279	-0.255714	-0.263273	-0.241569	-0.230618	-0.239868
A0A4E0QY12	Transportin-2	7.5	78.441	0	12.291	-0.0469756	-0.0507542	-0.0446702	-0.243749	-0.249212	-0.256314	-0.265279	-0.255714	-0.263273	-0.241569	-0.230618	-0.239868
A0A4E0QY22	glutathione transferase (EC 2.5.1.18)	53.6	14.4	0.0066194	2.4333	-0.0469756	-0.0507542	-0.0446702	-0.243749	-0.249212	-0.256314	-0.265279	-0.255714	-0.263273	-0.241569	-0.230618	-0.239868
A0A4E0QY25	Dynactin subunit 4	4.4	70.386	0.00055556	4.322	-0.0469756	-0.0507542	-0.0446702	-0.243749	-0.249212	-0.256314	-0.265279	-0.255714	-0.263273	-0.241569	-0.230618	-0.239868
A0A4E0QY38	Large ribosomal subunit protein eL36 (60S ribosomal protein L36)	9.8	12.025	0.0010488	3.5853	-0.0469756	-0.0507542	-0.0446702	-0.243749	-0.249212	-0.256314	-0.265279	-0.255714	-0.263273	-0.241569	-0.230618	-0.239868
A0A4E0QY45	Splicing factor arginine:serine rich	7.2	65.764	0	6.1544	-0.0469756	-0.0507542	-0.0446702	-0.20134	-0.205058	-0.256314	-0.265279	-0.255714	-0.263273	-0.241569	-0.230618	-0.239868
A0A4E0QY49	Eukaryotic translation initiation factor 3 subunit M (eIF3m)	6.3	43.381	0	5.8784	-0.0469756	-0.0507542	-0.0446702	-0.211086	-0.249212	-0.256314	-0.232617	-0.255714	-0.234847	-0.241569	-0.230618	-0.239868
A0A4E0QY52	dTMP kinase (EC 2.7.4.9)	7.9	31.18	0.0039643	2.8908	-0.0469756	-0.0507542	-0.0446702	-0.243749	-0.249212	-0.256314	-0.265279	-0.255714	-0.263273	-0.241569	-0.230618	-0.239868
A0A4E0QY70	26S proteasome non-ATPase regulatory subunit 2	21.5	106.92	0	46.531	-0.0469756	-0.0507542	-0.0446702	-0.155291	-0.122228	-0.145243	-0.185678	-0.183021	-0.214983	-0.185331	-0.189243	-0.186878
A0A4E0QY72	4-hydroxyphenylpyruvate dioxygenase	8.7	45.906	0.0010834	4.0426	-0.0469756	-0.0507542	-0.0446702	-0.243749	-0.249212	-0.256314	-0.265279	-0.255714	-0.263273	-0.241569	-0.230618	-0.239868
A0A4E0QY80	N-alpha-acetyltransferase 16 NatA auxiliary subunit	9.7	103.74	0	16.221	-0.0469756	-0.0507542	-0.0446702	-0.243749	-0.198239	-0.212883	-0.228463	-0.204774	-0.223122	-0.218926	-0.207994	-0.211613
A0A4E0QY95	sphingomyelin phosphodiesterase (EC 3.1.4.12)	16.2	51.231	0	13.961	-0.0469756	-0.0507542	-0.0446702	-0.243749	-0.249212	-0.217303	-0.265279	-0.224379	-0.219052	-0.219565	-0.198555	-0.211883
A0A4E0QY98	Suppressor of G2 allele of SKP1	19	22.823	0	40.996	-0.0469756	-0.0507542	-0.0446702	-0.158442	-0.249212	-0.204425	-0.177432	-0.175993	-0.193632	-0.164215	-0.16902	-0.159121
A0A4E0QYA2	Exportin-2 (Importin-alpha re-exporter)	6.3	117.95	0	16.695	-0.0469756	-0.0507542	-0.0446702	-0.243749	-0.249212	-0.229622	-0.265279	-0.18528	-0.209895	-0.205924	-0.200844	-0.204631
A0A4E0QYB1	ADP-ribosylation factor	55.8	20.604	0	114.25	-0.0469756	-0.0507542	-0.0446702	0.0834202	0.063871	0.0768787	0.194214	0.274449	0.193382	0.0490583	0.0901148	0.0962371
A0A4E0QYC0	Oxysterol-binding protein	6.4	81.658	0	7.9602	-0.0469756	-0.0507542	-0.0446702	-0.243749	-0.249212	-0.256314	-0.265279	-0.255714	-0.263273	-0.241569	-0.230618	-0.239868
A0A4E0QYH7	Signal peptide peptidase	8.1	44.944	0	15.796	-0.0469756	-0.0507542	-0.0446702	-0.243749	-0.249212	-0.256314	-0.265279	-0.255714	-0.263273	-0.241569	-0.230618	-0.239868
A0A4E0QYI7	Guanine nucleotide-binding protein Rho	22.8	17.213	0	10.239	-0.0469756	-0.0507542	-0.0446702	-0.0863681	-0.249212	-0.0398447	-0.0382559	-0.0857074	-0.0647594	-0.0331681	-0.026103	-0.0402474
A0A4E0QYI8	Arginine:serine rich splicing factor	33.7	18.884	0	15.607	-0.0469756	-0.0507542	-0.0446702	-0.115403	-0.11297	-0.120906	-0.112873	-0.145466	-0.163222	-0.168431	-0.165368	-0.16699
A0A4E0QYJ6	Glycyl-tRNA synthetase	21.8	14.854	0	6.2327	-0.0469756	-0.0507542	-0.0446702	-0.243749	-0.249212	-0.256314	-0.265279	-0.255714	-0.263273	-0.241569	-0.230618	-0.239868
A0A4E0QYK5	Glycogen [starch] synthase (EC 2.4.1.11)	34.7	23.388	0	32.639	-0.0469756	-0.0507542	-0.0446702	-0.0915059	-0.125571	-0.118627	-0.0763073	-0.0837187	-0.094247	-0.110604	-0.110303	-0.0867142
A0A4E0QYL7	SUN domain-containing protein 2	6	87.625	0	7.0368	-0.0469756	-0.0507542	-0.0446702	-0.243749	-0.249212	-0.256314	-0.265279	-0.255714	-0.263273	-0.241569	-0.230618	-0.239868
A0A4E0QYR1	Uncharacterized protein	9.6	15.094	0	5.9581	-0.0469756	-0.0507542	-0.0446702	-0.243749	-0.249212	-0.256314	-0.265279	-0.255714	-0.263273	-0.241569	-0.230618	-0.239868
A0A4E0QYT9	dTMP kinase (EC 2.7.4.9)	12.1	25.701	0	7.0687	-0.0469756	-0.0507542	-0.0446702	-0.243749	-0.249212	-0.256314	-0.265279	-0.255714	-0.263273	-0.241569	-0.230618	-0.239868
A0A4E0QYV0	Ubiquitin carboxyl terminal hydrolase 5	25.4	12.922	0	10.413	-0.0469756	-0.0507542	-0.0446702	-0.243749	-0.213396	-0.256314	-0.265279	-0.255714	-0.263273	-0.241569	-0.230618	-0.207455
A0A4E0QYX9	ER lumen protein-retaining receptor	10	21.87	0.0020544	3.3962	-0.0469756	-0.0507542	-0.0446702	-0.243749	-0.249212	-0.256314	-0.265279	-0.255714	-0.263273	-0.241569	-0.230618	-0.239868
A0A4E0QZ00	Zinc phosphodiesterase ELAC protein 1	10.5	36.807	0	6.7657	-0.0469756	-0.0507542	-0.0446702	-0.243749	-0.230102	-0.256314	-0.238613	-0.229461	-0.24031	-0.221076	-0.21136	-0.219463
A0A4E0QZ10	Uncharacterized protein	9.4	24.368	0	10.871	-0.0469756	-0.0507542	-0.0446702	-0.243749	-0.249212	-0.256314	-0.265279	-0.255714	-0.263273	-0.241569	-0.230618	-0.239868
A0A4E0QZ11	Signal recognition particle receptor alpha subunit	13.7	25.368	0	5.4576	-0.0469756	-0.0507542	-0.0446702	-0.215914	-0.219256	-0.256314	-0.265279	-0.255714	-0.241025	-0.241569	-0.230618	-0.239868
A0A4E0QZ22	hypoxanthine phosphoribosyltransferase (EC 2.4.2.8)	15.2	34.917	0	16.065	-0.0469756	-0.0507542	-0.0446702	-0.243749	-0.249212	-0.256314	-0.23546	-0.199267	-0.227046	-0.241569	-0.210509	-0.212746
A0A4E0QZ44	NEDD8-activating enzyme E1 regulatory subunit	8.9	70.558	0	11.502	-0.0469756	-0.0507542	-0.0446702	-0.243749	-0.249212	-0.256314	-0.265279	-0.255714	-0.263273	-0.241569	-0.230618	-0.239868
A0A4E0QZ50	GRAM domain-containing protein 1A	1.8	115.33	0.0066508	2.4734	-0.0469756	-0.0507542	-0.0446702	-0.243749	-0.249212	-0.256314	-0.265279	-0.255714	-0.263273	-0.241569	-0.230618	-0.239868
A0A4E0QZ66	Ribosomal protein	39.2	24.985	0	94.139	-0.0469756	-0.0507542	-0.0446702	0.15066	0.249481	0.196883	0.157179	0.03741	0.0673005	0.0634504	-0.0208061	-0.00817034
A0A4E0QZ71	von Willebrand factor A domain-containing protein 5A	10	70.577	0	12.667	-0.0469756	-0.0507542	-0.0446702	-0.223754	-0.225799	-0.231667	-0.228867	-0.209924	-0.226312	-0.241569	-0.230618	-0.214346
A0A4E0QZ84	tyrosine--tRNA ligase (EC 6.1.1.1) (Tyrosyl-tRNA synthetase)	19.2	14.448	0	8.4499	-0.0469756	-0.0507542	-0.0446702	-0.243749	-0.249212	-0.256314	-0.265279	-0.255714	-0.263273	-0.241569	-0.230618	-0.239868
A0A4E0QZ85	S-(hydroxymethyl)glutathione dehydrogenase (EC 1.1.1.284)	29.4	40.465	0	70.212	-0.0469756	-0.0507542	-0.0446702	-0.146421	-0.17155	-0.143475	-0.086005	-0.0215895	-0.0859421	0.0449822	0.071518	0.0371549
A0A4E0QZ92	Kinesin protein	32.4	65.622	0	44.862	-0.0469756	-0.0507542	-0.0446702	-0.140766	-0.172245	-0.160164	-0.197199	-0.185121	-0.171665	-0.180219	-0.186986	-0.196243
A0A4E0QZ95	Osteopetrosis-associated transmembrane protein 1	6.9	42.319	0.00054645	4.1547	-0.0469756	-0.0507542	-0.0446702	-0.243749	-0.249212	-0.256314	-0.195584	-0.255714	-0.19546	-0.241569	-0.230618	-0.239868
A0A4E0QZ96	Cytoplasmic type actin 1	60.8	66.042	0	323.31	8.15587	4.3977	3.05877	18.4869	19.7729	19.4716	16.1466	18.5522	18.405	14.5208	19.9866	18.5128
A0A4E0QZ99	Phosphoacetylglucosamine mutase	34.2	12.505	0	12.724	-0.0469756	-0.0507542	-0.0446702	-0.187811	-0.174251	-0.184563	-0.185871	-0.169285	-0.196155	-0.20164	-0.195804	-0.212253
A0A4E0QZA2	Methionine--tRNA ligase, mitochondrial (Mitochondrial methionyl-tRNA synthetase)	12.7	55.829	0	31.997	-0.0469756	-0.0507542	-0.0446702	-0.243749	-0.249212	-0.256314	-0.240039	-0.223463	-0.238398	-0.208168	-0.230618	-0.218358
A0A4E0QZA4	Polyadenylate-binding protein (PABP)	20.1	81.056	0	98.995	-0.0469756	-0.0507542	-0.0446702	-0.145031	-0.112023	-0.124216	-0.162356	-0.164755	-0.179229	-0.126246	-0.138606	-0.153852
A0A4E0QZA6	Ubiquitin-associated protein 2	2.2	97.553	0.0057471	2.5584	-0.0469756	-0.0507542	-0.0446702	-0.243749	-0.249212	-0.256314	-0.265279	-0.255714	-0.263273	-0.241569	-0.230618	-0.239868
A0A4E0QZA7	Dolichol-phosphate mannosyltransferase subunit 1 (EC 2.4.1.83)	26.7	28.999	0	17.863	-0.0469756	-0.0507542	-0.0446702	-0.15692	-0.176895	-0.162022	-0.16994	-0.155829	-0.166688	-0.174241	-0.173784	-0.185088
A0A4E0QZB0	Transcription factor BTF3	23.8	17.008	0	51.032	-0.0469756	-0.0507542	-0.0446702	-0.184379	-0.249212	-0.256314	-0.265279	-0.255714	-0.263273	-0.138836	-0.230618	-0.239868
A0A4E0QZD5	dihydrolipoyl dehydrogenase (EC 1.8.1.4)	39.5	27.436	0	101.9	-0.0469756	-0.0507542	-0.0446702	0.41726	0.268033	0.762817	0.676498	0.714088	0.666067	0.53148	0.513584	0.379384
A0A4E0QZE5	Ubiquitin modifier-activating enzyme 5	15.9	28.187	0	15.316	-0.0469756	-0.0507542	-0.0446702	-0.243749	-0.249212	-0.256314	-0.265279	-0.255714	-0.263273	-0.241569	-0.230618	-0.239868
A0A4E0QZF1	T-complex protein 1 subunit beta (CCT-beta)	53.7	57.818	0	169.54	-0.0469756	-0.0507542	-0.0446702	0.140574	0.192147	0.17693	0.190326	0.201674	0.150331	0.0423822	0.0258262	0.0717934
A0A4E0QZF7	Transmembrane protein	23	29.925	0	15.552	-0.0469756	-0.0507542	-0.0446702	-0.172151	-0.201306	-0.182288	-0.265279	-0.255714	-0.263273	-0.241569	-0.230618	-0.239868
A0A4E0QZH4	UDP-N-acetylglucosamine--dolichyl-phosphate N-acetylglucosaminephosphotransferase	20	22.989	0.0005596	4.4524	-0.0469756	-0.0507542	-0.0446702	-0.243749	-0.249212	-0.256314	-0.265279	-0.255714	-0.263273	-0.241569	-0.230618	-0.239868
A0A4E0QZH7	26S proteasome non-ATPase regulatory subunit	26.9	27.952	0	22.009	-0.0469756	-0.0507542	-0.0446702	-0.243749	-0.192256	-0.194216	-0.215993	-0.173701	-0.206139	-0.184525	-0.160573	-0.1974
A0A4E0QZJ6	Anoctamin	9.9	86.03	0	9.4675	-0.0469756	-0.0507542	-0.0446702	-0.243749	-0.249212	-0.256314	-0.242295	-0.255714	-0.235223	-0.241569	-0.230618	-0.239868
A0A4E0QZM8	Small glutamine-rich tetratricopeptide repeat-containing protein alpha	7.1	36.351	0	5.0788	-0.0469756	-0.0507542	-0.0446702	-0.243749	-0.249212	-0.256314	-0.265279	-0.255714	-0.263273	-0.241569	-0.230618	-0.239868
A0A4E0QZP3	MD-2-related lipid-recognition domain-containing protein	25.3	11.534	0	23.473	-0.0469756	-0.0507542	-0.0446702	-0.140373	-0.249212	-0.154929	-0.265279	-0.255714	-0.161904	-0.10111	-0.230618	-0.159263
A7UNB2	Cathepsin B (EC 3.4.22.-)	40.4	37.684	0	79.494	0.635349	0.507179	0.598326	0.298696	0.10984	0.152647	-0.265279	-0.255714	-0.263273	-0.241569	-0.230618	-0.239868
A0A4E0QZS5	Essential myosin light chain	60.2	13.636	0	44.261	-0.0469756	-0.0507542	-0.0446702	0.00925945	-0.039122	0.0639645	-0.0533664	-0.255714	0.0268698	-0.241569	-0.230618	-0.239868
A0A4E0QZS7	Uncharacterized protein	7.9	17.341	0	6.9496	-0.0469756	-0.0507542	-0.0446702	-0.243749	-0.249212	-0.256314	-0.103277	-0.0947996	-0.140058	-0.107606	-0.125219	-0.101384
A0A4E0QZU2	Endophilin-B1	55.9	23.142	0	191.29	-0.0469756	-0.0507542	-0.0446702	1.07907	1.29205	1.36702	1.09928	1.14553	1.38645	0.734094	0.997267	1.29057
A0A4E0QZV8	Protein VAC14 homolog	7	102.38	0	7.6092	-0.0469756	-0.0507542	-0.0446702	-0.243749	-0.249212	-0.256314	-0.265279	-0.255714	-0.263273	-0.241569	-0.230618	-0.239868
A0A4E0QZY0	Brain mitochondrial carrier protein short-inserted form	35.6	33.987	0	30.429	-0.0469756	-0.0507542	-0.0446702	-0.206658	-0.218168	-0.224738	-0.211716	-0.197935	-0.211918	-0.164698	-0.17601	-0.18083
A0A4E0QZY4	Vacuolar protein sorting-associated protein 35	11.5	67.596	0	16.312	-0.0469756	-0.0507542	-0.0446702	-0.201048	-0.185503	-0.210319	-0.209104	-0.193803	-0.205635	-0.212095	-0.202045	-0.210113
A0A4E0QZY5	Dynein light chain	62.6	10.404	0	128.6	-0.0469756	-0.0507542	-0.0446702	-0.0753844	-0.169572	-0.060637	-0.0369662	0.112304	0.145937	-0.132484	-0.0250304	-0.0928922
A0A4E0QZZ3	ATP-dependent RNA helicase (EC 3.6.4.13)	4.5	45.176	0.0066762	2.5178	-0.0469756	-0.0507542	-0.0446702	-0.243749	-0.249212	-0.256314	-0.265279	-0.255714	-0.263273	-0.241569	-0.230618	-0.239868
A0A4E0R010	Ubiquitin-like modifier-activating enzyme 5	21	23.448	0	25.509	-0.0469756	-0.0507542	-0.0446702	-0.243749	-0.249212	-0.256314	-0.265279	-0.255714	-0.263273	-0.241569	-0.230618	-0.239868
A0A4E0R038	CDGSH iron-sulfur domain-containing protein 3 mitochondrial	5.2	22.014	0.0020408	3.309	-0.0469756	-0.0507542	-0.0446702	-0.243749	-0.249212	-0.256314	-0.265279	-0.255714	-0.263273	-0.241569	-0.230618	-0.239868
A0A4E0R042	DNA damage-regulated autophagy modulator protein 1	3	30.438	0.0053269	2.657	-0.0469756	-0.0507542	-0.0446702	-0.243749	-0.249212	-0.256314	-0.265279	-0.255714	-0.263273	-0.241569	-0.230618	-0.239868
A0A4E0R043	XPG N-terminal domain-containing protein	4	84.812	0	4.8146	-0.0469756	-0.0507542	-0.0446702	-0.243749	-0.249212	-0.256314	-0.265279	-0.255714	-0.263273	-0.241569	-0.230618	-0.239868
A0A4E0R060	Dynactin subunit 3	23.2	23.848	0	11.656	-0.0469756	-0.0507542	-0.0446702	-0.215744	-0.249212	-0.256314	-0.265279	-0.255714	-0.263273	-0.241569	-0.230618	-0.217995
A0A4E0R072	Tropomodulin	10	24.698	0	10.3	-0.0469756	-0.0507542	-0.0446702	-0.243749	-0.249212	-0.256314	-0.265279	-0.255714	-0.263273	-0.241569	-0.230618	-0.239868
A0A4E0R083	glycogenin glucosyltransferase (EC 2.4.1.186)	4.9	108.83	0	5.7563	-0.0469756	-0.0507542	-0.0446702	-0.243749	-0.249212	-0.256314	-0.265279	-0.255714	-0.263273	-0.241569	-0.230618	-0.239868
A0A4E0R087	NEDD8-activating enzyme E1 catalytic subunit (EC 6.2.1.64)	18	49.601	0	9.5772	-0.0469756	-0.0507542	-0.0446702	-0.243749	-0.228575	-0.256314	-0.236551	-0.199725	-0.263273	-0.210594	-0.230618	-0.239868
A0A4E0R0A4	Septin 1	15	25.69	0	12.897	-0.0469756	-0.0507542	-0.0446702	-0.243749	-0.249212	-0.256314	-0.265279	-0.255714	-0.263273	-0.241569	-0.230618	-0.239868
A0A4E0R0B0	Ribose-phosphate pyrophosphokinase 2 (EC 2.7.6.1) (Phosphoribosyl pyrophosphate synthase II)	18.9	52.105	0	64.801	-0.0469756	-0.0507542	-0.0446702	-0.156868	-0.16039	-0.156656	-0.143417	-0.120439	-0.132816	-0.153332	-0.131437	-0.138703
A0A4E0R0B5	Tetratricopeptide repeat protein 1	8.7	31.18	0	4.9654	-0.0469756	-0.0507542	-0.0446702	-0.243749	-0.222674	-0.233916	-0.265279	-0.255714	-0.263273	-0.241569	-0.230618	-0.239868
A0A4E0R0C5	Ubiquitin-fold modifier-conjugating enzyme 1	20	18.985	0	5.8392	-0.0469756	-0.0507542	-0.0446702	-0.243749	-0.249212	-0.230883	-0.265279	-0.255714	-0.223026	-0.241569	-0.230618	-0.239868
A0A4E0R0C8	Alpha N-terminal protein methyltransferase 1 (EC 2.1.1.244) (X-Pro-Lys N-terminal protein methyltransferase 1)	0.8	202.8	0.0066414	2.4539	-0.0469756	-0.0507542	-0.0446702	-0.243749	-0.249212	-0.256314	-0.265279	-0.255714	-0.263273	-0.241569	-0.230618	-0.239868
A0A4E0R0D5	Large ribosomal subunit protein uL14 (60S ribosomal protein L23)	43.6	14.96	0	45.613	-0.0469756	-0.0507542	-0.0446702	0.192667	0.304133	0.193316	0.174676	0.11641	0.0662633	0.0693885	-0.0257564	0.0142378
A0A4E0R0E3	Methionine aminopeptidase (EC 3.4.11.18)	15.5	33.678	0	7.4138	-0.0469756	-0.0507542	-0.0446702	-0.243749	-0.249212	-0.256314	-0.265279	-0.255714	-0.263273	-0.241569	-0.230618	-0.239868
A0A4E0R0H8	Mitochondrial carrier 2	6.7	41.579	0.0010741	3.914	-0.0469756	-0.0507542	-0.0446702	-0.243749	-0.249212	-0.256314	-0.265279	-0.255714	-0.263273	-0.241569	-0.230618	-0.239868
A0A4E0R0I1	DUF1279 domain-containing protein	6.7	27.06	0.0048804	2.7299	-0.0469756	-0.0507542	-0.0446702	-0.243749	-0.249212	-0.256314	-0.265279	-0.255714	-0.263273	-0.241569	-0.230618	-0.239868
A0A4E0R0J1	Fh47	32.8	7.4226	0.0010655	3.772	-0.0469756	-0.0507542	-0.0446702	-0.243749	-0.249212	-0.256314	-0.265279	-0.255714	-0.263273	-0.241569	-0.230618	-0.239868
A0A4E0R0J6	Heterogeneous nuclear ribonucleoprotein L	16.3	61.66	0	46.734	-0.0469756	-0.0507542	-0.0446702	-0.177895	-0.175567	-0.1999	-0.265279	-0.255714	-0.263273	-0.241569	-0.230618	-0.239868
A0A4E0R0N1	Flotillin	16	47.327	0	33.197	-0.0469756	-0.0507542	-0.0446702	-0.205975	-0.191063	-0.203706	-0.265279	-0.255714	-0.263273	-0.241569	-0.230618	-0.239868
A0A4E0R0S1	Spna2 protein	37.8	11.024	0	38.433	-0.0469756	-0.0507542	-0.0446702	0.127305	0.15207	0.0902697	0.0588745	0.00582883	0.0315276	0.00953865	-0.0518448	0.0207686
A0A4E0R0S5	Polypeptide N-acetylgalactosaminyltransferase (EC 2.4.1.-) (Protein-UDP acetylgalactosaminyltransferase)	7	64.608	0	9.7559	-0.0469756	-0.0507542	-0.0446702	-0.243749	-0.249212	-0.256314	-0.265279	-0.255714	-0.263273	-0.241569	-0.230618	-0.239868
A0A4E0R0T3	Nucleosome assembly protein 1	21	39.846	0	17.644	-0.0469756	-0.0507542	-0.0446702	-0.178746	-0.138592	-0.175409	-0.187207	-0.255714	-0.188318	-0.184455	-0.179925	-0.165019
A0A4E0R0T7	Complex I-49kD (NADH-ubiquinone oxidoreductase 49 kDa subunit)	22.3	51.979	0	35.377	-0.0469756	-0.0507542	-0.0446702	-0.184666	-0.206508	-0.192852	-0.174647	-0.192522	-0.184105	-0.197877	-0.189225	-0.200572
A0A4E0R0U0	Heat shock protein heat shock protein 90 alpha	43.3	82.502	0	101.3	-0.0469756	-0.0507542	-0.0446702	1.51095	2.80209	2.139	1.97453	1.75156	1.8237	1.20707	1.24975	1.21441
A0A4E0R0U3	WD repeat-containing protein 61	4.5	29.227	0.001051	3.5996	-0.0469756	-0.0507542	-0.0446702	-0.243749	-0.249212	-0.256314	-0.265279	-0.255714	-0.263273	-0.241569	-0.230618	-0.239868
A0A4E0R0V5	Guanine nucleotide-binding protein subunit beta	30.9	37.493	0	8.9097	-0.0469756	-0.0507542	-0.0446702	-0.243749	-0.249212	-0.256314	-0.265279	-0.255714	-0.263273	-0.241569	-0.230618	-0.239868
A0A4E0R0V7	Stromal cell-derived factor	10.8	24.813	0.0020704	3.4696	-0.0469756	-0.0507542	-0.0446702	-0.243749	-0.249212	-0.256314	-0.265279	-0.255714	-0.263273	-0.241569	-0.230618	-0.239868
A0A4E0R0Y1	Zinc finger MYM-type protein 3	2.6	90.554	0.0020779	3.4884	-0.0469756	-0.0507542	-0.0446702	-0.243749	-0.249212	-0.256314	-0.265279	-0.255714	-0.263273	-0.241569	-0.230618	-0.239868
A0A4E0R109	Family S9 non peptidase ue S09 family	5.5	61.076	0.00055772	4.3856	-0.0469756	-0.0507542	-0.0446702	-0.243749	-0.249212	-0.256314	-0.265279	-0.255714	-0.263273	-0.241569	-0.230618	-0.239868
A0A4E0R113	Pre-mRNA-processing factor A	4.3	92.272	0	4.756	-0.0469756	-0.0507542	-0.0446702	-0.243749	-0.249212	-0.256314	-0.265279	-0.255714	-0.263273	-0.241569	-0.230618	-0.239868
A0A4E0R115	NADH dehydrogenase [ubiquinone] 1 beta subcomplex subunit 4 (Complex I-B15) (NADH-ubiquinone oxidoreductase B15 subunit)	44.7	14.141	0	11.499	-0.0469756	-0.0507542	-0.0446702	-0.132977	-0.105374	-0.170133	-0.0731428	-0.255714	-0.104715	-0.183281	-0.230618	-0.239868
A0A4E0R119	N-acetyltransferase domain-containing protein	18.2	42.413	0	27.204	-0.0469756	-0.0507542	-0.0446702	-0.243749	-0.249212	-0.256314	-0.265279	-0.255714	-0.263273	-0.190616	-0.158731	-0.166412
A0A4E0R123	Zinc finger protein	10.2	199.32	0	25.487	-0.0469756	-0.0507542	-0.0446702	-0.204008	-0.202023	-0.183035	-0.231169	-0.255714	-0.233082	-0.241569	-0.230618	-0.239868
A0A4E0R136	Lysophosphatidic acid phosphatase type 6	18.8	48.781	0	18.718	-0.0469756	-0.0507542	-0.0446702	-0.243749	-0.249212	-0.256314	-0.265279	-0.226784	-0.263273	-0.223003	-0.230618	-0.239868
A0A4E0R153	Protein kinase N	6.2	48.093	0.0039604	2.8769	-0.0469756	-0.0507542	-0.0446702	-0.243749	-0.249212	-0.256314	-0.265279	-0.255714	-0.263273	-0.241569	-0.230618	-0.239868
A0A4E0R154	DNA-directed RNA polymerase subunit beta (EC 2.7.7.6)	1.5	133.34	0.006673	2.5148	-0.0469756	-0.0507542	-0.0446702	-0.243749	-0.249212	-0.256314	-0.265279	-0.255714	-0.263273	-0.241569	-0.230618	-0.239868
A0A4E0R176	CD59-like protein	15.4	13.123	0.0010718	3.8629	-0.0469756	-0.0507542	-0.0446702	-0.243749	-0.249212	-0.256314	-0.265279	-0.255714	-0.263273	-0.241569	-0.230618	-0.239868
A0A4E0R178	WD repeat and FYVE domain-containing protein 1	11.6	14.959	0.0015699	3.551	-0.0469756	-0.0507542	-0.0446702	-0.243749	-0.249212	-0.256314	-0.265279	-0.255714	-0.263273	-0.241569	-0.230618	-0.239868
A0A4E0R188	Putative transferase CAF17 protein mitochondrial	6	43.327	0.010027	2.147	-0.0469756	-0.0507542	-0.0446702	-0.243749	-0.249212	-0.256314	-0.265279	-0.255714	-0.263273	-0.241569	-0.230618	-0.239868
A0A4E0R193	DNA damage-binding protein 1 (Damage-specific DNA-binding protein 1)	8.8	144.21	0	19.253	-0.0469756	-0.0507542	-0.0446702	-0.243749	-0.249212	-0.256314	-0.238037	-0.255714	-0.263273	-0.211927	-0.230618	-0.239868
A0A4E0R1A0	Adenosylhomocysteinase (EC 3.13.2.1)	42.4	48.003	0	91.713	-0.0469756	-0.0507542	-0.0446702	-0.144731	-0.145296	-0.14361	-0.148327	-0.143377	-0.149475	-0.0757171	-0.0566466	-0.0254896
A0A4E0R1A1	Cleavage and polyadenylation specificity factor subunit 5	18.5	49.105	0	26.472	-0.0469756	-0.0507542	-0.0446702	-0.21637	-0.218125	-0.236422	-0.234596	-0.232048	-0.235162	-0.214935	-0.211999	-0.213221
A0A4E0R1B6	Mitochondrial import receptor subunit TOM70	31.1	36.338	0	61.739	-0.0469756	-0.0507542	-0.0446702	-0.184632	-0.171951	-0.151305	-0.202556	-0.17008	-0.183636	-0.144179	-0.135075	-0.151259
A0A4E0R1C7	26S proteasome non-ATPase regulatory subunit	16.2	24.92	0	8.0152	-0.0469756	-0.0507542	-0.0446702	-0.243749	-0.249212	-0.256314	-0.265279	-0.255714	-0.263273	-0.241569	-0.230618	-0.239868
A0A4E0R1D5	Translation initiation factor 4G	14.5	110.93	0	36.409	-0.0469756	-0.0507542	-0.0446702	-0.152133	-0.134001	-0.132268	-0.127386	-0.0685696	-0.0612896	-0.111516	-0.114942	-0.138214
A0A4E0R1E0	DNA replication licensing factor MCM5 (EC 3.6.4.12)	3.2	76.174	0.0057637	2.597	-0.0469756	-0.0507542	-0.0446702	-0.243749	-0.249212	-0.256314	-0.265279	-0.255714	-0.263273	-0.241569	-0.230618	-0.239868
A0A4E0R1E7	C2H2-type domain-containing protein	9.9	34.13	0	4.8956	-0.0469756	-0.0507542	-0.0446702	-0.243749	-0.249212	-0.256314	-0.265279	-0.255714	-0.263273	-0.241569	-0.230618	-0.239868
A0A4E0R1E8	enoyl-CoA hydratase (EC 4.2.1.17)	51.4	82.961	0	291.19	-0.0469756	-0.0507542	-0.0446702	0.227521	0.267267	0.283791	0.489705	0.514458	0.513207	0.444406	0.426095	0.481603
A0A4E0R1E9	Vacuolar protein sorting-associated protein 45	6.2	69.481	0.00056529	4.6042	-0.0469756	-0.0507542	-0.0446702	-0.243749	-0.249212	-0.256314	-0.265279	-0.255714	-0.263273	-0.241569	-0.230618	-0.239868
A0A4E0R1G9	Transmembrane protein 11 mitochondrial	10.9	29.171	0.0010678	3.7876	-0.0469756	-0.0507542	-0.0446702	-0.243749	-0.249212	-0.256314	-0.265279	-0.255714	-0.263273	-0.241569	-0.230618	-0.239868
A0A4E0R1H7	Methylmalonyl-CoA epimerase /ethylmalonyl-CoA epimerase	69.4	17.545	0	194.03	-0.0469756	-0.0507542	-0.0446702	3.6467	3.16327	3.49203	2.6906	2.51791	2.28628	3.97929	3.1107	3.13662
A0A4E0R1J4	26S proteasome non-ATPase regulatory subunit 5	13.6	63.086	0	8.5151	-0.0469756	-0.0507542	-0.0446702	-0.243749	-0.249212	-0.256314	-0.265279	-0.255714	-0.263273	-0.241569	-0.230618	-0.239868
A0A4E0R1K9	Uncharacterized protein	6.4	56.936	0	9.6781	-0.0469756	-0.0507542	-0.0446702	-0.243749	-0.249212	-0.194715	-0.265279	-0.255714	-0.263273	-0.142273	-0.230618	-0.239868
A0A4E0R1L3	Putative mitochondrial ribosomal protein l12 strongylocentrotus purpuratus	18.6	24.72	0	6.1604	-0.0469756	-0.0507542	-0.0446702	-0.243749	-0.249212	-0.256314	-0.265279	-0.255714	-0.263273	-0.241569	-0.230618	-0.239868
A0A4E0R1M7	10 kDa heat shock protein, mitochondrial (10 kDa chaperonin) (Chaperonin 10)	45.6	12.733	0	60.335	-0.0469756	-0.0507542	-0.0446702	0.828676	1.21051	1.29462	1.24061	1.03191	1.01269	1.35894	1.06443	1.32624
A0A4E0R1M9	Stomatin protein 2 mitochondrial	44.7	44.518	0	61.466	-0.0469756	-0.0507542	-0.0446702	-0.149486	-0.157263	-0.16041	-0.187337	-0.178152	-0.180901	-0.148282	-0.132956	-0.155012
A0A4E0R1N5	SH3 domain-containing protein	10.1	70.581	0	8.5961	-0.0469756	-0.0507542	-0.0446702	-0.243749	-0.234535	-0.256314	-0.265279	-0.236916	-0.240931	-0.241569	-0.230618	-0.239868
A0A4E0R1P0	ADP-ribosylation factor-like protein 2	13	20.844	0	4.7766	-0.0469756	-0.0507542	-0.0446702	-0.243749	-0.249212	-0.256314	-0.265279	-0.255714	-0.263273	-0.241569	-0.230618	-0.239868
A0A4E0R1P4	Guanine nucleotide-binding protein alpha-q	32.2	17.985	0	21.99	-0.0469756	-0.0507542	-0.0446702	-0.129316	-0.249212	-0.14563	-0.265279	-0.255714	-0.263273	-0.241569	-0.177455	-0.239868
A0A4E0R1Q1	Heat shock protein 67B2	34	17.296	0	28.293	-0.0469756	-0.0507542	-0.0446702	-0.0961215	-0.102963	-0.0915222	-0.161717	-0.170309	-0.170479	-0.142521	-0.133082	-0.161129
A0A4E0R1R7	Electron transfer flavoprotein subunit beta (Beta-ETF)	64	28.54	0	107.26	-0.0469756	-0.0507542	-0.0446702	-0.0887358	-0.0950603	-0.0924856	-0.135236	-0.0882922	-0.12166	-0.0799207	-0.11511	-0.0954044
A0A4E0R1S8	H(+)-transporting two-sector ATPase (EC 7.1.2.2)	37.2	28.251	0	46.725	-0.0469756	-0.0507542	-0.0446702	0.032561	-0.0293809	0.0410739	-0.0197769	0.00968896	0.0232302	-0.0426286	-0.03371	-0.0375503
A0A4E0R1U6	Isocitrate dehydrogenase [NAD] subunit, mitochondrial	25.8	39.458	0	33.733	-0.0469756	-0.0507542	-0.0446702	-0.243749	-0.249212	-0.256314	-0.13232	-0.114655	-0.263273	-0.146178	-0.230618	-0.15821
A0A4E0R1V1	NADH:ubiquinone oxidoreductase 51kDa subunit conserved site	46.1	40.713	0	55.025	-0.0469756	-0.0507542	-0.0446702	-0.122967	-0.0869902	-0.0927793	-0.0864727	-0.103551	-0.0603655	-0.13704	-0.134898	-0.143941
A0A4E0R1V4	Cysteine desulfurase NFS1	11.6	45.562	0	21.727	-0.0469756	-0.0507542	-0.0446702	-0.200966	-0.249212	-0.256314	-0.265279	-0.180981	-0.200251	-0.241569	-0.17849	-0.198289
A0A4E0R1W0	Protein pelota homolog	19.5	43.936	0	17.352	-0.0469756	-0.0507542	-0.0446702	-0.243749	-0.249212	-0.235516	-0.234139	-0.223917	-0.234942	-0.241569	-0.230618	-0.218329
A0A4E0R1W4	Uncharacterized protein	13.9	81.639	0	65.748	-0.0469756	-0.0507542	-0.0446702	-0.243749	-0.0465464	-0.0956788	-0.0287084	-0.0551197	-0.0352472	0.0330055	0.0430204	0.0531001
A0A4E0R1Y3	Proliferation-associated protein 2G4	31.4	36.211	0	29.559	-0.0469756	-0.0507542	-0.0446702	-0.123724	-0.0953011	-0.112839	-0.114234	-0.116297	-0.129929	-0.158626	-0.142086	-0.147561
A0A4E0R1Y8	Putative carbonic anhydrase II	31.5	22.43	0	89.631	-0.0469756	-0.0507542	-0.0446702	-0.243749	-0.249212	-0.256314	-0.265279	-0.1766	-0.263273	-0.0654917	0.0515185	-0.0516975
A0A4E0R1Y9	Dynein light chain	30	10.515	0.0066826	2.5199	-0.0469756	-0.0507542	-0.0446702	-0.243749	-0.249212	-0.256314	-0.265279	-0.255714	-0.263273	-0.241569	-0.230618	-0.239868
A0A4E0R202	BPTI/Kunitz inhibitor domain-containing protein	43.9	9.1364	0	44.487	32.7904	32.3504	32.869	-0.243749	-0.249212	-0.256314	-0.265279	-0.255714	-0.263273	-0.241569	-0.230618	-0.239868
A0A4E0R210	Uncharacterized protein	12.3	46.694	0	51.128	-0.0469756	-0.0507542	-0.0446702	-0.243749	-0.249212	-0.256314	0.922769	0.247617	0.45556	1.30216	0.714701	1.08016
A0A4E0R222	Phosphorylase b kinase regulatory subunit	6.1	72.416	0	7.0042	-0.0469756	-0.0507542	-0.0446702	-0.243749	-0.249212	-0.256314	-0.265279	-0.255714	-0.263273	-0.241569	-0.230618	-0.239868
A0A4E0R224	glycerol kinase (EC 2.7.1.30) (ATP:glycerol 3-phosphotransferase)	13.6	63.782	0	10.553	-0.0469756	-0.0507542	-0.0446702	-0.243749	-0.249212	-0.256314	-0.265279	-0.255714	-0.263273	-0.216156	-0.184914	-0.239868
A0A4E0R229	CD59-like protein	38.5	13.484	0	20.691	-0.0469756	-0.0507542	-0.0446702	-0.170298	-0.183881	-0.256314	-0.176344	-0.180769	-0.117808	-0.241569	-0.230618	-0.239868
A0A4E0R230	Acyl-coenzyme A thioesterase 8	14.2	37.078	0	8.7188	-0.0469756	-0.0507542	-0.0446702	-0.243749	-0.22743	-0.226848	-0.265279	-0.255714	-0.263273	-0.241569	-0.230618	-0.239868
A0A4E0R242	Lysosomal Pro-X carboxypeptidase	15.3	58.608	0	24.593	-0.0469756	-0.0507542	-0.0446702	-0.243749	-0.249212	-0.217677	-0.232089	-0.255714	-0.212826	-0.190143	-0.182329	-0.239868
A0A4E0R246	Natterin-4	53.5	16.832	0	208.92	-0.0469756	-0.0507542	-0.0446702	4.20161	4.43144	3.00236	1.80919	1.03813	1.35341	1.4974	1.25455	1.46152
A0A4E0R247	Receptor Mediated Endocytosis	37.5	62.257	0	51.782	-0.0469756	-0.0507542	-0.0446702	-0.188915	-0.182491	-0.200045	-0.191659	-0.167531	-0.188746	-0.179991	-0.167198	-0.169891
A0A4E0R265	Uncharacterized protein	38.8	14.024	0	53.415	-0.0469756	-0.0507542	-0.0446702	-0.243749	-0.249212	-0.256314	-0.215154	-0.255714	-0.190841	-0.169895	-0.1311	-0.113367
A0A4E0R281	Adenylyl cyclase-associated protein 2 isoform X2	47.7	57.831	0	173.32	-0.0469756	-0.0507542	-0.0446702	-0.0905778	-0.0516906	-0.0804241	-0.121729	-0.10452	-0.127253	-0.111422	-0.0992576	-0.097864
A0A4E0R298	UPAR/Ly6 domain-containing protein	21.3	13.424	0	8.7343	-0.0469756	-0.0507542	-0.0446702	-0.243749	-0.249212	-0.256314	-0.265279	-0.255714	-0.263273	-0.241569	-0.230618	-0.239868
A0A4E0R2B6	Sorting nexin-2	26.6	42.328	0	41.847	-0.0469756	-0.0507542	-0.0446702	-0.184592	-0.201904	-0.20168	-0.219535	-0.225446	-0.222543	-0.20811	-0.199009	-0.204838
A0A4E0R2C4	Uncharacterized protein	22.8	36.371	0	49.42	-0.0469756	-0.0507542	-0.0446702	-0.0621295	-0.0676959	-0.0393678	0.0313099	-0.0559901	0.00063883	0.0487061	0.00198203	-0.0567524
A0A4E0R2E0	ATP-binding cassette sub-family D member 4	8.2	85.699	0	8.6064	-0.0469756	-0.0507542	-0.0446702	-0.243749	-0.249212	-0.256314	-0.265279	-0.203186	-0.203012	-0.241569	-0.230618	-0.239868
A0A4E0R2E8	Phosphatidylserine synthase (EC 2.7.8.29) (Serine-exchange enzyme)	4.7	52.662	0.0048567	2.6907	-0.0469756	-0.0507542	-0.0446702	-0.243749	-0.249212	-0.256314	-0.265279	-0.255714	-0.263273	-0.241569	-0.230618	-0.239868
A0A4E0R2F2	Uncharacterized protein	14.7	39.646	0	18.53	-0.0469756	-0.0507542	-0.0446702	-0.243749	-0.249212	-0.256314	-0.193807	-0.1994	-0.179572	-0.19569	-0.230618	-0.197959
A0A4E0R2G0	Large ribosomal subunit protein eL33 (60S ribosomal protein L35a)	21.3	19.782	0	15.023	-0.0469756	-0.0507542	-0.0446702	0.0746218	0.0554068	0.0847569	0.0563144	-0.0114472	-0.0261201	-0.101012	-0.167589	-0.116216
A0A4E0R2G4	Platelet-activating factor acetylhydrolase IB subunit gamma	24	25.974	0	23.168	-0.0469756	-0.0507542	-0.0446702	-0.243749	-0.249212	-0.11344	-0.265279	-0.0194891	-0.00264239	-0.0778357	-0.0308553	-0.0178902
A0A4E0R2H6	Glyoxalase	44.1	26.559	0	133.6	-0.0469756	-0.0507542	-0.0446702	0.251538	0.359077	0.336287	0.473305	0.524128	0.459048	1.05305	1.02906	1.01117
A0A4E0R2I4	Alpha actinin	9.2	18.439	0	26.233	-0.0469756	-0.0507542	-0.0446702	-0.243749	-0.249212	-0.256314	-0.265279	-0.255714	-0.263273	-0.241569	-0.230618	-0.239868
A0A4E0R2I5	Ubiquitin conjugating enzyme variant	28.2	16.953	0	21.71	-0.0469756	-0.0507542	-0.0446702	-0.243749	-0.249212	-0.256314	-0.177884	-0.255714	-0.263273	-0.17387	-0.146532	-0.167574
A0A4E0R2I6	Cullin-1	3.9	99.43	0.00054765	4.1738	-0.0469756	-0.0507542	-0.0446702	-0.243749	-0.249212	-0.256314	-0.265279	-0.255714	-0.263273	-0.241569	-0.230618	-0.239868
A0A4E0R2J1	Putative microtubule-associated protein	21.7	57.09	0	33.882	-0.0469756	-0.0507542	-0.0446702	-0.112434	-0.127018	-0.0974929	-0.185903	-0.139252	-0.263273	-0.212966	-0.199667	-0.205637
A0A4E0R2K2	Eukaryotic peptide chain release factor subunit 1	36.5	43.414	0	62.272	-0.0469756	-0.0507542	-0.0446702	-0.16207	-0.164494	-0.173314	-0.168674	-0.133089	-0.162227	-0.164318	-0.141812	-0.155379
A0A4E0R2L0	Endoplasmin	50.5	91.901	0	323.31	-0.0469756	-0.0507542	-0.0446702	3.27133	4.02447	3.50481	4.90462	4.16717	4.08699	1.95332	1.53616	1.98008
A0A4E0R2L8	Lengsin (Glutamate-ammonia ligase domain-containing protein 1)	23.5	55.144	0	53.133	-0.0469756	-0.0507542	-0.0446702	-0.131637	-0.0944912	-0.137506	-0.155244	-0.0926254	-0.0647405	-0.171463	-0.0939525	-0.166502
A0A4E0R2P2	T-complex protein 1 subunit zeta (CCT-zeta)	51.9	60.221	0	291.26	-0.0469756	-0.0507542	-0.0446702	0.351361	0.349245	0.390157	0.392768	0.351633	0.327856	0.20234	0.226167	0.243646
A0A4E0R2S4	Regulator of microtubule dynamics protein 1	58.8	25.924	0	107.32	-0.0469756	-0.0507542	-0.0446702	-0.0914397	-0.0800857	-0.0808418	0.0192216	0.0485931	0.0102939	0.119375	0.190343	0.157033
A0A4E0R2S6	Uncharacterized protein	24.9	150.32	0	153.03	-0.0469756	-0.0507542	-0.0446702	-0.224461	-0.230629	-0.256314	-0.239849	-0.1508	-0.167316	-0.163531	-0.0473235	-0.04135
A0A4E0R2T5	Expressed conserved protein	1.8	126.37	0.0025164	3.1414	-0.0469756	-0.0507542	-0.0446702	-0.243749	-0.249212	-0.256314	-0.265279	-0.255714	-0.263273	-0.241569	-0.230618	-0.239868
A0A4E0R2V0	Cytidine and deoxycytidylate deaminase zinc-binding region	14.9	19.498	0	5.2843	-0.0469756	-0.0507542	-0.0446702	-0.155271	-0.249212	-0.149041	-0.265279	-0.255714	-0.263273	-0.241569	-0.230618	-0.239868
A0A4E0R2W8	Choline/ethanolamine kinase	14.1	51.615	0	9.7172	-0.0469756	-0.0507542	-0.0446702	-0.243749	-0.249212	-0.256314	-0.265279	-0.255714	-0.263273	-0.241569	-0.230618	-0.239868
A0A4E0R2X2	Golgi to er traffic protein 4	9.8	38.384	0	6.6818	-0.0469756	-0.0507542	-0.0446702	-0.243749	-0.206572	-0.214146	-0.221039	-0.255714	-0.263273	-0.20864	-0.230618	-0.239868
A0A4E0R2X3	Kinesin protein	31.2	32.925	0	20.112	-0.0469756	-0.0507542	-0.0446702	-0.138898	-0.169651	-0.158348	-0.148181	-0.155419	-0.151284	-0.183719	-0.17197	-0.180566
A0A4E0R2X6	Nuclear transport factor 2 (NTF-2)	34.7	14.124	0	13.785	-0.0469756	-0.0507542	-0.0446702	-0.0966401	-0.104944	-0.101489	0.0489805	-0.0195837	0.0234942	-0.0646362	-0.0578347	-0.0192472
A0A4E0R2Y3	RuvB-like helicase (EC 3.6.4.12)	48.9	19.176	0	33.492	-0.0469756	-0.0507542	-0.0446702	-0.201545	-0.192982	-0.206506	-0.265279	-0.255714	-0.263273	-0.241569	-0.230618	-0.239868
A0A4E0R2Z1	NADH dehydrogenase [ubiquinone] 1 beta subcomplex subunit 11, mitochondrial (Complex I-ESSS) (NADH-ubiquinone oxidoreductase ESSS subunit)	29.5	19.452	0	15.023	-0.0469756	-0.0507542	-0.0446702	-0.151444	-0.151933	-0.148125	-0.138676	-0.255714	-0.263273	-0.241569	-0.230618	-0.17881
A0A4E0R300	Serine/threonine-protein kinase 10	2.6	140.63	0	5.1518	-0.0469756	-0.0507542	-0.0446702	-0.243749	-0.249212	-0.256314	-0.265279	-0.255714	-0.263273	-0.241569	-0.230618	-0.239868
A0A4E0R301	Lamin-B receptor	13.8	68.055	0	17.293	-0.0469756	-0.0507542	-0.0446702	-0.177017	-0.19304	-0.181351	-0.200211	-0.255714	-0.191769	-0.241569	-0.230618	-0.239868
A0A4E0R333	Putative Heat shock protein 70 (Hsp70)-4	29.6	112.52	0	104.58	-0.0469756	-0.0507542	-0.0446702	-0.140496	-0.0702917	-0.133721	-0.11172	-0.0630102	-0.0770526	-0.136738	-0.0760553	-0.091854
A0A4E0R337	Guanine nucleotide-binding protein subunit alpha	50.4	39.328	0	52.106	-0.0469756	-0.0507542	-0.0446702	-0.153639	-0.128113	-0.155509	-0.122197	-0.143072	-0.107438	-0.162169	-0.15238	-0.169926
A0A4E0R345	Indoleamine 2,3-dioxygenase	42.9	46.286	0	116.91	-0.0469756	-0.0507542	-0.0446702	0.00180224	-0.0171407	-0.0333971	-0.0863534	-0.0741346	-0.0375855	0.134807	0.0906923	0.153538
A0A4E0R355	Leukotriene A-4 hydrolase	39.7	69.489	0	197.57	-0.0469756	-0.0507542	-0.0446702	-0.0692863	-0.0761619	-0.0955911	-0.0266295	0.000435992	-0.00894083	0.0128264	0.0539277	-0.0131914
A0A4E0R357	Dentin sialophosphoprotein	1.6	75.309	0.0092721	2.2527	-0.0469756	-0.0507542	-0.0446702	-0.243749	-0.249212	-0.256314	-0.265279	-0.255714	-0.263273	-0.241569	-0.230618	-0.239868
A0A4E0R363	Palmitoyl-protein thioesterase	4	31.27	0.0079328	2.3003	-0.0469756	-0.0507542	-0.0446702	-0.243749	-0.249212	-0.256314	-0.265279	-0.255714	-0.263273	-0.241569	-0.230618	-0.239868
A0A4E0R367	Small nuclear ribonucleoprotein Sm D1 (snRNP core protein D1)	23.7	15.1	0	11.364	-0.0469756	-0.0507542	-0.0446702	-0.160035	-0.249212	-0.13553	-0.191822	-0.255714	-0.263273	-0.241569	-0.142276	-0.15534
A0A4E0R370	Gastric triacylglycerol lipase	3.1	28.722	0.0096774	2.2217	-0.0469756	-0.0507542	-0.0446702	-0.243749	-0.249212	-0.256314	-0.265279	-0.255714	-0.263273	-0.241569	-0.230618	-0.239868
A0A4E0R377	Synaptobrevin YKT6-B	20.7	22.941	0	8.436	-0.0469756	-0.0507542	-0.0446702	-0.243749	-0.249212	-0.256314	-0.265279	-0.255714	-0.263273	-0.241569	-0.230618	-0.239868
A0A4E0R383	CD59 protein	25.6	14.732	0	29.307	-0.0469756	-0.0507542	-0.0446702	-0.133322	-0.249212	-0.111357	-0.265279	-0.255714	-0.263273	-0.241569	-0.230618	-0.239868
A0A4E0R390	Far upstream element-binding protein 2	24.7	56.084	0	78.746	-0.0469756	-0.0507542	-0.0446702	-0.0510778	0.0112982	-0.0136348	-0.157671	-0.181865	-0.187745	-0.170012	-0.16518	-0.194619
A0A4E0R391	Large ribosomal subunit protein eL34 (60S ribosomal protein L34)	18.3	14.162	0.00056338	4.5277	-0.0469756	-0.0507542	-0.0446702	0.0652154	0.089227	0.0400056	0.0551402	0.00815626	-0.0216131	-0.108633	-0.126798	-0.103041
A0A4E0R3A4	Cytochrome c oxidase subunit IV	23.2	25.868	0	7.6694	-0.0469756	-0.0507542	-0.0446702	-0.243749	-0.249212	-0.256314	-0.265279	-0.255714	-0.263273	-0.241569	-0.230618	-0.239868
A0A4E0R3C8	Very long-chain specific acyl-CoA dehydrogenase, mitochondrial (EC 1.3.8.9)	24.6	66.247	0	65.75	-0.0469756	-0.0507542	-0.0446702	-0.143962	-0.105226	-0.146214	-0.165842	-0.171293	-0.17145	-0.160367	-0.150505	-0.15764
A0A4E0R3D7	BRO1 domain and CAAX motif containing	4.4	48.64	0	4.7762	-0.0469756	-0.0507542	-0.0446702	-0.243749	-0.249212	-0.223254	-0.265279	-0.255714	-0.263273	-0.241569	-0.230618	-0.206701
A0A4E0R3E5	vesicle-fusing ATPase (EC 3.6.4.6)	56.7	89.112	0	323.31	-0.0469756	-0.0507542	-0.0446702	0.0762313	0.157834	0.0999983	0.039741	0.0235211	0.0284161	0.00804576	0.00914354	0.0136611
A0A4E0R3F1	Ornithine aminotransferase (EC 2.6.1.13)	73.9	48.711	0	323.31	-0.0469756	-0.0507542	-0.0446702	1.57746	1.59558	1.65277	2.60378	2.66891	2.53595	2.67309	2.47062	2.29186
A0A4E0R3F2	ATP-dependent metallopeptidase HflB	24.6	74.939	0	74.746	-0.0469756	-0.0507542	-0.0446702	-0.139876	-0.126376	-0.151215	-0.153503	-0.141403	-0.158904	-0.123592	-0.120486	-0.116013
A0A4E0R3F4	long-chain-fatty-acid--CoA ligase (EC 6.2.1.3)	20.9	73.308	0	41.532	-0.0469756	-0.0507542	-0.0446702	-0.222488	-0.249212	-0.234461	-0.180901	-0.187878	-0.207583	-0.152141	-0.149725	-0.143169
A0A4E0R3F5	Glucosidase II beta subunit	17.3	50.688	0	13.531	-0.0469756	-0.0507542	-0.0446702	-0.243749	-0.182323	-0.121522	-0.265279	-0.255714	-0.263273	-0.241569	-0.230618	-0.239868
A0A4E0R3G7	Tetratricopeptide repeat protein 14	4.7	98.889	0	6.7767	-0.0469756	-0.0507542	-0.0446702	-0.216326	-0.249212	-0.224307	-0.265279	-0.255714	-0.263273	-0.241569	-0.230618	-0.239868
A0A4E0R3G8	Ribonucleoside diphosphate reductase small subunit	31.9	43.141	0	96.731	-0.0469756	-0.0507542	-0.0446702	-0.0671439	-0.151801	-0.0675691	-0.11698	-0.0511271	-0.0933079	-0.128312	-0.110016	-0.074355
A0A4E0R3H9	Eukaryotic release factor 3 (Erfs)	5.7	48.749	0.00054555	4.122	-0.0469756	-0.0507542	-0.0446702	-0.243749	-0.249212	-0.256314	-0.265279	-0.255714	-0.263273	-0.241569	-0.230618	-0.239868
A0A4E0R3I0	Ribokinase (RK) (EC 2.7.1.15)	3.3	38.453	0.0020597	3.4133	-0.0469756	-0.0507542	-0.0446702	-0.243749	-0.249212	-0.256314	-0.265279	-0.255714	-0.263273	-0.241569	-0.230618	-0.239868
A0A4E0R3J0	Legumain like	16.6	44.599	0	5.2802	-0.0469756	-0.0507542	-0.0446702	-0.243749	-0.249212	-0.256314	-0.265279	-0.255714	-0.263273	-0.241569	-0.230618	-0.239868
A0A4E0R3J7	Signal recognition particle receptor subunit beta	18.3	21.977	0	5.9698	-0.0469756	-0.0507542	-0.0446702	-0.243749	-0.249212	-0.256314	-0.265279	-0.255714	-0.263273	-0.241569	-0.230618	-0.239868
A0A4E0R3J9	Mitotic checkpoint protein BUB3	10.1	39.773	0	6.3571	-0.0469756	-0.0507542	-0.0446702	-0.243749	-0.249212	-0.256314	-0.265279	-0.255714	-0.263273	-0.241569	-0.230618	-0.239868
A0A4E0R3K8	26S proteasome regulatory subunit T3	44.6	28.297	0	60.364	-0.0469756	-0.0507542	-0.0446702	-0.181633	-0.19819	-0.198002	-0.265279	-0.186544	-0.201283	-0.177727	-0.178821	-0.183383
A0A4E0R3L8	Uncharacterized protein	12.3	25.263	0	8.9646	-0.0469756	-0.0507542	-0.0446702	-0.077913	-0.249212	-0.10461	-0.0788655	-0.00913865	0.0826128	-0.119113	-0.0689961	-0.0243361
A0A4E0R3M7	Putative inorganic pyrophosphatase	6.6	79.128	0	7.0463	-0.0469756	-0.0507542	-0.0446702	-0.243749	-0.249212	-0.256314	-0.265279	-0.255714	-0.263273	-0.241569	-0.230618	-0.239868
A0A4E0R3N7	Glycine cleavage system protein H	45.4	10.822	0	56.101	-0.0469756	-0.0507542	-0.0446702	0.0722613	0.134667	0.082258	-0.0187182	-0.0788576	-0.0766378	0.0687175	-0.0102288	-0.0167876
A0A4E0R3P1	Eukaryotic translation initiation factor 2c	1.2	101.44	0.010005	2.1082	-0.0469756	-0.0507542	-0.0446702	-0.243749	-0.249212	-0.256314	-0.265279	-0.255714	-0.263273	-0.241569	-0.230618	-0.239868
A0A4E0R3Q5	Extended synaptotagmin-2	7.3	66.787	0	8.7973	-0.0469756	-0.0507542	-0.0446702	-0.243749	-0.249212	-0.256314	-0.265279	-0.255714	-0.263273	-0.241569	-0.230618	-0.239868
A0A4E0R3Q8	Lysosomal dipeptide transporter MFSD1 (Major facilitator superfamily domain-containing protein 1)	6.2	59.285	0.0029985	3.004	-0.0469756	-0.0507542	-0.0446702	-0.243749	-0.249212	-0.256314	-0.265279	-0.255714	-0.263273	-0.241569	-0.230618	-0.239868
A0A4E0R3R7	Mitochondrial import inner membrane translocase	27.7	18.33	0	23.108	-0.0469756	-0.0507542	-0.0446702	-0.213881	-0.249212	-0.21628	-0.230228	-0.255714	-0.263273	-0.241569	-0.230618	-0.239868
A0A4E0R3R9	Chloride intracellular channel protein 4	33.1	29.945	0	32.981	-0.0469756	-0.0507542	-0.0446702	-0.171196	-0.18064	-0.189641	-0.181207	-0.151332	-0.167124	-0.167971	-0.145134	-0.143651
A0A4E0R3S0	ADP-ribosylation factor-like protein 1	35.6	20.201	0	50.956	-0.0469756	-0.0507542	-0.0446702	-0.190692	-0.213902	-0.193056	-0.265279	-0.186631	-0.263273	-0.197606	-0.187735	-0.239868
A0A4E0R3S3	Mastin	22.8	55.726	0	63.313	-0.0469756	-0.0507542	-0.0446702	-0.161757	-0.131496	-0.131482	0.186053	0.0986613	0.0650941	0.253299	0.158991	0.179797
A0A4E0R3T8	Anoctamin	5.6	79.236	0	9.9511	-0.0469756	-0.0507542	-0.0446702	-0.243749	-0.249212	-0.256314	-0.265279	-0.255714	-0.263273	-0.241569	-0.230618	-0.239868
A0A4E0R3U4	GOLD domain-containing protein	4.1	44.748	0	5.7489	-0.0469756	-0.0507542	-0.0446702	-0.243749	-0.249212	-0.256314	-0.265279	-0.255714	-0.263273	-0.241569	-0.230618	-0.239868
A0A4E0R3U8	14-3-3 protein epsilon	56	29.289	0	168.69	-0.0469756	-0.0507542	-0.0446702	0.361143	0.423854	0.37688	0.272673	0.371482	0.346582	0.229815	0.26704	0.353278
A0A4E0R3U9	U4/U6 small nuclear ribonucleoprotein Prp31 (Pre-mRNA-processing factor 31)	8.4	57.632	0	5.3773	-0.0469756	-0.0507542	-0.0446702	-0.243749	-0.249212	-0.256314	-0.265279	-0.255714	-0.263273	-0.241569	-0.230618	-0.239868
A0A4E0R3V5	ribose-5-phosphate isomerase (EC 5.3.1.6) (Phosphoriboisomerase)	10.7	21.222	0.00056117	4.4782	-0.0469756	-0.0507542	-0.0446702	-0.243749	-0.249212	-0.256314	-0.265279	-0.255714	-0.263273	-0.241569	-0.230618	-0.239868
A0A4E0R3X4	Eukaryotic translation initiation factor 3 subunit A (eIF3a) (Eukaryotic translation initiation factor 3 subunit 10)	14.3	114.14	0	36.764	-0.0469756	-0.0507542	-0.0446702	-0.189682	-0.198602	-0.196827	-0.192154	-0.181838	-0.184986	-0.197975	-0.230618	-0.192355
A0A4E0R3X9	Caspase 3 apoptosis cysteine peptidase	23.1	19.879	0	24.495	-0.0469756	-0.0507542	-0.0446702	-0.243749	-0.249212	-0.256314	-0.265279	-0.197099	-0.263273	-0.241569	-0.199385	-0.239868
A0A4E0R3Y6	Uncharacterized protein	4.4	20.917	0.01	2.1079	-0.0469756	-0.0507542	-0.0446702	-0.243749	-0.249212	-0.256314	-0.265279	-0.255714	-0.263273	-0.241569	-0.230618	-0.239868
A0A4E0R3Z0	Transgelin	74.7	21.099	0	188.05	-0.0469756	-0.0507542	-0.0446702	0.959491	1.29236	1.15802	2.28887	2.39529	2.50276	1.42943	1.57609	1.67017
A0A4E0R406	Random slug protein 5	33.8	41.699	0	24.195	-0.0469756	-0.0507542	-0.0446702	-0.243749	-0.195744	-0.209142	-0.156098	-0.154289	-0.146633	-0.189044	-0.173211	-0.150166
A0A4E0R427	Reticulon-like protein	16.3	23.572	0	36.546	-0.0469756	-0.0507542	-0.0446702	-0.243749	-0.0788835	-0.256314	-0.0823881	-0.255714	-0.263273	-0.241569	-0.230618	-0.239868
A0A4E0R431	Prefoldin beta subunit	14.4	14.461	0.0030015	3.0169	-0.0469756	-0.0507542	-0.0446702	-0.243749	-0.249212	-0.256314	-0.265279	-0.255714	-0.263273	-0.241569	-0.230618	-0.239868
A0A4E0R439	cAMP-dependent protein kinase catalytic subunit alpha	4.9	40.582	0.00054407	4.1036	-0.0469756	-0.0507542	-0.0446702	-0.243749	-0.249212	-0.256314	-0.265279	-0.255714	-0.263273	-0.241569	-0.230618	-0.239868
A0A4E0R447	Nuclear pore protein	5.7	106.35	0	8.1918	-0.0469756	-0.0507542	-0.0446702	-0.243749	-0.249212	-0.256314	-0.265279	-0.255714	-0.263273	-0.241569	-0.230618	-0.239868
A0A4E0R458	NADH dehydrogenase [ubiquinone] 1 alpha subcomplex subunit	24.5	49.61	0	27.57	-0.0469756	-0.0507542	-0.0446702	-0.178932	-0.127793	-0.172176	-0.12622	-0.172354	-0.152085	-0.182979	-0.17002	-0.184879
A0A4E0R477	Hsp90 chaperone protein kinase-targeting subunit	29.7	44.653	0	68.565	-0.0469756	-0.0507542	-0.0446702	-0.076089	-0.0923879	-0.0614191	-0.0366583	-0.0391872	-0.0092237	-0.0666994	-0.0719515	-0.0196543
A0A4E0R482	Protein kinase C kinase 2	3.8	95.027	0	5.4185	-0.0469756	-0.0507542	-0.0446702	-0.243749	-0.249212	-0.256314	-0.265279	-0.255714	-0.263273	-0.241569	-0.230618	-0.239868
A0A4E0R492	Heat shock 70 kDa protein 4	56.2	93.835	0	323.31	-0.0469756	-0.0507542	-0.0446702	0.137659	0.221316	0.192	0.416482	0.522027	0.395819	0.432849	0.446425	0.475768
A0A4E0R4A4	Carbonic anhydrase (EC 4.2.1.1)	24.5	35.437	0	30.282	-0.0469756	-0.0507542	-0.0446702	0.0489418	-0.249212	0.103794	0.316849	-0.255714	0.242167	0.0266146	0.044093	0.0573069
A0A4E0R4A5	ADP-ribosylation factor protein 8B	29.3	20.588	0	23.084	-0.0469756	-0.0507542	-0.0446702	-0.243749	-0.249212	-0.256314	-0.265279	-0.255714	-0.263273	-0.241569	-0.230618	-0.239868
A0A4E0R4A6	peptidyl-tRNA hydrolase (EC 3.1.1.29)	10.2	13.119	0.0010817	4.0028	-0.0469756	-0.0507542	-0.0446702	-0.243749	-0.249212	-0.256314	-0.265279	-0.255714	-0.263273	-0.241569	-0.230618	-0.239868
A0A4E0R4B8	mannose-1-phosphate guanylyltransferase (EC 2.7.7.13)	6.6	40.567	0.0010554	3.6414	-0.0469756	-0.0507542	-0.0446702	-0.243749	-0.249212	-0.256314	-0.265279	-0.255714	-0.263273	-0.241569	-0.230618	-0.239868
A0A4E0R4C1	ADP-ribosylation factor 6	31.6	20.325	0	9.5498	-0.0469756	-0.0507542	-0.0446702	-0.198427	-0.202211	-0.206943	-0.18743	-0.197258	-0.209331	-0.241569	-0.230618	-0.217611
A0A4E0R4C4	glutamine--fructose-6-phosphate transaminase (isomerizing) (EC 2.6.1.16)	19.8	76.701	0	67.112	-0.0469756	-0.0507542	-0.0446702	-0.164359	-0.155103	-0.16671	-0.198848	-0.255714	-0.191433	-0.241569	-0.230618	-0.239868
A0A4E0R4D3	S-phase kinase-associated protein 1	36.1	18.127	0	24.041	-0.0469756	-0.0507542	-0.0446702	-0.160005	-0.172599	-0.18546	-0.19625	-0.255714	-0.191318	-0.196624	-0.230618	-0.176232
A0A4E0R4G3	Diphosphomevalonate decarboxylase (EC 4.1.1.33)	3	47.365	0.0096066	2.1733	-0.0469756	-0.0507542	-0.0446702	-0.243749	-0.249212	-0.256314	-0.265279	-0.255714	-0.263273	-0.241569	-0.230618	-0.239868
A0A4E0R4G6	Uncharacterized protein	6.6	51.926	0	10.641	-0.0469756	-0.0507542	-0.0446702	-0.21909	-0.222789	-0.256314	-0.265279	-0.255714	-0.263273	-0.241569	-0.230618	-0.239868
A0A4E0R4J0	To multifunctional cyclin-dependent kinase	16	59.605	0	18.082	-0.0469756	-0.0507542	-0.0446702	-0.173439	-0.197951	-0.184733	-0.210013	-0.192238	-0.209431	-0.183274	-0.173622	-0.166675
A0A4E0R4K4	Uncharacterized protein	11.4	13.499	0.0092807	2.257	-0.0469756	-0.0507542	-0.0446702	-0.243749	-0.249212	-0.256314	-0.265279	-0.255714	-0.263273	-0.241569	-0.230618	-0.239868
A0A4E0R4K7	U2 small nuclear RNA auxiliary factor 1	5.5	25.561	0.00055249	4.2741	-0.0469756	-0.0507542	-0.0446702	-0.243749	-0.249212	-0.256314	-0.265279	-0.255714	-0.263273	-0.241569	-0.230618	-0.239868
A0A4E0R4P2	DNA topoisomerase 2 (EC 5.6.2.2)	5.6	178.18	0	12.686	-0.0469756	-0.0507542	-0.0446702	-0.243749	-0.249212	-0.256314	-0.265279	-0.255714	-0.263273	-0.241569	-0.230618	-0.239868
A0A4E0R4Q8	Calreticulin	62.1	48.965	0	323.31	-0.0469756	-0.0507542	-0.0446702	2.71732	2.71562	2.83202	1.96144	1.43256	1.64116	1.36545	1.23205	1.17242
A0A4E0R4T1	60S acidic ribosomal protein P0	46.2	34.798	0	129.06	-0.0469756	-0.0507542	-0.0446702	0.189824	0.273414	0.21449	0.146804	0.0365396	0.0249651	0.0557512	-0.0102618	0.0191232
A0A4E0R4T4	Cathepsin B	22.8	66.913	0	34.066	-0.0469756	-0.0507542	-0.0446702	0.0404474	0.0368914	-0.00735898	-0.0376784	-0.0742709	-0.0574237	0.228557	0.00638784	0.0647876
A0A4E0R4U0	Uncharacterized protein	18.4	11.42	0.0066858	2.5208	-0.0469756	-0.0507542	-0.0446702	-0.243749	-0.249212	-0.256314	-0.265279	-0.255714	-0.263273	-0.241569	-0.230618	-0.239868
A0A4E0R4V0	Uncharacterized protein	3.2	177.37	0	5.0317	-0.0469756	-0.0507542	-0.0446702	-0.243749	-0.249212	-0.256314	-0.265279	-0.255714	-0.263273	-0.241569	-0.230618	-0.239868
A0A4E0R4V7	Nuclear protein localization protein 4	8.3	69.535	0	11.372	-0.0469756	-0.0507542	-0.0446702	-0.243749	-0.249212	-0.229639	-0.265279	-0.234792	-0.263273	-0.241569	-0.230618	-0.239868
A0A4E0R4W2	Succinyl ligase	19.5	18.365	0	36.152	-0.0469756	-0.0507542	-0.0446702	0.484786	0.505157	0.400305	0.482564	0.426829	0.488447	0.35136	0.29331	0.36807
A0A4E0R4W9	N-terminal methionine N(alpha)-acetyltransferase NatE (EC 2.3.1.258)	10.8	22.892	0	5.1271	-0.0469756	-0.0507542	-0.0446702	-0.243749	-0.249212	-0.256314	-0.265279	-0.255714	-0.263273	-0.241569	-0.230618	-0.239868
A0A4E0R4Y3	Phosphatase 1B	21	37.655	0	27.828	-0.0469756	-0.0507542	-0.0446702	-0.243749	-0.222703	-0.21002	-0.265279	-0.199992	-0.198365	-0.241569	-0.171693	-0.177941
A0A4E0R508	Collagen alpha chain	4.2	153.46	0	23.208	-0.0469756	-0.0507542	-0.0446702	-0.136428	-0.10245	-0.177463	-0.0963898	-0.176252	-0.182125	-0.180771	-0.160962	-0.151143
A0A4E0R512	LAO/AO transport system kinase	38.3	40.371	0	127.69	-0.0469756	-0.0507542	-0.0446702	-0.0874518	-0.0707769	-0.10072	-0.114597	-0.13275	-0.125281	-0.0463189	-0.0830881	-0.0959574
A0A4E0R514	Cathepsin B	40.1	50.976	0	32.756	-0.0469756	-0.0507542	-0.0446702	-0.117268	-0.249212	-0.148358	-0.117754	-0.159415	-0.131808	-0.164469	-0.230618	-0.239868
A0A4E0R528	Alpha crystallin-containing small heat shock protein variant NtermFhHSP35a	32.2	44.302	0	23.747	-0.0469756	-0.00274199	0.0999216	-0.149694	-0.0943927	-0.0824175	-0.265279	-0.255714	-0.263273	-0.241569	-0.230618	-0.0459809
A0A4E0R535	kynurenine--oxoglutarate transaminase (EC 2.6.1.7)	47.6	46.288	0	101.49	-0.0469756	-0.0507542	-0.0446702	0.00632664	0.00708438	0.0568493	0.110751	0.0803635	0.0840272	0.00599933	-0.0752946	-0.0014869
A0A4E0R547	Ras protein Rab-2B	73.1	14.809	0	106.35	-0.0469756	-0.0507542	-0.0446702	-0.0171895	-0.249212	-0.0919972	-0.0588331	0.015271	-0.000605772	-0.0317423	0.00147049	-0.0066267
A0A4E0R554	Mitochondrial carnitine:acylcarnitine carrier	17.9	23.853	0	6.137	-0.0469756	-0.0507542	-0.0446702	-0.243749	-0.249212	-0.256314	-0.265279	-0.255714	-0.263273	-0.241569	-0.230618	-0.239868
A0A4E0R562	Lethal (2) tumorous imaginal disc	24.9	49.12	0	17.956	-0.0469756	-0.0507542	-0.0446702	-0.243749	-0.249212	-0.177915	-0.208452	-0.204458	-0.263273	-0.241569	-0.177604	-0.185263
A0A4E0R567	Importin subunit beta-1	17.9	111.89	0	76.876	-0.0469756	-0.0507542	-0.0446702	-0.184072	-0.16644	-0.161531	-0.200182	-0.170458	-0.187096	-0.166066	-0.154301	-0.170876
A0A4E0R575	Vinculin	66	32.401	0	257.7	-0.0469756	-0.0507542	-0.0446702	0.298803	0.248423	0.364328	0.282124	0.278877	0.277506	0.0701433	0.107623	0.109044
A0A4E0R576	RNA cytidine acetyltransferase (EC 2.3.1.-) (18S rRNA cytosine acetyltransferase)	3.8	141.09	0.00056593	4.6215	-0.0469756	-0.0507542	-0.0446702	-0.243749	-0.249212	-0.256314	-0.265279	-0.255714	-0.263273	-0.241569	-0.230618	-0.239868
A0A4E0R581	protein-tyrosine-phosphatase (EC 3.1.3.48)	19.3	16.765	0	7.3571	-0.0469756	-0.0507542	-0.0446702	-0.243749	-0.249212	-0.256314	-0.265279	-0.255714	-0.263273	-0.241569	-0.230618	-0.239868
A0A4E0R588	Talin-1	9.9	341.52	0	63.889	-0.0469756	-0.0507542	-0.0446702	-0.134151	-0.121677	-0.158683	-0.198962	-0.1481	-0.167801	-0.241569	-0.230618	-0.239868
A0A4E0R592	MHD domain-containing protein	16.2	54.608	0	11.21	-0.0469756	-0.0507542	-0.0446702	-0.243749	-0.249212	-0.256314	-0.265279	-0.255714	-0.263273	-0.241569	-0.230618	-0.239868
A0A4E0R5A8	Uncharacterized protein	5.3	355.11	0	108.22	-0.0469756	-0.0507542	-0.0446702	-0.0505055	-0.0270277	-0.0863547	-0.120761	-0.135337	-0.135658	-0.131922	-0.130392	-0.140504
A0A4E0R5B7	AIMP2 thioredoxin-like domain-containing protein	23.8	32.989	0	25.664	-0.0469756	-0.0507542	-0.0446702	-0.184297	-0.175437	-0.174226	-0.18066	-0.170536	-0.182816	-0.241569	-0.230618	-0.239868
A0A4E0R5C6	Uncharacterized protein	20.1	19.576	0.0010712	3.8615	-0.0469756	-0.0507542	-0.0446702	-0.243749	-0.249212	-0.256314	-0.265279	-0.255714	-0.263273	-0.241569	-0.230618	-0.239868
A0A4E0R5D8	Tumor protein D52	31.2	17.026	0	6.1794	-0.0469756	-0.0507542	-0.0446702	-0.243749	-0.249212	-0.256314	-0.265279	-0.255714	-0.263273	-0.241569	-0.230618	-0.239868
A0A4E0R5E9	Xaa-Pro aminopeptidase	6.1	76.941	0	5.4245	-0.0469756	-0.0507542	-0.0446702	-0.243749	-0.249212	-0.256314	-0.265279	-0.255714	-0.263273	-0.241569	-0.184536	-0.197564
A0A4E0R5F6	Putative cyclin	5.6	38.88	0	5.5425	-0.0469756	-0.0507542	-0.0446702	-0.209702	-0.205023	-0.226194	-0.228713	-0.225711	-0.263273	-0.241569	-0.230618	-0.239868
A0A4E0R5G7	Phosphatidylserine synthase (EC 2.7.8.29) (Serine-exchange enzyme)	3.5	53.052	0.002065	3.4277	-0.0469756	-0.0507542	-0.0446702	-0.243749	-0.249212	-0.256314	-0.265279	-0.255714	-0.263273	-0.241569	-0.230618	-0.239868
A0A4E0R5G9	Actin protein 2/3 complex subunit 1A	59.4	11.348	0	12.06	-0.0469756	-0.0507542	-0.0446702	-0.200269	-0.184164	-0.173257	-0.204871	-0.189358	-0.196687	-0.170271	-0.1575	-0.176876
A0A4E0R5H0	S-syntaxin	14.1	34.314	0	5.7444	-0.0469756	-0.0507542	-0.0446702	-0.243749	-0.249212	-0.256314	-0.231726	-0.222907	-0.232375	-0.241569	-0.230618	-0.239868
A0A4E0R5H7	AP-1 complex subunit gamma	5.1	99.115	0	9.559	-0.0469756	-0.0507542	-0.0446702	-0.202461	-0.249212	-0.256314	-0.209622	-0.255714	-0.204079	-0.241569	-0.230618	-0.239868
A0A4E0R5I5	Actin protein 2 B	18.7	44.549	0	19.518	-0.0469756	-0.0507542	-0.0446702	-0.170737	-0.164096	-0.18764	-0.165963	-0.161008	-0.167971	-0.187982	-0.17135	-0.169806
A0A4E0R5I8	TPM domain-containing protein	38.8	24.747	0	85.956	-0.0469756	-0.0507542	-0.0446702	-0.00781882	-0.00716243	-0.026797	0.0410884	0.00677494	0.0373923	-0.10191	-0.0921506	-0.115129
A0A4E0R5J1	non-specific serine/threonine protein kinase (EC 2.7.11.1)	23.1	54.288	0	32.222	-0.0469756	-0.0507542	-0.0446702	-0.2145	-0.249212	-0.217154	-0.221547	-0.199214	-0.217051	-0.217097	-0.230618	-0.210049
A0A4E0R5J6	Testis-expressed sequence 264 protein	6.4	32.947	0.0039351	2.7991	-0.0469756	-0.0507542	-0.0446702	-0.243749	-0.249212	-0.256314	-0.265279	-0.255714	-0.263273	-0.241569	-0.230618	-0.239868
A0A4E0R5K3	non-specific serine/threonine protein kinase (EC 2.7.11.1)	1.6	209.33	0.0010593	3.6761	-0.0469756	-0.0507542	-0.0446702	-0.243749	-0.249212	-0.256314	-0.265279	-0.255714	-0.263273	-0.241569	-0.230618	-0.239868
A0A4E0R5L1	Sel1 repeat-containing protein 1B	12.7	27.631	0	5.3933	-0.0469756	-0.0507542	-0.0446702	-0.243749	-0.249212	-0.256314	-0.265279	-0.255714	-0.263273	-0.241569	-0.230618	-0.239868
A0A4E0R5L6	SURF1-like protein	28.6	68.312	0	97.932	-0.0469756	-0.0507542	-0.0446702	-0.198142	-0.249212	-0.256314	0.0178356	0.0240699	0.00310918	-0.105043	-0.111792	-0.101224
A0A4E0R5M4	Pre-mRNA-processing-splicing factor	5.2	270.08	0	14.3	-0.0469756	-0.0507542	-0.0446702	-0.243749	-0.219529	-0.236859	-0.238203	-0.22514	-0.237518	-0.241569	-0.230618	-0.239868
A0A4E0R5N0	Serine/threonine protein phosphatase 2A regulatory subunit	13.8	55.779	0	36.865	-0.0469756	-0.0507542	-0.0446702	-0.152099	-0.124296	-0.153146	-0.265279	-0.141367	-0.118696	-0.175434	-0.166711	-0.153832
A0A4E0R5N3	Syntaxin-binding protein 1	4.4	81.749	0	24.934	-0.0469756	-0.0507542	-0.0446702	-0.222293	-0.229356	-0.241365	-0.233029	-0.207737	-0.223618	-0.223208	-0.213063	-0.239868
A0A4E0R5N7	Dynein light intermediate chain	12.5	71.751	0	17.389	-0.0469756	-0.0507542	-0.0446702	-0.20108	-0.206063	-0.256314	-0.265279	-0.255714	-0.263273	-0.241569	-0.230618	-0.239868
A0A4E0R5T9	Microtubule-actin cross-linking factor 1 isoforms 1/2/3/5	0.9	461.56	0.0015674	3.5483	-0.0469756	-0.0507542	-0.0446702	-0.243749	-0.249212	-0.256314	-0.265279	-0.255714	-0.263273	-0.241569	-0.230618	-0.239868
A0A4E0R5U3	Coiled-coil domain-containing protein 51	7.3	31.301	0	5.2442	-0.0469756	-0.0507542	-0.0446702	-0.243749	-0.249212	-0.256314	-0.265279	-0.255714	-0.263273	-0.241569	-0.230618	-0.239868
A0A4E0R5U4	Caltractin	6.8	20.373	0.0034913	2.9514	-0.0469756	-0.0507542	-0.0446702	-0.243749	-0.249212	-0.256314	-0.265279	-0.255714	-0.263273	-0.241569	-0.230618	-0.239868
A0A4E0R5V4	Speckle-type POZ protein	13.2	40.249	0	10.041	-0.0469756	-0.0507542	-0.0446702	-0.243749	-0.249212	-0.256314	-0.265279	-0.255714	-0.263273	-0.241569	-0.230618	-0.239868
A0A4E0R5V6	Polyadenylate-binding protein II	10.6	16.386	0.0043988	2.7469	-0.0469756	-0.0507542	-0.0446702	-0.243749	-0.249212	-0.256314	-0.265279	-0.255714	-0.263273	-0.241569	-0.230618	-0.239868
A0A4E0R5V8	mRNA (guanine-N(7))-methyltransferase (EC 2.1.1.56)	6.4	95.234	0	8.3645	-0.0469756	-0.0507542	-0.0446702	-0.219546	-0.221651	-0.228359	-0.265279	-0.255714	-0.263273	-0.241569	-0.230618	-0.239868
A0A4E0R5W4	Leucine-rich PPR motif-containing protein mitochondrial	33.1	186.65	0	229.12	-0.0469756	-0.0507542	-0.0446702	-0.0834854	-0.0586407	-0.108068	-0.126948	-0.11645	-0.138255	-0.139869	-0.141905	-0.150519
A0A4E0R5Y6	MAGUK p55 subfamily member 5	2.4	100.6	0	7.4455	-0.0469756	-0.0507542	-0.0446702	-0.243749	-0.249212	-0.256314	-0.265279	-0.255714	-0.263273	-0.241569	-0.230618	-0.239868
A0A4E0R5Y7	Laminin subunit beta 1	18.2	197.37	0	101.46	-0.0469756	-0.0507542	-0.0446702	-0.147625	-0.129293	-0.165625	-0.121991	-0.202537	-0.171441	-0.188122	-0.204712	-0.192984
A0A4E0R5Z1	Serine hydroxymethyltransferase (EC 2.1.2.1)	50	54.506	0	312.51	-0.0469756	-0.0507542	-0.0446702	0.778604	0.657549	0.759498	0.505278	0.458297	0.403268	0.466162	0.322385	0.337129
A0A4E0R603	V-type proton ATPase subunit a	4.2	86.121	0	11.546	-0.0469756	-0.0507542	-0.0446702	-0.243749	-0.249212	-0.256314	-0.265279	-0.255714	-0.263273	-0.241569	-0.230618	-0.239868
A0A4E0R607	BSD domain-containing protein	8.9	33.799	0.0015609	3.5255	-0.0469756	-0.0507542	-0.0446702	-0.243749	-0.249212	-0.256314	-0.265279	-0.255714	-0.263273	-0.241569	-0.230618	-0.239868
A0A4E0R618	V-type proton ATPase subunit C	12.9	30.475	0	53.392	-0.0469756	-0.0507542	-0.0446702	-0.191865	-0.207335	-0.201062	-0.214234	-0.255714	-0.263273	-0.241569	-0.230618	-0.239868
A0A4E0R623	Peptide alpha-n-acetyltransferase	6.5	33.761	0.00054496	4.1196	-0.0469756	-0.0507542	-0.0446702	-0.243749	-0.249212	-0.256314	-0.265279	-0.255714	-0.263273	-0.241569	-0.230618	-0.239868
A0A4E0R634	Glycerol-3-phosphate dehydrogenase (EC 1.1.5.3)	28.4	81.688	0	71.287	-0.0469756	-0.0507542	-0.0446702	-0.131609	-0.0985463	-0.135974	-0.167378	-0.16463	-0.15353	-0.146304	-0.150225	-0.144175
A0A4E0R637	Asparaginyl-tRNA synthetase	3.8	46.209	0.0010805	3.986	-0.0469756	-0.0507542	-0.0446702	-0.243749	-0.249212	-0.256314	-0.265279	-0.255714	-0.263273	-0.241569	-0.230618	-0.239868
A0A4E0R647	Glycosylphosphatidylinositol anchor attachment 1 protein	5.9	78.648	0	9.2792	-0.0469756	-0.0507542	-0.0446702	-0.154538	-0.158567	-0.188041	-0.144518	-0.129181	-0.163509	-0.157076	-0.230618	-0.239868
A0A4E0R648	Heat shock 70 kDa protein cognate 4	42.3	33.151	0	65.085	-0.0469756	-0.0507542	-0.0446702	0.121046	0.169053	0.107304	0.102993	0.137622	0.152744	-0.0756718	-0.106114	-0.0630288
A0A4E0R664	Eukaryotic translation elongation factor 1 beta 2	43.2	25.024	0	38.009	-0.0469756	-0.0507542	-0.0446702	-0.0325868	-0.000412985	0.038594	-0.0158501	-0.0726965	-0.0860345	-0.0992713	-0.0437757	-0.0480843
A0A4E0R675	Nucleolar and coiled-body phosphoprotein 1	5.5	55.771	0	17.42	-0.0469756	-0.0507542	-0.0446702	-0.243749	-0.249212	-0.256314	-0.265279	-0.255714	-0.263273	-0.241569	-0.230618	-0.239868
A0A4E0R676	fructose-bisphosphatase (EC 3.1.3.11)	53.6	29.096	0	323.31	-0.0469756	-0.0507542	-0.0446702	-0.0243964	-0.107764	-0.00514621	0.595498	0.834812	0.699106	2.87874	2.55775	2.98701
A0A4E0R677	Serine-threonine kinase receptor-associated protein	37.5	20.108	0	26.842	-0.0469756	-0.0507542	-0.0446702	-0.100084	-0.0740404	-0.067592	-0.265279	-0.255714	-0.263273	-0.241569	-0.230618	-0.239868
A0A4E0R686	Nodal modulator 2	4.7	155.18	0	8.1263	-0.0469756	-0.0507542	-0.0446702	-0.243749	-0.249212	-0.256314	-0.265279	-0.255714	-0.263273	-0.241569	-0.230618	-0.239868
A0A4E0R6B3	Alpha-1,4 glucan phosphorylase (EC 2.4.1.1)	1.7	97.463	0.0052885	2.6054	-0.0469756	-0.0507542	-0.0446702	-0.243749	-0.249212	-0.256314	-0.265279	-0.255714	-0.263273	-0.241569	-0.230618	-0.239868
A0A4E0R6C3	Thioredoxin domain-containing protein 17	20.3	16.641	0	14.133	-0.0469756	0.929323	0.973776	-0.243749	-0.249212	-0.256314	-0.265279	-0.255714	-0.263273	-0.241569	-0.230618	-0.239868
A0A4E0R6C6	Microtubule-associated protein RP/EB family member 1	51.4	15.572	0	43.489	-0.0469756	-0.0507542	-0.0446702	-0.101435	-0.0971563	-0.0688281	-0.0153881	-0.0145504	-0.0587061	-0.0771815	-0.00790217	-0.0357183
A0A4E0R6D0	Phosphorylase b kinase regulatory subunit	6.6	134.62	0	12.924	-0.0469756	-0.0507542	-0.0446702	-0.243749	-0.249212	-0.256314	-0.241094	-0.228148	-0.231528	-0.241569	-0.230618	-0.239868
A0A4E0R6D1	Succinate dehydrogenase [ubiquinone] iron-sulfur subunit, mitochondrial (EC 1.3.5.1)	60.1	32.351	0	255.33	-0.0469756	-0.0507542	-0.0446702	1.39458	1.57916	1.45167	1.36885	1.06593	1.37155	1.70607	1.50629	1.63438
A0A4E0R6D5	Uncharacterized protein	8.4	40.457	0	4.6746	-0.0469756	-0.0507542	-0.0446702	-0.243749	-0.249212	-0.256314	-0.216717	-0.255714	-0.263273	-0.241569	-0.230618	-0.20792
A0A4E0R6E2	Synembryn-A	7.1	61.849	0	10.109	-0.0469756	-0.0507542	-0.0446702	-0.243749	-0.249212	-0.256314	-0.265279	-0.255714	-0.263273	-0.241569	-0.230618	-0.239868
A0A4E0R6F5	Serine protease HTRA2 mitochondrial	23.1	45.917	0	39.261	-0.0469756	-0.0507542	-0.0446702	-0.143758	-0.156161	-0.135066	-0.132805	-0.104813	-0.129345	-0.124137	-0.128453	-0.127782
A0A4E0R6I9	Uncharacterized protein	11.4	11.401	0	10.158	-0.0469756	-0.0507542	-0.0446702	-0.243749	-0.249212	-0.256314	-0.265279	-0.255714	-0.263273	-0.241569	-0.230618	-0.239868
A0A4E0R6J8	Aconitate hydratase, mitochondrial (Aconitase) (EC 4.2.1.3)	42.7	85.262	0	215.48	-0.0469756	-0.0507542	-0.0446702	-0.0144892	-0.0602642	-0.0212651	-0.0455128	-0.0148342	-0.0617233	0.0740684	0.037179	0.057765
A0A4E0R6K3	Uncharacterized protein	15.1	30.639	0	8.8155	-0.0469756	-0.0507542	-0.0446702	-0.243749	-0.249212	-0.256314	-0.265279	-0.255714	-0.263273	-0.241569	-0.230618	-0.239868
A0A4E0R6K9	Collagen type IV alpha 2 chain	7	166.42	0	200.79	-0.0469756	-0.0507542	-0.0446702	0.0499969	-0.0767912	0.0227804	0.187535	-0.0360839	-0.00573504	-0.059084	-0.0654748	-0.0658955
A0A4E0R6L7	Glutaminyl-tRNA synthetase	17.1	53.779	0	21.061	-0.0469756	-0.0507542	-0.0446702	-0.243749	-0.249212	-0.256314	-0.265279	-0.255714	-0.263273	-0.204221	-0.193324	-0.203647
A0A4E0R6M8	DUF1907 domain-containing protein	18.5	13.226	0	5.7261	-0.0469756	-0.0507542	-0.0446702	-0.243749	-0.249212	-0.256314	-0.265279	-0.255714	-0.263273	-0.241569	-0.230618	-0.239868
A0A4E0R6N6	NudC domain-containing protein 3	7.1	39.264	0.0010565	3.648	-0.0469756	-0.0507542	-0.0446702	-0.243749	-0.249212	-0.256314	-0.265279	-0.255714	-0.263273	-0.241569	-0.230618	-0.239868
A0A4E0R6P4	Uncharacterized protein	11.7	17.732	0.0057416	2.549	-0.0469756	-0.0507542	-0.0446702	-0.243749	-0.249212	-0.256314	-0.265279	-0.255714	-0.263273	-0.241569	-0.230618	-0.239868
A0A4E0R6P7	Ribosomal protein L37	11.2	10.3	0	7.9106	-0.0469756	-0.0507542	-0.0446702	-0.243749	-0.249212	-0.256314	-0.265279	-0.255714	-0.263273	-0.241569	-0.230618	-0.239868
A0A4E0R6P8	NIF3-like protein 1	15.6	21.077	0	4.7531	-0.0469756	-0.0507542	-0.0446702	-0.243749	-0.249212	-0.256314	-0.265279	-0.255714	-0.263273	-0.241569	-0.230618	-0.239868
A0A4E0R6Q2	Dynein light chain	31	10.468	0	9.1232	-0.0469756	-0.0507542	-0.0446702	-0.159844	-0.101943	-0.256314	-0.15309	-0.0907294	-0.117704	-0.156462	-0.0779034	-0.122589
A0A4E0R6Q5	Eukaryotic translation initiation factor 5B (Translation initiation factor IF-2)	16.4	60.459	0	16.367	-0.0469756	-0.0507542	-0.0446702	-0.192817	-0.207446	-0.217345	-0.214507	-0.205712	-0.219905	-0.210587	-0.187166	-0.206682
A0A4E0R6S5	Vacuolar proton pump subunit B (V-ATPase subunit B) (Vacuolar proton pump subunit B)	27.3	55.159	0	34.737	-0.0469756	-0.0507542	-0.0446702	-0.119534	-0.12507	-0.148892	-0.191913	-0.191509	-0.263273	-0.194462	-0.184716	-0.239868
A0A4E0R6S6	CDK5 regulatory subunit-associated protein 3 (CDK5 activator-binding protein C53)	5.3	61.319	0	5.9134	-0.0469756	-0.0507542	-0.0446702	-0.243749	-0.249212	-0.256314	-0.265279	-0.255714	-0.263273	-0.241569	-0.230618	-0.239868
A0A4E0R6S7	4-trimethylaminobutyraldehyde dehydrogenase (EC 1.2.1.46) (EC 1.2.1.47) (Aldehyde dehydrogenase family 9 member A1) (Formaldehyde dehydrogenase) (Gamma-aminobutyraldehyde dehydrogenase)	39.4	41.502	0	48.016	-0.0469756	-0.0507542	-0.0446702	-0.243749	-0.0412928	-0.039425	-0.0321347	-0.0150992	-0.0492018	0.013816	0.0442085	0.0128299
A0A4E0R6T6	small monomeric GTPase (EC 3.6.5.2)	44.6	20.887	0	51.06	-0.0469756	-0.0507542	-0.0446702	0.0276253	0.0480189	0.0276447	-0.0483424	-0.0429716	-0.0602712	-0.0888596	-0.0607224	-0.0671508
A0A4E0R6U0	Putative tegumental protein	29.9	20.172	0	7.0832	-0.0469756	-0.0507542	-0.0446702	-0.166763	-0.249212	-0.184725	-0.208968	-0.185278	-0.151744	-0.241569	-0.230618	-0.239868
A0A4E0R6U2	ATP-dependent (S)-NAD(P)H-hydrate dehydratase (EC 4.2.1.93) (ATP-dependent NAD(P)HX dehydratase)	33.3	33.041	0	18.15	-0.0469756	-0.0507542	-0.0446702	-0.243749	-0.249212	-0.256314	-0.265279	-0.255714	-0.263273	-0.165423	-0.169544	-0.170379
A0A4E0R6U6	Programmed cell death protein 6	10.9	20.133	0.0015707	3.5586	-0.0469756	-0.0507542	-0.0446702	-0.21864	-0.249212	-0.228822	-0.265279	-0.255714	-0.263273	-0.241569	-0.230618	-0.22203
A0A4E0R6V7	Adenosylhomocysteinase (EC 3.13.2.1)	4.5	60.769	0	6.3951	-0.0469756	-0.0507542	-0.0446702	-0.243749	-0.249212	-0.256314	-0.265279	-0.255714	-0.263273	-0.241569	-0.230618	-0.239868
A0A4E0R6V9	CUB domain-containing protein	27.1	19.385	0	60.723	-0.0469756	-0.0507542	-0.0446702	0.324376	0.307179	0.213078	0.41296	0.419677	0.962867	0.168926	0.353837	0.51385
A0A4E0R6W4	Dihydrolipoamide acetyltransferase component of pyruvate dehydrogenase complex (EC 2.3.1.-)	21.5	50.046	0	38.647	-0.0469756	-0.0507542	-0.0446702	-0.00629876	0.030525	-0.0144932	-0.101953	-0.0551954	-0.0953879	-0.0567524	0.00793895	-0.0638091
A0A4E0R6W6	Uncharacterized protein	3.9	34.468	0.0039409	2.8151	-0.0469756	-0.0507542	-0.0446702	-0.243749	-0.249212	-0.256314	-0.265279	-0.255714	-0.263273	-0.241569	-0.230618	-0.239868
A0A4E0R6W9	Proteasome subunit beta	27.6	31.831	0	16.746	-0.0469756	-0.0507542	-0.0446702	-0.116479	-0.249212	-0.101468	-0.184383	-0.143838	-0.263273	-0.165618	-0.172158	-0.177025
A0A4E0R6Y6	thioredoxin-dependent peroxiredoxin (EC 1.11.1.24)	7.2	22.202	0.0093067	2.2728	-0.0469756	-0.0507542	-0.0446702	-0.243749	-0.249212	-0.256314	-0.265279	-0.255714	-0.263273	-0.241569	-0.230618	-0.239868
A0A4E0R6Z0	Pitrilysin metalloproteinase 1	29.9	102.39	0	72.309	-0.0469756	-0.0507542	-0.0446702	-0.154933	-0.153076	-0.183692	-0.187255	-0.167578	-0.178576	-0.152819	-0.155502	-0.152025
A0A4E0R6Z3	Dynein light chain	33.5	20.536	0	63.152	-0.0469756	-0.0507542	-0.0446702	-0.243749	-0.249212	-0.256314	-0.265279	-0.255714	-0.263273	-0.241569	-0.230618	-0.239868
A0A4E0R714	non-specific serine/threonine protein kinase (EC 2.7.11.1)	6.7	52.78	0	6.2415	-0.0469756	-0.0507542	-0.0446702	-0.243749	-0.249212	-0.256314	-0.224219	-0.222333	-0.223516	-0.241569	-0.230618	-0.239868
A0A4E0R726	phosphatidylinositol-3-phosphatase (EC 3.1.3.64) (Phosphatidylinositol-4-phosphate phosphatase)	7.8	75.282	0	21.949	-0.0469756	-0.0507542	-0.0446702	-0.243749	-0.249212	-0.256314	-0.265279	-0.255714	-0.263273	-0.241569	-0.230618	-0.239868
A0A4E0R737	V-type proton ATPase subunit	18	40.548	0	9.8558	-0.0469756	-0.0507542	-0.0446702	-0.243749	-0.249212	-0.256314	-0.265279	-0.255714	-0.263273	-0.241569	-0.230618	-0.239868
A0A4E0R740	Putative reticulocalbin calumenin dna supercoiling factor	49.8	36.717	0	143.6	0.529409	0.514835	0.311221	0.0972975	0.0429477	0.278374	0.0739657	0.176488	0.217218	0.0754439	-0.0330335	0.117475
A0A4E0R746	TraB domain-containing protein	15.8	46.039	0	11.254	-0.0469756	-0.0507542	-0.0446702	-0.243749	-0.208613	-0.256314	-0.23166	-0.217043	-0.228095	-0.208182	-0.230618	-0.239868
A0A4E0R753	Glutathione synthetase (GSH-S) (EC 6.3.2.3)	25	58.056	0	56.232	-0.0469756	-0.0507542	-0.0446702	-0.243749	-0.249212	-0.223451	-0.214382	-0.21119	-0.216403	-0.183541	-0.158591	-0.154414
A0A4E0R756	Protein farnesyltransferase subunit beta (FTase-beta) (EC 2.5.1.58)	6.8	57.22	0	7.143	-0.0469756	-0.0507542	-0.0446702	-0.243749	-0.249212	-0.256314	-0.265279	-0.255714	-0.263273	-0.241569	-0.230618	-0.239868
A0A4E0R763	Carbamoyl-phosphate synthase large chain	11.1	235.48	0	67.408	-0.0469756	-0.0507542	-0.0446702	-0.243749	-0.224394	-0.256314	-0.202263	-0.197769	-0.212965	-0.194575	-0.158931	-0.171419
A0A4E0R765	G patch domain-containing protein 3	2.2	63.345	0.0079625	2.3226	-0.0469756	-0.0507542	-0.0446702	-0.243749	-0.249212	-0.256314	-0.265279	-0.255714	-0.263273	-0.241569	-0.230618	-0.239868
A0A4E0R790	Pyruvate dehydrogenase E1 component subunit alpha (EC 1.2.4.1)	49	43.332	0	117.9	-0.0469756	-0.0507542	-0.0446702	-0.0487351	-0.0583853	-0.0220662	-0.0952522	-0.0222896	-0.0452229	-0.0501099	-0.00425542	-0.0674561
A0A4E0R793	Nucleotide exchange factor Fes1 domain-containing protein	10.7	36.519	0	10.914	-0.0469756	-0.0507542	-0.0446702	-0.243749	-0.21763	-0.218953	-0.226732	-0.21916	-0.22811	-0.241569	-0.230618	-0.217204
A0A4E0R798	Succinate dehydrogenase [ubiquinone] cytochrome b small subunit	18	14.627	0.0020747	3.4766	-0.0469756	-0.0507542	-0.0446702	-0.243749	-0.249212	-0.256314	-0.265279	-0.255714	-0.263273	-0.241569	-0.230618	-0.239868
A0A4E0R7A1	Succinate--CoA ligase [ADP-forming] subunit beta, mitochondrial (EC 6.2.1.5) (Succinyl-CoA synthetase beta chain) (SCS-beta)	23.5	48.184	0	32.131	-0.0469756	-0.0507542	-0.0446702	-0.198158	-0.201729	-0.217797	-0.224511	-0.199343	-0.21338	-0.206535	-0.193321	-0.200897
A0A4E0R7B2	Solute carrier family 12 member 9	3.6	87.681	0	4.7851	-0.0469756	-0.0507542	-0.0446702	-0.243749	-0.249212	-0.256314	-0.265279	-0.255714	-0.263273	-0.241569	-0.230618	-0.239868
A0A4E0R7B9	CUB domain-containing protein	16.1	24.823	0	35.039	-0.0469756	-0.0507542	-0.0446702	0.427811	0.70921	0.389279	0.445221	0.165078	0.23783	0.0248198	-0.040987	0.02333
A0A4E0R7C0	NUP210 protein	2.8	270.79	0	10.394	-0.0469756	-0.0507542	-0.0446702	-0.21046	-0.249212	-0.225864	-0.265279	-0.255714	-0.263273	-0.241569	-0.230618	-0.239868
A0A4E0R7C5	Pyrroline-5-carboxylate reductase (EC 1.5.1.2)	43.5	33.377	0	275.74	-0.0469756	-0.0507542	-0.0446702	0.299554	0.235945	0.284516	0.345761	0.298726	0.228344	2.16148	1.50101	1.57925
A0A4E0R7E0	Ras GTP-binding protein Rho1	39.1	21.897	0	19.288	-0.0469756	-0.0507542	-0.0446702	0.0436663	0.0739951	0.110948	0.0123882	0.07147	0.0471794	-0.0931923	-0.0549635	-0.0623163
A0A4E0R7I1	60S ribosomal protein L32	33.6	15.456	0	16.489	-0.0469756	-0.0507542	-0.0446702	-0.0840487	-0.181134	-0.104723	0.121376	0.0414405	0.0253046	-0.0396093	-0.0449968	-0.0727638
A0A4E0R7J5	Uncharacterized protein	13.3	11.987	0	33.083	-0.0469756	-0.0507542	-0.0446702	-0.243749	-0.249212	-0.256314	-0.265279	-0.255714	-0.263273	-0.241569	-0.230618	-0.239868
A0A4E0R7J6	cAMP-dependent protein kinase type I-beta regulatory subunit	4.6	55.673	0.00054885	4.206	-0.0469756	-0.0507542	-0.0446702	-0.243749	-0.249212	-0.256314	-0.265279	-0.255714	-0.263273	-0.241569	-0.230618	-0.239868
A0A4E0R7K2	Putative vacuolar sorting protein/ubiquitin receptor vps23	8.5	46.734	0	6.0499	-0.0469756	-0.0507542	-0.0446702	-0.243749	-0.249212	-0.256314	-0.265279	-0.255714	-0.263273	-0.241569	-0.230618	-0.239868
A0A4E0R7K6	Transcription elongation factor A protein 2	16	25.973	0	5.034	-0.0469756	-0.0507542	-0.0446702	-0.243749	-0.249212	-0.256314	-0.265279	-0.255714	-0.263273	-0.241569	-0.230618	-0.239868
A0A4E0R7L6	K Homology domain-containing protein	20.8	61.266	0	33.992	-0.0469756	-0.0507542	-0.0446702	-0.162968	-0.160147	-0.187917	-0.226867	-0.207097	-0.232202	-0.210119	-0.194113	-0.213942
A0A4E0R7N2	Lysosome-associated membrane glycoprotein	5.2	32.325	0	19.927	-0.0469756	-0.0507542	-0.0446702	-0.183822	-0.249212	-0.256314	-0.265279	-0.255714	-0.263273	-0.241569	-0.191276	-0.239868
A0A4E0R7R8	L-glutamate gamma-semialdehyde dehydrogenase (EC 1.2.1.88)	6.3	47.658	0	6.0087	-0.0469756	-0.0507542	-0.0446702	-0.243749	-0.249212	-0.256314	-0.265279	-0.255714	-0.229203	-0.206603	-0.187885	-0.239868
A0A4E0R7S9	Dolichyl-diphosphooligosaccharide--protein glycosyltransferase	20.6	35.807	0	12.026	-0.0469756	-0.0507542	-0.0446702	-0.171387	-0.249212	-0.169082	-0.172106	-0.255714	-0.263273	-0.241569	-0.230618	-0.175869
A0A4E0R7T4	FACT complex subunit SSRP1	8.2	77.62	0	10.229	-0.0469756	-0.0507542	-0.0446702	-0.209265	-0.18157	-0.256314	-0.221289	-0.255714	-0.229441	-0.241569	-0.230618	-0.239868
A0A4E0R7T7	Serine-threonine kinase receptor-associated protein	9.9	27.4	0	11.862	-0.0469756	-0.0507542	-0.0446702	-0.243749	-0.249212	-0.256314	-0.215195	-0.202223	-0.208958	-0.208553	-0.230618	-0.239868
A0A4E0R7U1	Nitrophenylphosphatase	13.8	32.388	0.00054915	4.2088	-0.0469756	-0.0507542	-0.0446702	-0.243749	-0.249212	-0.256314	-0.265279	-0.255714	-0.263273	-0.175722	-0.230618	-0.174908
A0A4E0R7U6	Guanine nucleotide-binding protein subunit gamma	39.5	8.9011	0	23.611	-0.0469756	-0.0507542	-0.0446702	-0.243749	-0.249212	-0.15165	-0.185097	-0.255714	-0.263273	-0.241569	-0.230618	-0.239868
A0A4E0R7V6	NADH dehydrogenase [ubiquinone] 1 beta subcomplex subunit 9 (Complex I-B22) (NADH-ubiquinone oxidoreductase B22 subunit)	69.3	17.866	0	20.438	-0.0469756	-0.0507542	-0.0446702	-0.195422	-0.200563	-0.209281	-0.211641	-0.221711	-0.21437	-0.198478	-0.192309	-0.239868
A0A4E0R7W2	Sorting nexin 9 variant	3.5	60.838	0.0020725	3.4735	-0.0469756	-0.0507542	-0.0446702	-0.243749	-0.249212	-0.256314	-0.265279	-0.255714	-0.263273	-0.241569	-0.230618	-0.239868
A0A4E0R7X4	Translational activator gcn1	7.1	231.77	0	23.435	-0.0469756	-0.0507542	-0.0446702	-0.243749	-0.249212	-0.256314	-0.248926	-0.232101	-0.244631	-0.241569	-0.230618	-0.239868
A0A4E0R7Y9	Proteasome activator complex subunit 3	12.1	28.903	0	4.6815	-0.0469756	-0.0507542	-0.0446702	-0.243749	-0.249212	-0.256314	-0.265279	-0.255714	-0.263273	-0.241569	-0.230618	-0.239868
A0A4E0R7Z4	Adenylyl cyclase-associated protein	7.2	42.601	0	6.5702	-0.0469756	-0.0507542	-0.0446702	-0.243749	-0.249212	-0.256314	-0.265279	-0.255714	-0.263273	-0.241569	-0.230618	-0.239868
A0A4E0R7Z9	Uncharacterized protein	9.4	24.325	0.0048828	2.7327	-0.0469756	-0.0507542	-0.0446702	-0.243749	-0.249212	-0.256314	-0.265279	-0.255714	-0.263273	-0.241569	-0.230618	-0.239868
A0A4E0R820	L-2-hydroxyglutarate dehydrogenase, mitochondrial (EC 1.1.99.2)	60.8	50.596	0	271.01	-0.0469756	-0.0507542	-0.0446702	0.1091	0.20612	0.124796	-0.0307873	-0.0281176	0.0144049	0.192342	0.133348	0.1485
A0A4E0R825	6-phosphogluconate dehydrogenase, decarboxylating (EC 1.1.1.44)	49.3	53.414	0	107.36	-0.0469756	-0.0507542	-0.0446702	-0.170255	-0.181036	-0.167727	-0.144474	-0.112187	-0.122456	-0.117899	-0.0617125	-0.055141
A0A4E0R827	Equilibrative nucleoside transporter 1	2.7	53.068	0.0053346	2.6731	-0.0469756	-0.0507542	-0.0446702	-0.243749	-0.249212	-0.256314	-0.265279	-0.255714	-0.263273	-0.241569	-0.230618	-0.239868
A0A4E0R836	coproporphyrinogen oxidase (EC 1.3.3.3)	45.5	43.522	0	90.904	-0.0469756	-0.0507542	-0.0446702	0.0185586	0.00431163	0.00530719	0.0468054	0.0697103	0.0303207	-0.130097	-0.144017	-0.21449
A0A4E0R846	Uncharacterized protein	10.7	15.057	0.0066225	2.4352	-0.0469756	-0.0507542	-0.0446702	-0.243749	-0.249212	-0.256314	-0.265279	-0.255714	-0.263273	-0.241569	-0.230618	-0.239868
A0A4E0R850	DnaJ subfamily B member 4	35.6	17.996	0	22.175	-0.0469756	-0.0507542	-0.0446702	-0.148485	-0.137826	-0.153787	-0.154397	-0.175459	-0.178084	-0.174305	-0.169688	-0.166174
A0A4E0R859	Nuclear pore complex protein Nup205	2.8	297.26	0	14.476	-0.0469756	-0.0507542	-0.0446702	-0.211717	-0.21994	-0.231995	-0.240451	-0.255714	-0.263273	-0.228424	-0.230618	-0.221392
A0A4E0R862	Thiol-disulfide exchange intermediate	19.9	32.852	0	13.343	-0.0469756	-0.0507542	-0.0446702	-0.243749	-0.15109	-0.182116	-0.265279	-0.255714	-0.263273	-0.241569	-0.230618	-0.239868
A0A4E0R865	Phosphoribosyl pyrophosphate synthetase-associated protein 2	18.8	42.019	0	17.39	-0.0469756	-0.0507542	-0.0446702	-0.243749	-0.227723	-0.256314	-0.233429	-0.212066	-0.232466	-0.213664	-0.19988	-0.207837
A0A4E0R869	Alpha actinin sarcomeric	61.1	104.44	0	323.31	-0.0469756	-0.0507542	-0.0446702	0.0513918	0.0428747	0.0522521	0.0902889	0.240275	0.211127	0.0665704	0.212075	0.245139
A0A4E0R870	Actin protein 2/3 complex subunit 3	39.7	24.262	0	43.882	-0.0469756	-0.0507542	-0.0446702	-0.243749	-0.116925	-0.158714	-0.149199	-0.100177	-0.114821	-0.102457	-0.111409	-0.0969667
A0A4E0R873	Tetraspanin-6	19	37.507	0	19.439	-0.0469756	-0.0507542	-0.0446702	-0.243749	-0.249212	-0.256314	-0.265279	-0.255714	-0.263273	-0.192327	-0.230618	-0.198419
A0A4E0R883	T-complex protein 1 subunit gamma	69.5	16.098	0	61.095	-0.0469756	-0.0507542	-0.0446702	0.174051	0.144299	0.202796	0.181202	0.224664	0.189196	0.118134	0.13277	0.171807
A0A4E0R891	Eukaryotic translation initiation factor 3 subunit D	13.4	58.806	0	19.031	-0.0469756	-0.0507542	-0.0446702	-0.152921	-0.249212	-0.131837	-0.15374	-0.138241	-0.146051	-0.170442	-0.230618	-0.239868
A0A4E0R8A4	Arginine methyltransferase 1	19.1	39.84	0	7.9988	-0.0469756	-0.0507542	-0.0446702	-0.243749	-0.249212	-0.256314	-0.265279	-0.255714	-0.263273	-0.241569	-0.230618	-0.239868
A0A4E0R8A6	omega-amidase (EC 3.5.1.3) (Nitrilase homolog 2)	25.1	32.352	0	43.954	-0.0469756	-0.0507542	-0.0446702	-0.243749	-0.228719	-0.211151	-0.1615	-0.136107	-0.162926	-0.0822489	-0.0169613	-0.0522912
A0A4E0R8C3	RNA helicase (EC 3.6.4.13)	5.7	82.368	0.0010493	3.5871	-0.0469756	-0.0507542	-0.0446702	-0.243749	-0.249212	-0.256314	-0.265279	-0.255714	-0.263273	-0.241569	-0.230618	-0.239868
A0A4E0R8C8	Putative actin-interacting protein 1	28.8	51.828	0	60.567	-0.0469756	-0.0507542	-0.0446702	-0.137515	-0.146095	-0.124557	-0.0592373	-0.00240234	-0.0673617	-0.0713458	-0.0377033	-0.0724246
A0A4E0R8D3	Phosphatase inhibitor	13.8	22.023	0	25.19	-0.0469756	-0.0507542	-0.0446702	-0.197761	-0.249212	-0.214689	-0.265279	-0.255714	-0.263273	-0.241569	-0.230618	-0.239868
A0A4E0R8D4	SWI/SNF complex subunit SMARCC2	2.5	162.31	0	10.088	-0.0469756	-0.0507542	-0.0446702	-0.243749	-0.249212	-0.256314	-0.265279	-0.255714	-0.263273	-0.241569	-0.230618	-0.239868
A0A4E0R8D9	Mitogen-activated protein kinase kinase kinase 15	2.8	171.96	0	9.3547	-0.0469756	-0.0507542	-0.0446702	-0.243749	-0.249212	-0.256314	-0.232136	-0.255714	-0.233058	-0.241569	-0.230618	-0.239868
A0A4E0R8G1	peptidylprolyl isomerase (EC 5.2.1.8)	10.5	49.737	0	13.526	-0.0469756	-0.0507542	-0.0446702	-0.196354	-0.187435	-0.208499	-0.206475	-0.255714	-0.263273	-0.241569	-0.230618	-0.239868
A0A4E0R8G6	Smooth isoform P	11.3	47.671	0.001065	3.7484	-0.0469756	-0.0507542	-0.0446702	-0.243749	-0.249212	-0.256314	-0.265279	-0.255714	-0.263273	-0.241569	-0.230618	-0.239868
A0A4E0R8G7	Protein TFG	18.5	18.628	0	5.8993	-0.0469756	-0.0507542	-0.0446702	-0.243749	-0.249212	-0.256314	-0.201266	-0.255714	-0.198839	-0.241569	-0.230618	-0.239868
A0A4E0R8G8	U5 small nuclear ribonucleoprotein helicase	6.6	168.66	0	16.983	-0.0469756	-0.0507542	-0.0446702	-0.197071	-0.213172	-0.214768	-0.231704	-0.255714	-0.263273	-0.241569	-0.230618	-0.239868
A0A4E0R8H5	Phospholipase (EC 3.1.4.4)	0.9	139.26	0.0097087	2.2349	-0.0469756	-0.0507542	-0.0446702	-0.243749	-0.249212	-0.256314	-0.265279	-0.255714	-0.263273	-0.241569	-0.230618	-0.239868
A0A4E0R8H8	Aldehyde dehydrogenase	15.4	54.426	0	12.802	-0.0469756	-0.0507542	-0.0446702	-0.243749	-0.249212	-0.223243	-0.237373	-0.255714	-0.263273	-0.241569	-0.230618	-0.239868
A0A4E0R8I4	TUG ubiquitin-like domain-containing protein	2.5	55.045	0.0048638	2.7032	-0.0469756	-0.0507542	-0.0446702	-0.243749	-0.249212	-0.256314	-0.265279	-0.255714	-0.263273	-0.241569	-0.230618	-0.239868
A0A4E0R8K2	Dynein light chain	76.4	10.286	0	323.31	-0.0469756	-0.0507542	-0.0446702	1.82746	1.71962	1.82006	1.33245	1.27653	1.73582	1.48264	1.82576	1.92784
A0A4E0R8L3	Glycogen debranching enzyme	21.7	186.14	0	143.88	-0.0469756	-0.0507542	-0.0446702	-0.191542	-0.184757	-0.195597	-0.161819	-0.167414	-0.176213	-0.166067	-0.150185	-0.169555
A0A4E0R8L4	Protein transport protein SEC23	16.1	86.044	0	46.413	-0.0469756	-0.0507542	-0.0446702	-0.0421721	0.0650932	-0.108309	-0.130736	-0.132012	-0.134278	-0.16154	-0.164751	-0.1641
A0A4E0R8L8	Putative sorting and assembly machinery (Sam50) protein	36.3	48.938	0	33.267	-0.0469756	-0.0507542	-0.0446702	-0.195211	-0.193504	-0.222676	-0.223402	-0.211936	-0.222792	-0.203688	-0.192395	-0.206738
A0A4E0R8M7	Serine/threonine-protein phosphatase (EC 3.1.3.16)	38.4	36.369	0	50.323	-0.0469756	-0.0507542	-0.0446702	-0.182918	-0.218174	-0.158567	-0.197443	-0.176447	-0.184743	-0.173158	-0.130973	-0.179738
A0A4E0R8M9	Uncharacterized protein	19.4	17.407	0.001056	3.6415	-0.0469756	-0.0507542	-0.0446702	-0.243749	-0.249212	-0.256314	-0.265279	-0.255714	-0.263273	-0.241569	-0.230618	-0.239868
A0A4E0R8N2	General vesicular transport factor p115	5.2	96.942	0	7.5141	-0.0469756	-0.0507542	-0.0446702	-0.243749	-0.249212	-0.256314	-0.265279	-0.255714	-0.263273	-0.241569	-0.230618	-0.239868
A0A4E0R8N5	Major vault protein isoform G	45.6	30.452	0	80.757	-0.0469756	-0.0507542	-0.0446702	0.0273392	0.0069202	-0.00920931	-0.0875661	-0.145415	-0.151246	-0.154597	-0.147535	-0.142763
A0A4E0R8N9	Heterogeneous nuclear ribonucleoprotein L	4.1	84.085	0	4.9246	-0.0469756	-0.0507542	-0.0446702	-0.243749	-0.249212	-0.256314	-0.265279	-0.255714	-0.263273	-0.241569	-0.230618	-0.239868
A0A4E0R8Q1	DnaJ protein	0.9	283.44	0.00054526	4.1214	-0.0469756	-0.0507542	-0.0446702	-0.243749	-0.249212	-0.256314	-0.265279	-0.255714	-0.263273	-0.241569	-0.230618	-0.239868
A0A4E0R8Q7	Dynamin GTPase	16.4	62.411	0	37.321	-0.0469756	-0.0507542	-0.0446702	-0.197107	-0.249212	-0.191596	-0.186812	-0.168977	-0.184105	-0.184032	-0.175024	-0.187883
A0A4E0R8U5	Arp2/3 complex 34 kDa subunit	30.6	37.115	0	38.358	-0.0469756	-0.0507542	-0.0446702	-0.137265	-0.139213	-0.161488	-0.148252	-0.133514	-0.132488	-0.161867	-0.146583	-0.148583
A0A4E0R8V4	Mitochondrial import inner membrane translocase subunit	6.5	19.563	0.0039448	2.8268	-0.0469756	-0.0507542	-0.0446702	-0.243749	-0.249212	-0.256314	-0.265279	-0.255714	-0.263273	-0.241569	-0.230618	-0.239868
A0A4E0R8V5	Putative ADP-dependent glucokinase	6.7	70.751	0	11.003	-0.0469756	-0.0507542	-0.0446702	-0.243749	-0.249212	-0.230083	-0.211949	-0.255714	-0.263273	-0.241569	-0.230618	-0.239868
A0A4E0R8W6	C2 domain-containing protein	3.8	135.24	0	8.7501	-0.0469756	-0.0507542	-0.0446702	-0.243749	-0.249212	-0.256314	-0.265279	-0.255714	-0.263273	-0.241569	-0.230618	-0.239868
A0A4E0R8W9	Defective in cullin neddylation protein	36.3	30.456	0	31.76	-0.0469756	-0.0507542	-0.0446702	-0.190081	-0.201134	-0.20523	-0.208309	-0.191948	-0.203597	-0.187565	-0.178059	-0.179319
A0A4E0R8X2	Galectin domain-containing protein	6.3	123.81	0	14.397	-0.0469756	-0.0507542	-0.0446702	-0.182825	-0.1912	-0.256314	-0.265279	-0.255714	-0.263273	-0.241569	-0.230618	-0.239868
A0A4E0R8X6	Carbonic anhydrase (EC 4.2.1.1) (Carbonate dehydratase)	55.4	27.169	0	94.988	-0.0469756	-0.0507542	-0.0446702	-0.0689912	-0.102797	-0.063918	-0.168891	-0.140542	-0.153528	-0.0572053	-0.0250469	-0.0497467
A0A4E0R8Y2	Aldo-keto reductase	31.6	36.57	0	109.95	-0.0469756	-0.0507542	-0.0446702	0.149283	0.2248	0.191885	0.312942	0.388682	0.431007	0.47636	0.656485	0.79491
A0A4E0R8Y3	Dynein light chain	62.9	10.632	0	82.364	-0.0469756	-0.0507542	-0.0446702	-0.164676	-0.170373	-0.15224	-0.119558	-0.0166508	-0.0423188	-0.142976	-0.0586103	-0.114276
A0A4E0R8Y4	DM9 domain-containing protein	58.3	20.993	0	193.14	-0.0469756	-0.0507542	-0.0446702	0.848884	0.381205	0.736397	-0.107595	-0.216733	-0.189463	-0.200276	-0.218611	-0.215847
A0A4E0R8Y9	GPI-anchor transamidase	3.3	37.731	0.0020523	3.3787	-0.0469756	-0.0507542	-0.0446702	-0.243749	-0.249212	-0.256314	-0.265279	-0.255714	-0.263273	-0.241569	-0.230618	-0.239868
A0A4E0R8Z1	Putative DnaJ subfamily B member	11.1	22.332	0	5.1085	-0.0469756	-0.0507542	-0.0446702	-0.243749	-0.249212	-0.256314	-0.265279	-0.255714	-0.263273	-0.241569	-0.230618	-0.239868
A0A4E0R907	RNA helicase (EC 3.6.4.13)	19.4	35.468	0	8.4083	-0.0469756	-0.0507542	-0.0446702	-0.243749	-0.177059	-0.256314	-0.265279	-0.184368	-0.263273	-0.241569	-0.230618	-0.239868
A0A4E0R913	Ng dimethylarginine dimethylaminohydrolase	14.5	14.591	0.0020715	3.472	-0.0469756	-0.0507542	-0.0446702	-0.243749	-0.249212	-0.256314	-0.265279	-0.255714	-0.263273	-0.241569	-0.230618	-0.239868
A0A4E0R916	RNA-splicing ligase RtcB homolog (EC 6.5.1.8) (3'-phosphate/5'-hydroxy nucleic acid ligase)	24.2	55.661	0	71.235	-0.0469756	-0.0507542	-0.0446702	-0.169177	-0.183637	-0.181488	-0.216269	-0.210026	-0.219058	-0.196983	-0.190199	-0.198823
A0A4E0R933	RNA-binding protein EWS	12.3	51.541	0	13.634	-0.0469756	-0.0507542	-0.0446702	-0.171647	-0.162606	-0.256314	-0.265279	-0.255714	-0.204479	-0.200872	-0.230618	-0.19206
A0A4E0R939	Cell cycle control protein 50A	4.3	31.29	0.0079291	2.2988	-0.0469756	-0.0507542	-0.0446702	-0.243749	-0.249212	-0.256314	-0.265279	-0.255714	-0.263273	-0.241569	-0.230618	-0.239868
A0A4E0R946	Cytochrome b-c1 complex subunit 2 mitochondrial	43.9	50.713	0	103.06	-0.0469756	-0.0507542	-0.0446702	-0.0542252	-0.00287562	-0.0327867	-0.0197576	-0.0393385	-0.0798624	-0.100991	-0.103868	-0.0954061
A0A4E0R949	RNA helicase (EC 3.6.4.13)	7.8	73.933	0	8.8395	-0.0469756	-0.0507542	-0.0446702	-0.243749	-0.249212	-0.256314	-0.265279	-0.223047	-0.236754	-0.241569	-0.230618	-0.224899
A0A4E0R952	Ribonucleoside-diphosphate reductase (EC 1.17.4.1)	17.6	95.064	0	30.451	-0.0469756	-0.0507542	-0.0446702	-0.195133	-0.203163	-0.182629	-0.236983	-0.211729	-0.263273	-0.206526	-0.206528	-0.202665
A0A4E0R953	Lipopolysaccharide choline phosphotransferase protein	7.6	25.887	0.0010499	3.5886	-0.0469756	-0.0507542	-0.0446702	-0.243749	-0.249212	-0.256314	-0.265279	-0.255714	-0.263273	-0.241569	-0.230618	-0.239868
A0A4E0R980	E2 ubiquitin-conjugating enzyme (EC 2.3.2.23)	35.1	18.621	0	10.604	-0.0469756	-0.0507542	-0.0446702	-0.243749	-0.220759	-0.256314	-0.238438	-0.255714	-0.236435	-0.241569	-0.230618	-0.239868
A0A4E0R985	Signal recognition particle 9 kDa protein (SRP9)	55.1	10.455	0	10.557	-0.0469756	-0.0507542	-0.0446702	-0.243749	-0.249212	-0.256314	-0.196762	-0.255714	-0.182365	-0.188293	-0.230618	-0.190623
A0A4E0R9B3	Dynein molecular motor protein light chain	46	12.558	0	7.1283	-0.0469756	-0.0507542	-0.0446702	-0.243749	-0.249212	-0.256314	-0.265279	-0.255714	-0.263273	-0.241569	-0.230618	-0.239868
A0A4E0R9D3	Dihydropyrimidinase protein 3-A	5.6	67.831	0	5.0568	-0.0469756	-0.0507542	-0.0446702	-0.243749	-0.249212	-0.256314	-0.265279	-0.255714	-0.263273	-0.241569	-0.230618	-0.239868
A0A4E0R9D5	long-chain-fatty-acid--CoA ligase (EC 6.2.1.3)	11.9	76.311	0	16.23	-0.0469756	-0.0507542	-0.0446702	-0.243749	-0.221571	-0.233122	-0.238444	-0.22496	-0.263273	-0.216126	-0.230618	-0.223496
A0A4E0R9F5	Uncharacterized protein	67.1	28.309	0	101.57	-0.0469756	-0.0507542	-0.0446702	-0.243749	-0.249212	-0.256314	0.141684	0.0644688	0.0263795	0.805182	0.920734	0.936314
A0A4E0R9I4	GSK3-beta interaction protein	7.6	16.219	0.0066007	2.4085	-0.0469756	-0.0507542	-0.0446702	-0.243749	-0.249212	-0.256314	-0.265279	-0.255714	-0.263273	-0.241569	-0.230618	-0.239868
A0A4E0R9I8	Zinc finger C2H2 LYAR-type domain-containing protein	8.9	38.234	0.00056625	4.6245	-0.0469756	-0.0507542	-0.0446702	-0.243749	-0.249212	-0.256314	-0.265279	-0.255714	-0.263273	-0.241569	-0.230618	-0.239868
A0A4E0R9K0	Uncharacterized protein	32.3	18.707	0	10.047	-0.0469756	-0.0507542	-0.0446702	-0.243749	-0.249212	-0.256314	-0.265279	-0.255714	-0.263273	-0.0429306	-0.0593363	-0.0654884
A0A4E0R9K1	Lamin	51.9	68.835	0	310.83	-0.0469756	-0.0507542	-0.0446702	0.218705	0.162139	0.225039	0.0724835	-0.0632941	-0.0201988	-0.0979679	-0.141473	-0.14142
A0A4E0R9K3	LITAF domain-containing protein	18.3	15.424	0	9.175	1.48933	1.26514	-0.0446702	-0.243749	-0.249212	-0.256314	-0.265279	-0.255714	-0.263273	-0.241569	-0.230618	-0.239868
A0A4E0R9L4	Ubiquitin carboxyl-terminal hydrolase 7 (EC 3.4.19.12) (Ubiquitin thioesterase 7) (Ubiquitin-specific-processing protease 7)	18.4	159.02	0	52.832	-0.0469756	-0.0507542	-0.0446702	-0.0451585	-0.0794235	-0.0996427	-0.0788636	-0.0911249	-0.0918219	-0.0568698	-0.101474	-0.02208
A0A4E0R9L7	Pleckstrin domain-containing family B member 2	10.3	21.738	0.0034739	2.8989	-0.0469756	-0.0507542	-0.0446702	-0.243749	-0.249212	-0.256314	-0.265279	-0.255714	-0.263273	-0.241569	-0.230618	-0.239868
A0A4E0R9M3	Uncharacterized protein	0.7	120.67	0.0034774	2.9183	-0.0469756	-0.0507542	-0.0446702	-0.243749	-0.249212	-0.256314	-0.265279	-0.255714	-0.263273	-0.241569	-0.230618	-0.239868
A0A4E0R9M5	Putative aminopeptidase W07G4.4	62.1	21.483	0	66.198	-0.0469756	-0.0507542	-0.0446702	0.048459	0.120822	0.0799308	0.0658041	-0.00126701	0.0209296	0.392457	0.194699	0.213774
A0A4E0R9N1	Neuronal tryptophan hydroxylase	2.8	57.808	0.0057582	2.5842	-0.0469756	-0.0507542	-0.0446702	-0.243749	-0.249212	-0.256314	-0.265279	-0.255714	-0.263273	-0.241569	-0.230618	-0.239868
A0A4E0R9N6	Vacuolar protein sorting-associated	4.6	30.573	0.010014	2.1121	-0.0469756	-0.0507542	-0.0446702	-0.243749	-0.249212	-0.256314	-0.265279	-0.255714	-0.263273	-0.241569	-0.230618	-0.239868
A0A4E0R9P4	exodeoxyribonuclease III (EC 3.1.11.2)	10.3	36.505	0	5.5422	-0.0469756	-0.0507542	-0.0446702	-0.243749	-0.249212	-0.256314	-0.265279	-0.255714	-0.263273	-0.241569	-0.230618	-0.239868
A0A4E0R9Q1	Vinculin	19.4	14.133	0	48.603	-0.0469756	-0.0507542	-0.0446702	-0.243749	-0.249212	-0.256314	-0.265279	-0.255714	-0.263273	-0.241569	-0.230618	-0.239868
A0A4E0R9Q2	Glucose-6-phosphate 1-dehydrogenase (EC 1.1.1.49)	8.8	60.284	0	9.9628	-0.0469756	-0.0507542	-0.0446702	-0.211739	-0.249212	-0.256314	-0.265279	-0.177991	-0.220582	-0.198309	-0.199606	-0.19276
A0A4E0R9S3	Procollagen-lysine 2-oxoglutarate 5-dioxygenase	27.7	83.26	0	63.394	-0.0469756	-0.0507542	-0.0446702	-0.0956279	-0.0694507	-0.109963	-0.134283	-0.176004	-0.158361	-0.241569	-0.230618	-0.239868
A0A4E0R9T0	1-acylglycerol-3-phosphate O-acyltransferase 6 (Lysophosphatidic acid acyltransferase zeta)	10.2	52.262	0	13.084	-0.0469756	-0.0507542	-0.0446702	-0.243749	-0.249212	-0.228077	-0.229762	-0.255714	-0.222539	-0.241569	-0.230618	-0.239868
A0A4E0R9T5	RRM domain-containing protein	11.6	15.262	0	13.774	-0.0469756	-0.0507542	-0.0446702	-0.243749	-0.249212	-0.256314	-0.265279	-0.255714	-0.263273	-0.241569	-0.230618	-0.239868
A0A4E0R9T6	SEC24 A COPII coat complex component	2.6	121.02	0	9.1992	-0.0469756	-0.0507542	-0.0446702	-0.243749	-0.249212	-0.256314	-0.265279	-0.255714	-0.263273	-0.241569	-0.230618	-0.239868
A0A4E0R9U2	Dynein heavy chain cytoplasmic	16.6	45.927	0	12.703	-0.0469756	-0.0507542	-0.0446702	-0.243749	-0.193062	-0.256314	-0.265279	-0.183096	-0.263273	-0.241569	-0.193159	-0.239868
A0A4E0R9U3	Tropomyosin	15.4	28.025	0	10.009	-0.0469756	-0.0507542	-0.0446702	-0.199163	-0.207802	-0.220612	-0.22983	-0.255714	-0.222713	-0.241569	-0.206622	-0.239868
A0A4E0R9W8	E1 ubiquitin-activating enzyme (EC 6.2.1.45)	30.5	119.07	0	219.1	-0.0469756	-0.0507542	-0.0446702	-0.0639536	-0.0227409	-0.0465211	-0.080544	-0.0691827	-0.0768791	-0.0909496	-0.0556896	-0.0644028
A0A4E0R9Y1	Uncharacterized protein	4.1	49.24	0.0010764	3.9443	-0.0469756	-0.0507542	-0.0446702	-0.243749	-0.249212	-0.256314	-0.265279	-0.255714	-0.263273	-0.241569	-0.230618	-0.239868
A0A4E0R9Y4	Sphingolipid delta-4 desaturase	7.3	43.322	0.00055835	4.4025	-0.0469756	-0.0507542	-0.0446702	-0.243749	-0.249212	-0.256314	-0.265279	-0.255714	-0.263273	-0.241569	-0.230618	-0.239868
A0A4E0RA00	Vasodilator-stimulated phosphoprotein	7.3	67.755	0	6.1732	-0.0469756	-0.0507542	-0.0446702	-0.243749	-0.249212	-0.256314	-0.265279	-0.255714	-0.263273	-0.241569	-0.230618	-0.239868
A0A4E0RA31	Prefoldin subunit 4	21.8	14.455	0	7.3344	-0.0469756	-0.0507542	-0.0446702	-0.243749	-0.249212	-0.256314	-0.265279	-0.255714	-0.263273	-0.241569	-0.230618	-0.239868
A0A4E0RA34	MICOS complex subunit MIC60 (Mitofilin)	41.2	48.912	0	67.996	-0.0469756	-0.0507542	-0.0446702	-0.14739	-0.147378	-0.150702	-0.149319	-0.139899	-0.152464	-0.154835	-0.152055	-0.145795
A0A4E0RA65	Branched-chain-amino-acid aminotransferase (EC 2.6.1.42)	47.6	47.101	0	323.31	-0.0469756	-0.0507542	-0.0446702	1.35435	1.0978	1.71762	2.14008	2.3529	2.53897	4.31309	4.17305	3.32695
A0A4E0RA85	RNA helicase (EC 3.6.4.13)	2.4	99.811	0.0066603	2.4867	-0.0469756	-0.0507542	-0.0446702	-0.243749	-0.249212	-0.256314	-0.265279	-0.255714	-0.263273	-0.241569	-0.230618	-0.239868
A0A4E0RA86	Clustered mitochondria protein	5.9	58.085	0.0010571	3.6594	-0.0469756	-0.0507542	-0.0446702	-0.243749	-0.249212	-0.256314	-0.265279	-0.255714	-0.263273	-0.241569	-0.230618	-0.239868
A0A4E0RA88	glycerol-3-phosphate dehydrogenase (NAD(+)) (EC 1.1.1.8)	32.7	27.804	0	78.124	-0.0469756	-0.0507542	-0.0446702	-0.209126	-0.221691	-0.186393	-0.134089	-0.02755	-0.0185959	-0.0925264	-0.0169448	-0.0742939
A0A4E0RAA2	Ubiquitin-like domain-containing protein	7.2	150.09	0	13.415	-0.0469756	-0.0507542	-0.0446702	-0.211107	-0.20689	-0.212616	-0.265279	-0.255714	-0.263273	-0.241569	-0.230618	-0.239868
A0A4E0RAA8	Uncharacterized protein	38.7	41.562	0	47.286	-0.0469756	-0.0507542	-0.0446702	-0.243749	-0.249212	-0.256314	-0.265279	-0.255714	-0.263273	0.346412	0.151978	0.199678
A0A4E0RAB2	Ras protein m ras	17.4	23.274	0	8.6905	-0.0469756	-0.0507542	-0.0446702	-0.195749	-0.249212	-0.256314	-0.265279	-0.255714	-0.228136	-0.241569	-0.230618	-0.239868
A0A4E0RAB7	EF-hand domain-containing protein	18.6	9.8671	0.0025126	3.1131	-0.0469756	-0.0507542	-0.0446702	-0.243749	-0.249212	-0.256314	-0.265279	-0.255714	-0.263273	-0.241569	-0.230618	-0.239868
A0A4E0RAB8	GDP-mannose pyrophosphorylase	9.5	48.066	0	7.3986	-0.0469756	-0.0507542	-0.0446702	-0.172757	-0.249212	-0.186175	-0.172194	-0.255714	-0.263273	-0.241569	-0.230618	-0.239868
A0A4E0RAC2	Uncharacterized protein	2.8	79.278	0.0020629	3.4221	-0.0469756	-0.0507542	-0.0446702	-0.243749	-0.249212	-0.256314	-0.265279	-0.255714	-0.263273	-0.241569	-0.230618	-0.239868
A0A4E0RAD4	UV excision repair protein RAD23	38.4	11.036	0	26.511	-0.0469756	-0.0507542	-0.0446702	-0.243749	-0.249212	-0.256314	-0.265279	-0.255714	-0.263273	-0.241569	-0.230618	-0.239868
A0A4E0RAE1	Oxysterol-binding protein	9	23.913	0.0034757	2.9176	-0.0469756	-0.0507542	-0.0446702	-0.243749	-0.249212	-0.256314	-0.265279	-0.255714	-0.263273	-0.241569	-0.230618	-0.239868
A0A4E0RAG3	Polypeptide N-acetylgalactosaminyltransferase (EC 2.4.1.-) (Protein-UDP acetylgalactosaminyltransferase)	2.7	71.966	0.0053295	2.6683	-0.0469756	-0.0507542	-0.0446702	-0.243749	-0.249212	-0.256314	-0.265279	-0.255714	-0.263273	-0.241569	-0.230618	-0.239868
A0A4E0RAG4	26S proteasome regulatory subunit 8	53.3	48.517	0	106.38	-0.0469756	-0.0507542	-0.0446702	-0.156672	-0.127686	-0.146601	-0.176725	-0.171088	-0.176549	-0.166166	-0.167916	-0.16279
A0A4E0RAH0	Enamine/imine deaminase	13.2	78.181	0	120.96	-0.0469756	-0.0507542	-0.0446702	1.15536	0.99088	0.949242	1.46846	1.85014	1.69943	3.9407	3.3574	3.94762
A0A4E0RAH1	Small nuclear ribonucleoprotein Sm D3 (Sm-D3) (snRNP core protein D3)	6.8	14.392	0.0053166	2.6478	-0.0469756	-0.0507542	-0.0446702	-0.243749	-0.249212	-0.256314	-0.265279	-0.255714	-0.263273	-0.241569	-0.230618	-0.239868
A0A4E0RAI0	Uncharacterized protein	0.9	102.46	0.0096685	2.22	-0.0469756	-0.0507542	-0.0446702	-0.243749	-0.249212	-0.256314	-0.265279	-0.255714	-0.263273	-0.241569	-0.230618	-0.239868
A0A4E0RAI7	adenylate kinase (EC 2.7.4.3)	66.3	20.03	0	101.16	-0.0469756	-0.0507542	-0.0446702	0.0531801	0.143587	0.15589	0.182549	0.192724	0.233266	0.201383	0.21917	0.139917
A0A4E0RAJ0	F-box/LRR-repeat protein 7	2.4	56.601	0.0010576	3.6726	-0.0469756	-0.0507542	-0.0446702	-0.243749	-0.249212	-0.256314	-0.265279	-0.255714	-0.263273	-0.241569	-0.230618	-0.239868
A0A4E0RAJ8	Leucine-rich repeat-containing protein 47	13.9	48.628	0	7.971	-0.0469756	-0.0507542	-0.0446702	-0.243749	-0.249212	-0.256314	-0.265279	-0.255714	-0.263273	-0.241569	-0.230618	-0.239868
A0A4E0RAK2	Activator of 90 kDa heat shock protein ATPase 1	37.7	34.819	0	37.28	-0.0469756	-0.0507542	-0.0446702	-0.115324	-0.0962077	-0.111143	-0.116959	-0.0979293	-0.111466	-0.14332	-0.126569	-0.109105
A0A4E0RAL0	Heterogeneous nuclear ribonucleoprotein A2	33.7	35.731	0	124.21	-0.0469756	-0.0507542	-0.0446702	0.786973	0.897775	0.845414	0.498772	0.460435	0.321595	0.276129	0.350701	0.278674
A0A4E0RAM4	Uncharacterized protein	9.7	14.118	0	4.9768	-0.0469756	-0.0507542	-0.0446702	-0.243749	-0.249212	-0.256314	-0.175066	-0.255714	-0.179472	-0.241569	-0.230618	-0.239868
A0A4E0RAM7	60S ribosomal protein L7a	24.3	27.063	0	28.443	-0.0469756	-0.0507542	-0.0446702	0.119776	0.0564283	0.150072	0.206418	0.0470414	0.121497	0.0429693	-0.0705109	0.0358657
A0A4E0RAQ0	4a-hydroxytetrahydrobiopterin dehydratase (EC 4.2.1.96) (4-alpha-hydroxy-tetrahydropterin dehydratase)	57	15.517	0	36.686	-0.0469756	-0.0507542	-0.0446702	-0.131161	-0.249212	-0.142559	-0.156993	-0.0504648	-0.103949	-0.0627743	-0.0026383	-0.055582
A0A4E0RAQ8	NADH dehydrogenase [ubiquinone] 1 alpha subcomplex assembly factor 3	6.4	90.621	0	8.8407	-0.0469756	-0.0507542	-0.0446702	-0.243749	-0.215341	-0.211792	-0.265279	-0.255714	-0.234804	-0.207041	-0.194129	-0.206567
A0A4E0RAQ9	Regulator of microtubule dynamics protein 3	6.2	55.899	0	7.4959	-0.0469756	-0.0507542	-0.0446702	-0.243749	-0.249212	-0.256314	-0.265279	-0.255714	-0.263273	-0.241569	-0.230618	-0.239868
A0A4E0RAR7	Cysteine-rich intestinal protein 1	32	11.558	0	47.458	-0.0469756	-0.0507542	-0.0446702	-0.243749	-0.249212	0.183816	0.76718	0.514193	0.528972	0.533275	0.79191	0.619224
A0A4E0RAS5	Putative ATP-dependent RNA helicase DDX17	2.4	78.55	0.0020736	3.4765	-0.0469756	-0.0507542	-0.0446702	-0.243749	-0.249212	-0.256314	-0.265279	-0.255714	-0.263273	-0.241569	-0.230618	-0.239868
A0A4E0RAS7	Aminomethyltransferase (EC 2.1.2.10) (Glycine cleavage system T protein)	32.4	48.932	0	212.16	-0.0469756	-0.0507542	-0.0446702	0.0298785	0.0758011	0.110299	0.275541	0.228543	0.249427	0.450931	0.277057	0.356433
A0A4E0RAS8	Malectin-B	10.1	29.843	0	9.3136	-0.0469756	-0.0507542	-0.0446702	-0.243749	-0.189697	-0.163517	-0.265279	-0.255714	-0.263273	-0.241569	-0.230618	-0.239868
A0A4E0RAT2	Proteasome subunit beta	16.1	31.011	0	28.604	-0.0469756	-0.0507542	-0.0446702	-0.123137	-0.152184	-0.162178	-0.197351	-0.211107	-0.208928	-0.199724	-0.178937	-0.199578
A0A4E0RAT4	Inner nuclear membrane protein man1	16.3	21.241	0	5.9392	-0.0469756	-0.0507542	-0.0446702	-0.243749	-0.249212	-0.256314	-0.265279	-0.255714	-0.263273	-0.241569	-0.230618	-0.239868
A0A4E0RAT6	Ferritin (EC 1.16.3.1)	44.4	28.715	0	40.479	-0.0469756	-0.0507542	-0.0446702	-0.243749	-0.249212	-0.256314	-0.265279	-0.226311	-0.263273	-0.105892	-0.168412	-0.175282
A0A4E0RAT7	Metaxin-3	9.4	35.477	0	6.0589	-0.0469756	-0.0507542	-0.0446702	-0.243749	-0.249212	-0.256314	-0.265279	-0.255714	-0.263273	-0.241569	-0.230618	-0.239868
A0A4E0RAV0	Peptidyl-prolyl cis-trans isomerase (PPIase) (EC 5.2.1.8)	14.6	17.984	0.0010823	4.0053	-0.0469756	-0.0507542	-0.0446702	-0.243749	-0.249212	-0.256314	-0.265279	-0.255714	-0.263273	-0.241569	-0.230618	-0.239868
A0A4E0RAV8	Nucleoporin seh1	2.1	56.488	0.0020377	3.2991	-0.0469756	-0.0507542	-0.0446702	-0.243749	-0.249212	-0.256314	-0.265279	-0.255714	-0.263273	-0.241569	-0.230618	-0.239868
A0A4E0RAY8	Eukaryotic translation initiation factor 5	19.1	36.948	0	12.219	-0.0469756	-0.0507542	-0.0446702	-0.243749	-0.176358	-0.201911	-0.265279	-0.255714	-0.209028	-0.241569	-0.160688	-0.157275
A0A4E0RAZ2	NADH dehydrogenase [ubiquinone] iron-sulfur protein 4, mitochondrial	5.2	22.211	0.00055494	4.3109	-0.0469756	-0.0507542	-0.0446702	-0.243749	-0.249212	-0.256314	-0.265279	-0.255714	-0.263273	-0.241569	-0.230618	-0.239868
A0A4E0RB18	Sestrin	12.4	68.234	0	15.4	-0.0469756	-0.0507542	-0.0446702	-0.243749	-0.249212	-0.256314	-0.265279	-0.255714	-0.263273	-0.241569	-0.230618	-0.239868
A0A4E0RB20	EF-hand domain-containing protein	20.5	9.0022	0.009673	2.2203	-0.0469756	-0.0507542	-0.0446702	-0.243749	-0.249212	-0.256314	-0.265279	-0.255714	-0.263273	-0.241569	-0.230618	-0.239868
A0A4E0RB37	Sulfide:quinone oxidoreductase mitochondrial	25.5	56.076	0	52.507	-0.0469756	-0.0507542	-0.0446702	-0.124933	-0.156347	-0.135648	-0.18988	-0.2186	-0.263273	-0.158078	-0.145662	-0.170686
A0A4E0RB45	Eukaryotic translation initiation factor 4E	35.8	23.672	0	36.268	-0.0469756	-0.0507542	-0.0446702	-0.166686	-0.155455	-0.183959	-0.200321	-0.16024	-0.173238	-0.152423	-0.110505	-0.149784
A0A4E0RB46	Three prime repair exonuclease	4.7	33.29	0.009611	2.1748	-0.0469756	-0.0507542	-0.0446702	-0.00297252	0.0490222	-0.256314	-0.265279	-0.255714	-0.263273	-0.241569	-0.230618	-0.239868
A0A4E0RB48	AP-2 complex subunit mu	9.5	50.265	0	7.7624	-0.0469756	-0.0507542	-0.0446702	-0.243749	-0.249212	-0.256314	-0.265279	-0.255714	-0.263273	-0.241569	-0.230618	-0.239868
A0A4E0RB51	Orotidine 5'-phosphate decarboxylase (EC 4.1.1.23)	3.4	132.83	0	9.532	-0.0469756	-0.0507542	-0.0446702	-0.243749	-0.249212	-0.256314	-0.265279	-0.255714	-0.263273	-0.241569	-0.230618	-0.239868
A0A4E0RB56	Uncharacterized protein	12.3	13.873	0.00055463	4.3061	-0.0469756	-0.0507542	-0.0446702	-0.243749	-0.249212	-0.256314	-0.265279	-0.255714	-0.263273	-0.241569	-0.230618	-0.239868
A0A4E0RB59	Gamma-aminobutyric acid receptor-associated protein 2	11.2	13.628	0	14.91	-0.0469756	-0.0507542	-0.0446702	-0.243749	-0.249212	-0.147896	-0.137833	-0.255714	-0.11334	-0.241569	-0.230618	-0.239868
A0A4E0RB69	mitogen-activated protein kinase kinase (EC 2.7.12.2)	9.2	20.751	0.0020693	3.4509	-0.0469756	-0.0507542	-0.0446702	-0.243749	-0.249212	-0.256314	-0.265279	-0.255714	-0.263273	-0.241569	-0.230618	-0.239868
A0A4E0RB70	Charged multivesicular body protein 2a (Chromatin-modifying protein 2a)	11.3	26.347	0	9.7378	-0.0469756	-0.0507542	-0.0446702	-0.172253	-0.136197	-0.175989	-0.18686	-0.177753	-0.175397	-0.186718	-0.174618	-0.239868
A0A4E0RB73	EF-hand domain-containing protein	45.8	9.677	0	49.027	0.704947	0.678102	0.626495	-0.243749	-0.249212	-0.256314	-0.265279	-0.255714	-0.263273	-0.241569	-0.230618	-0.239868
A0A4E0RB96	Mitochondrial-processing peptidase subunit alpha (Alpha-MPP)	18.3	60.376	0	27.518	-0.0469756	-0.0507542	-0.0446702	-0.210349	-0.249212	-0.232275	-0.230883	-0.211022	-0.231099	-0.202921	-0.191167	-0.239868
A0A4E0RB97	Uncharacterized protein	1.3	204.94	0	5.8308	-0.0469756	-0.0507542	-0.0446702	-0.243749	-0.249212	-0.256314	-0.265279	-0.255714	-0.263273	-0.241569	-0.230618	-0.239868
A0A4E0RBA1	Putative thioredoxin/protein disulfide isomerase	23.2	46.226	0	103.7	-0.0469756	-0.0507542	-0.0446702	0.0781805	0.0502991	-0.00823645	-0.0650698	-0.0727154	-0.0938038	-0.126693	-0.136859	-0.142183
A0A4E0RBA9	Saposin B-type domain-containing protein	31.7	13.158	0	18.066	-0.0469756	-0.0507542	-0.0446702	0.983221	0.860671	0.813081	1.9343	-0.255714	2.02717	0.0753432	-0.230618	-0.239868
A0A4E0RBB1	Programmed cell death protein 4	17.8	61.468	0	38.168	-0.0469756	-0.0507542	-0.0446702	-0.243749	-0.249212	-0.196058	-0.189957	-0.177995	-0.19826	-0.176125	-0.145967	-0.185576
A0A4E0RBB4	phosphorylase kinase (EC 2.7.11.19)	17.2	48.998	0	18.335	-0.0469756	-0.0507542	-0.0446702	-0.208852	-0.211474	-0.213474	-0.214242	-0.205315	-0.219714	-0.241569	-0.230618	-0.214882
A0A4E0RBC1	Putative merlin/moesin/ezrin/radixin	57.2	55.362	0	251.84	-0.0469756	-0.0507542	-0.0446702	0.974459	1.13167	1.06938	1.0229	1.19859	1.0865	1.54067	1.36896	1.33074
A0A4E0RBC5	Putative rna polymerase ii transcription elongation factor elongin/siii subunit elongin b	45.6	14.04	0	34.829	-0.0469756	-0.0507542	-0.0446702	-0.243749	-0.0140943	-0.094685	-0.0163121	0.0375046	-0.0637976	-0.0913925	-0.0622405	-0.0460488
A0A4E0RBD7	Charged multivesicular body protein 1a (Chromatin-modifying protein 1a)	13.8	22.777	0	7.149	-0.0469756	-0.0507542	-0.0446702	-0.243749	-0.188071	-0.198162	-0.214255	-0.255714	-0.263273	-0.241569	-0.230618	-0.239868
A0A4E0RBE1	Myoglobin 2	39.5	14.232	0	20.623	-0.0469756	-0.0507542	-0.0446702	7.2596	2.85645	5.46635	5.43473	5.55152	5.73741	-0.241569	-0.230618	-0.239868
A0A4E0RBF0	HECT-type E3 ubiquitin transferase (EC 2.3.2.26)	2.4	486.09	0	16.05	-0.0469756	-0.0507542	-0.0446702	-0.222985	-0.218247	-0.233582	-0.265279	-0.255714	-0.263273	-0.241569	-0.230618	-0.239868
A0A4E0RBF3	Tyrosine-protein kinase (EC 2.7.10.2)	2.4	62.548	0	22.034	-0.0469756	-0.0507542	-0.0446702	-0.243749	-0.249212	-0.256314	-0.265279	-0.255714	-0.263273	-0.241569	-0.230618	-0.239868
A0A4E0RBG0	N-myc downstream regulated	52.7	39.651	0	106.26	-0.0469756	-0.0507542	-0.0446702	-0.149093	-0.249212	-0.102823	-0.0529236	0.045698	0.0552316	-0.0463693	0.0414858	-0.0630627
A0A4E0RBG1	Clustered mitochondria protein	10.3	69.615	0	8.6132	-0.0469756	-0.0507542	-0.0446702	-0.243749	-0.223938	-0.256314	-0.265279	-0.255714	-0.243111	-0.241569	-0.230618	-0.239868
A0A4E0RBH2	Serine hydroxymethyltransferase (EC 2.1.2.1)	17.1	57.108	0	18.347	-0.0469756	-0.0507542	-0.0446702	-0.243749	-0.249212	-0.205682	-0.265279	-0.195188	-0.210796	-0.241569	-0.230618	-0.239868
A0A4E0RBH5	IST1 homolog (Charged multivesicular body protein 8)	16.7	28.263	0	21.208	-0.0469756	-0.0507542	-0.0446702	-0.202761	-0.249212	-0.199461	-0.204099	-0.187778	-0.200851	-0.195878	-0.158555	-0.170858
A0A4E0RBH6	Endoplasmic reticulum lectin 1 (ER lectin)	4.9	37.03	0.010055	2.168	-0.0469756	-0.0507542	-0.0446702	-0.243749	-0.249212	-0.256314	-0.265279	-0.255714	-0.263273	-0.241569	-0.230618	-0.239868
A0A4E0RBJ2	Vesicle-trafficking protein SEC22b-B	23.5	23.706	0	16.913	-0.0469756	-0.0507542	-0.0446702	-0.243749	-0.201992	-0.186913	-0.180949	-0.150821	-0.181056	-0.241569	-0.155157	-0.177974
A0A4E0RBK5	Hydroxyacylglutathione hydrolase cytoplasmic	65.4	11.68	0	21.099	-0.0469756	-0.0507542	-0.0446702	-0.0999753	-0.0833619	-0.256314	-0.135642	-0.135469	-0.151482	-0.0934842	-0.0861474	-0.0834709
A0A4E0RBK7	Retinol dehydrogenase 11	2.8	35.564	0.0066163	2.4331	-0.0469756	-0.0507542	-0.0446702	-0.243749	-0.249212	-0.256314	-0.265279	-0.255714	-0.263273	-0.241569	-0.230618	-0.239868
A0A4E0RBM9	non-specific serine/threonine protein kinase (EC 2.7.11.1)	7.5	65.027	0.0010846	4.0588	-0.0469756	-0.0507542	-0.0446702	-0.243749	-0.249212	-0.256314	-0.265279	-0.255714	-0.263273	-0.241569	-0.230618	-0.239868
A0A4E0RBN9	Ferric-chelate reductase 1	15.4	32.417	0	21.137	-0.0469756	-0.0507542	-0.0446702	-0.243749	-0.249212	-0.256314	-0.265279	-0.255714	-0.263273	-0.241569	-0.230618	-0.239868
A0A4E0RBQ4	non-specific serine/threonine protein kinase (EC 2.7.11.1)	1.1	136.12	0	5.1487	-0.0469756	-0.0507542	-0.0446702	-0.243749	-0.249212	-0.256314	-0.265279	-0.255714	-0.263273	-0.241569	-0.230618	-0.239868
A0A4E0RBQ8	Septin	29	47.82	0	37.47	-0.0469756	-0.0507542	-0.0446702	-0.167723	-0.155968	-0.152015	-0.198912	-0.22356	-0.216154	-0.241569	-0.230618	-0.239868
A0A4E0RBR1	116 kDa U5 small nuclear ribonucleoprotein component	17.2	25.666	0	9.1357	-0.0469756	-0.0507542	-0.0446702	-0.243749	-0.249212	-0.256314	-0.265279	-0.255714	-0.263273	-0.241569	-0.230618	-0.239868
A0A4E0RBR4	Glutamate dehydrogenase	63.3	58.778	0	323.31	-0.0142273	-0.0507542	-0.0446702	5.45413	5.24885	6.17348	7.5117	9.33161	7.74706	18.547	15.2496	16.6417
A0A4E0RBR6	Purine nucleoside phosphorylase (EC 2.4.2.1) (Inosine-guanosine phosphorylase)	53.2	30.887	0	49.375	-0.0469756	-0.0507542	-0.0446702	-0.147676	-0.155871	-0.1652	-0.169155	-0.170524	-0.185754	-0.176846	-0.176612	-0.171424
A0A4E0RBS4	Prolyl endopeptidase (EC 3.4.21.-)	14.8	83.573	0	18.431	-0.0469756	-0.0507542	-0.0446702	-0.215573	-0.219168	-0.22339	-0.240355	-0.225683	-0.235551	-0.215217	-0.205495	-0.212436
A0A4E0RBS7	NAD+ nucleosidase	15.6	32.872	0	22.286	-0.0469756	-0.0507542	-0.0446702	-0.243749	-0.2179	-0.203921	-0.185276	-0.190415	-0.190834	-0.191876	-0.192095	-0.186747
A0A4E0RBT1	Uncharacterized protein	12.2	18.519	0	25.205	-0.0469756	-0.0507542	-0.0446702	-0.243749	-0.249212	-0.256314	-0.265279	-0.255714	-0.263273	-0.241569	-0.230618	-0.239868
A0A4E0RBT6	Band 4.1 domain-containing protein	19.7	127.52	0	94.511	-0.0469756	-0.0507542	-0.0446702	-0.151566	-0.161951	-0.160952	-0.151529	-0.125836	-0.134029	-0.141069	-0.133342	-0.120106
A0A4E0RBT7	Dynactin subunit 1	12.2	167.33	0	54.334	-0.0469756	-0.0507542	-0.0446702	-0.194655	-0.201019	-0.204207	-0.212729	-0.204231	-0.202211	-0.209499	-0.195374	-0.203669
A0A4E0RBU2	Serpin protein	46.8	46.596	0	120.7	0.41571	0.552878	0.125762	0.178933	0.00507778	0.283028	0.233598	0.198192	0.256537	0.118637	0.131747	0.101055
A0A4E0RBV2	Melanoma inhibitory activity protein 3	2.4	151.46	0	5.6808	-0.0469756	-0.0507542	-0.0446702	-0.243749	-0.249212	-0.256314	-0.265279	-0.255714	-0.263273	-0.241569	-0.230618	-0.239868
A0A4E0RBV8	Uncharacterized protein	9.5	38.302	0	5.1527	-0.0469756	-0.0507542	-0.0446702	-0.243749	-0.249212	-0.256314	-0.265279	-0.255714	-0.263273	-0.241569	-0.230618	-0.239868
A0A4E0RBW1	Family S9 non-peptidase ue (S09 family)	1.5	87.816	0.00054377	4.0984	-0.0469756	-0.0507542	-0.0446702	-0.243749	-0.249212	-0.256314	-0.265279	-0.255714	-0.263273	-0.241569	-0.230618	-0.239868
A0A4E0RBW5	Staphylococcal nuclease domain-containing protein 1	37.5	112.41	0	159.78	-0.0469756	-0.0507542	-0.0446702	-0.00721079	0.0984391	-0.00924746	-0.0423367	-0.0510892	-0.0733207	-0.049137	-0.069511	-0.0778358
A0A4E0RBX3	Propionyl-CoA carboxylase beta chain, mitochondrial (EC 6.4.1.3) (Propanoyl-CoA:carbon dioxide ligase subunit beta)	58.7	58.589	0	323.31	-0.0173313	-0.0507542	-0.0446702	3.96609	4.27602	3.92409	4.16565	4.28959	3.92594	3.70436	4.08064	3.43975
A0A4E0RBX9	FUS-interacting serine-arginine-rich protein 1	11.4	21.276	0	5.8629	-0.0469756	-0.0507542	-0.0446702	-0.243749	-0.249212	-0.256314	-0.265279	-0.255714	-0.263273	-0.241569	-0.230618	-0.239868
A0A4E0RBY1	Ran-binding protein 7	19.8	93.091	0	105.76	-0.0469756	-0.0507542	-0.0446702	-0.1875	-0.207623	-0.17143	-0.164402	-0.115425	-0.132909	-0.134869	-0.118894	-0.134971
A0A4E0RBY9	Troponin i	24.3	41.854	0	77.637	-0.0469756	-0.0507542	-0.0446702	0.872704	0.740385	0.766155	0.713475	0.447001	0.570723	0.521449	0.276892	0.441994
A0A4E0RBZ6	Microtubule-associated protein futsch	12.2	245.37	0	160.56	-0.0469756	-0.0507542	-0.0446702	0.0881592	0.143934	0.186468	0.109807	0.123317	0.135112	-0.0856507	-0.0459704	-0.0594496
A0A4E0RC00	Dihydroorotate dehydrogenase (quinone), mitochondrial (EC 1.3.5.2)	7.6	41.45	0.0039331	2.7984	-0.0469756	-0.0507542	-0.0446702	-0.243749	-0.249212	-0.256314	-0.265279	-0.255714	-0.263273	-0.241569	-0.230618	-0.239868
A0A4E0RC16	E2 ubiquitin-conjugating enzyme (EC 2.3.2.23)	53.3	22.1	0	10.704	-0.0469756	-0.0507542	-0.0446702	-0.243749	-0.249212	-0.220109	-0.265279	-0.213181	-0.221149	-0.208339	-0.18987	-0.207355
A0A4E0RC34	Syntaxin-binding protein 1	20.7	30.065	0	12.471	-0.0469756	-0.0507542	-0.0446702	-0.216077	-0.212649	-0.256314	-0.265279	-0.255714	-0.263273	-0.241569	-0.213888	-0.239868
A0A4E0RC47	Coronin	21.5	58.523	0	96.77	-0.0469756	-0.0507542	-0.0446702	-0.096531	-0.117	-0.116191	-0.148572	-0.164308	-0.182293	-0.176917	-0.168754	-0.184026
A0A4E0RC74	Eukaryotic translation initiation factor 3 subunit C (eIF3c) (Eukaryotic translation initiation factor 3 subunit 8)	23.3	100.37	0	64.568	-0.0469756	-0.0507542	-0.0446702	-0.0791934	-0.0526026	-0.0822096	3.03291e-05	0.0443356	-0.0326637	-0.117097	-0.0960663	-0.0925953
A0A4E0RC75	Lectin C-type domain	24.7	21.588	0	8.6946	-0.0469756	-0.0507542	-0.0446702	-0.243749	-0.249212	-0.256314	-0.265279	-0.255714	-0.263273	-0.241569	-0.166485	-0.176038
A0A4E0RC85	Glucose-transporter	10	38.807	0	6.7873	-0.0469756	-0.0507542	-0.0446702	-0.243749	-0.249212	-0.256314	-0.265279	-0.255714	-0.263273	-0.241569	-0.230618	-0.239868
A0A4E0RC93	Acetolactate synthase protein	25.1	30.249	0	8.0823	-0.0469756	-0.0507542	-0.0446702	-0.243749	-0.249212	-0.256314	-0.265279	-0.255714	-0.263273	-0.241569	-0.230618	-0.239868
A0A4E0RCA4	Guanine nucleotide-binding protein subunit gamma	28	15.201	0	21.34	-0.0469756	-0.0507542	-0.0446702	-0.243749	-0.118713	-0.096274	-0.265279	-0.255714	-0.263273	-0.241569	-0.230618	-0.239868
A0A4E0RCA7	RNA helicase (EC 3.6.4.13)	5.6	73.94	0.0010638	3.7447	-0.0469756	-0.0507542	-0.0446702	-0.243749	-0.249212	-0.256314	-0.265279	-0.255714	-0.263273	-0.241569	-0.230618	-0.239868
A0A4E0RCA8	WD repeat domain phosphoinositide-interacting protein 2	4.7	28.358	0.0020768	3.4782	-0.0469756	-0.0507542	-0.0446702	-0.243749	-0.249212	-0.256314	-0.265279	-0.255714	-0.263273	-0.241569	-0.230618	-0.239868
A0A4E0RCB8	Dedicator of cytokinesis protein 1	2	194.2	0.0005531	4.28	-0.0469756	-0.0507542	-0.0446702	-0.243749	-0.249212	-0.256314	-0.265279	-0.255714	-0.263273	-0.241569	-0.230618	-0.239868
A0A4E0RCB9	Cob(I)yrinic acid a c-diamide adenosyltransferase	41.3	27.801	0	66.431	-0.0469756	-0.0507542	-0.0446702	0.115806	0.0676105	-0.0193003	0.0829935	0.0527749	0.026568	0.0972669	0.0198858	-0.00301358
A0A4E0RCC3	Guanine nucleotide-binding protein subunit beta	40.9	37.321	0	66.827	-0.0469756	-0.0507542	-0.0446702	0.102358	0.132551	0.107113	-0.032539	-0.01368	-0.0152958	-0.0673704	-0.0196675	-0.070886
A0A4E0RCD5	Titin	10.6	938.8	0	168.38	-0.0469756	-0.0507542	-0.0446702	0.0196674	0.0824046	0.040101	-0.0492471	-0.176419	-0.0835038	-0.150736	-0.166577	-0.203439
A0A4E0RCG0	DnaJ subfamily C member 1	4	37.993	0.0010735	3.9013	-0.0469756	-0.0507542	-0.0446702	-0.243749	-0.249212	-0.256314	-0.265279	-0.255714	-0.263273	-0.241569	-0.230618	-0.239868
A0A4E0RCH0	Solute carrier family 10 member 6	2.3	62.218	0.0034878	2.9376	-0.0469756	-0.0507542	-0.0446702	-0.243749	-0.249212	-0.256314	-0.265279	-0.255714	-0.263273	-0.241569	-0.230618	-0.239868
A0A4E0RCH6	NADH dehydrogenase [ubiquinone] 1 beta subcomplex subunit 5, mitochondrial (Complex I-SGDH) (NADH-ubiquinone oxidoreductase SGDH subunit)	15.9	24.175	0	24.009	-0.0469756	-0.0507542	-0.0446702	-0.203577	-0.188983	-0.215241	-0.265279	-0.255714	-0.263273	-0.241569	-0.230618	-0.239868
A0A4E0RCI6	MICOS complex subunit	29.9	13.638	0	8.0662	-0.0469756	-0.0507542	-0.0446702	-0.243749	-0.176689	-0.173896	-0.203068	-0.255714	-0.263273	-0.194424	-0.230618	-0.200741
A0A4E0RCJ4	Alpha actinin sarcomeric	34.3	104.68	0	108.05	-0.0469756	-0.0507542	-0.0446702	-0.179249	-0.149096	-0.175624	-0.143846	-0.10052	-0.124951	-0.152229	-0.153037	-0.167947
A0A4E0RCK2	Tubulin-specific chaperone B	18.4	28.163	0	9.6977	-0.0469756	-0.0507542	-0.0446702	-0.243749	-0.202464	-0.189464	-0.196213	-0.255714	-0.194509	-0.191928	-0.169873	-0.168189
A0A4E0RCL4	Signal recognition particle subunit SRP68	6.9	74.405	0	6.9929	-0.0469756	-0.0507542	-0.0446702	-0.243749	-0.249212	-0.256314	-0.265279	-0.255714	-0.263273	-0.241569	-0.230618	-0.239868
A0A4E0RCM1	Cytochrome b-c1 complex subunit 6, mitochondrial (Complex III subunit 6) (Cytochrome c1 non-heme 11 kDa protein) (Mitochondrial hinge protein) (Ubiquinol-cytochrome c reductase complex 11 kDa protein)	65.2	7.5905	0	25.869	-0.0469756	-0.0507542	-0.0446702	-0.195022	-0.187333	-0.186467	-0.221664	-0.255714	-0.263273	-0.193899	-0.230618	-0.239868
A0A4E0RCN8	Methionine--tRNA ligase, cytoplasmic (EC 6.1.1.10) (Methionyl-tRNA synthetase)	2.7	88.681	0.0020502	3.3645	-0.0469756	-0.0507542	-0.0446702	-0.243749	-0.249212	-0.256314	-0.265279	-0.255714	-0.263273	-0.241569	-0.230618	-0.239868
A0A4E0RCP6	Alpha-parvin	39	43.702	0	102.86	-0.0469756	-0.0507542	-0.0446702	-0.110587	-0.249212	-0.122514	-0.114218	-0.0782767	-0.111277	-0.141064	-0.230618	-0.11898
A0A4E0RCP9	Grn protein	6.1	46.492	0.001073	3.8833	-0.0469756	-0.0507542	-0.0446702	-0.243749	-0.249212	-0.256314	-0.265279	-0.255714	-0.263273	-0.241569	-0.230618	-0.239868
A0A4E0RCQ7	Lysophospholipid acyltransferase 5 (EC 2.3.1.23) (EC 2.3.1.n6)	3.9	65.073	0	7.0463	-0.0469756	-0.0507542	-0.0446702	-0.243749	-0.249212	-0.256314	-0.265279	-0.255714	-0.263273	-0.241569	-0.230618	-0.239868
A0A4E0RCR2	Dihydrolipoyllysine-residue succinyltransferase component of 2-oxoglutarate dehydrogenase complex, mitochondrial (EC 2.3.1.61) (E2K)	41.8	47.299	0	305.53	-0.0469756	-0.0507542	-0.0446702	-0.0181373	-0.00552068	0.0289609	0.120183	0.202223	0.130568	0.574975	0.524508	0.515088
A0A4E0RCR8	Nitrilase and fragile histidine triad fusion protein NitFhit	16.7	61.928	0	20.129	-0.0469756	-0.0507542	-0.0446702	-0.243749	-0.203126	-0.209459	-0.219551	-0.206064	-0.263273	-0.191871	-0.230618	-0.239868
A0A4E0RCS1	Tetraspanin	34.5	24.263	0	80.716	-0.0469756	-0.0507542	-0.0446702	0.545284	0.449593	0.460622	0.407358	0.262282	0.372549	0.102752	0.0552643	0.0340167
A0A4E0RCT2	Malic enzyme	65.8	63.726	0	323.31	-0.0469756	-0.0507542	-0.0446702	2.25075	2.5104	2.68456	1.93854	2.58092	2.51106	1.99978	2.41138	2.20908
A0A4E0RCU6	Aspartate--tRNA ligase, cytoplasmic (EC 6.1.1.12)	39	60.15	0	82.012	-0.0469756	-0.0507542	-0.0446702	-0.102556	-0.074936	-0.127401	-0.136951	-0.114429	-0.138943	-0.127564	-0.126003	-0.12167
A0A4E0RCV5	Multi-domain cystatin	42.9	171.98	0	323.31	-0.0469756	-0.0507542	-0.0446702	0.122924	0.147582	0.104176	0.154292	0.101821	0.162531	0.0442274	0.043631	0.0971192
A0A4E0RCW6	Large ribosomal subunit protein uL6 (60S ribosomal protein L9)	50	20.555	0	130.98	-0.0469756	-0.0507542	-0.0446702	0.0520892	0.0704015	0.0592719	0.10488	0.0601545	0.0158569	-0.0335371	-0.0770124	-0.0543607
A0A4E0RCW9	ATP-dependent RNA helicase (EC 3.6.4.13)	22.3	81.484	0	40.569	-0.0469756	-0.0507542	-0.0446702	-0.177552	-0.180864	-0.188916	-0.202028	-0.18286	-0.203681	-0.199263	-0.190238	-0.196226
A0A4E0RCX5	Kinesin protein	1.6	219.81	0	4.7875	-0.0469756	-0.0507542	-0.0446702	-0.243749	-0.249212	-0.256314	-0.265279	-0.255714	-0.263273	-0.241569	-0.230618	-0.239868
A0A4E0RCY3	Ferritin (EC 1.16.3.1)	44.3	25.873	0	107.27	-0.0469756	-0.0507542	-0.0446702	-0.243749	-0.249212	-0.153993	0.0262475	0.129277	-0.0199348	0.144335	0.0808906	0.077035
A0A4E0RCZ7	Phosphoglycerate kinase (EC 2.7.2.3)	73.3	44.179	0	313.38	-0.0252765	-0.0311104	-0.0446702	0.436377	0.389523	0.459706	0.532669	0.535121	0.641269	0.492665	0.574078	0.608181
A0A4E0RD00	SLIT-ROBO Rho GTPase-activating protein 3	14.6	17.965	0	5.2488	-0.0469756	-0.0507542	-0.0446702	-0.243749	-0.249212	-0.256314	-0.265279	-0.255714	-0.263273	-0.241569	-0.230618	-0.239868
A0A4E0RD11	Purine nucleoside phosphorylase (EC 2.4.2.1) (Inosine-guanosine phosphorylase)	57.3	30.992	0	215.4	-0.0469756	-0.0507542	-0.0446702	-0.00552979	-0.000960238	-0.0206928	0.256504	0.312123	0.291197	0.157335	0.191547	0.193367
A0A4E0RD15	Nonmuscle myosin II regulatory light chain	65.5	22.659	0	279.94	-0.0469756	-0.0507542	-0.0446702	2.74718	2.82489	2.49629	2.50869	1.55993	1.85689	0.926945	0.766745	0.937451
A0A4E0RD21	Putative immunoglobulin domain superfamily (Sensory guidance protein)	3.6	40.55	0	5.1741	-0.0469756	-0.0507542	-0.0446702	-0.243749	-0.249212	-0.256314	-0.265279	-0.255714	-0.263273	-0.241569	-0.230618	-0.239868
A0A4E0RD23	15 kDa selenoprotein	30.2	10.854	0	10.329	-0.0469756	-0.0507542	-0.0446702	-0.243749	-0.249212	-0.256314	-0.265279	-0.255714	-0.263273	-0.241569	-0.230618	-0.239868
A0A4E0RD30	Dynein light chain	17	11.481	0	8.8085	-0.0469756	-0.0507542	-0.0446702	-0.243749	-0.249212	-0.256314	-0.265279	-0.255714	-0.263273	-0.241569	-0.230618	-0.239868
A0A4E0RD35	ferroxidase (EC 1.16.3.1)	22.2	23.916	0	13.886	-0.0469756	-0.0507542	-0.0446702	-0.243749	-0.249212	-0.256314	-0.265279	-0.255714	-0.263273	-0.146874	-0.14503	-0.151013
A0A4E0RD46	Large ribosomal subunit protein P2 (60S acidic ribosomal protein P2)	23.3	11.855	0	28.125	-0.0469756	-0.0507542	-0.0446702	0.490348	0.402657	0.427316	-0.265279	-0.255714	-0.263273	-0.241569	-0.230618	-0.143566
A0A4E0RD49	PUR alpha beta gamma DNA RNA binding	31	58.977	0	74.372	-0.0469756	-0.0507542	-0.0446702	-0.153521	-0.114059	-0.164723	-0.0970423	-0.0458856	-0.111047	-0.0457318	-0.0716545	-0.0047438
A0A4E0RD52	Eukaryotic translation initiation factor 3 subunit L (eIF3l)	24.1	63.24	0	27.412	-0.0469756	-0.0507542	-0.0446702	-0.196772	-0.186295	-0.20456	-0.265279	-0.19556	-0.215582	-0.214418	-0.199646	-0.209652
A0A4E0RD53	UDP-N-acetylglucosamine--dolichyl-phosphate N-acetylglucosaminephosphotransferase	14.1	19.039	0	4.7093	-0.0469756	-0.0507542	-0.0446702	-0.243749	-0.249212	-0.256314	-0.265279	-0.255714	-0.263273	-0.241569	-0.230618	-0.239868
A0A4E0RD64	DNA replication licensing factor MCM3 (EC 3.6.4.12)	2.9	83.996	0.0010672	3.7864	-0.0469756	-0.0507542	-0.0446702	-0.243749	-0.249212	-0.256314	-0.265279	-0.255714	-0.263273	-0.241569	-0.230618	-0.239868
A0A4E0RD65	Small ribosomal subunit protein uS5 (40S ribosomal protein S2)	49.8	28.261	0	71.768	-0.0469756	-0.0507542	-0.0446702	0.163894	0.187495	0.131473	0.0463434	0.0152143	-0.00296297	-0.0054909	-0.0530989	-0.0181107
A0A4E0RD94	Signal recognition particle subunit SRP54 (Signal recognition particle 54 kDa protein)	13.6	30.683	0	18.02	-0.0469756	-0.0507542	-0.0446702	-0.243749	-0.249212	-0.256314	-0.265279	-0.255714	-0.263273	-0.241569	-0.230618	-0.239868
A0A4E0RD98	Aldehyde dehydrogenase mitochondrial	46.2	57.716	0	94.471	-0.0469756	-0.0507542	-0.0446702	-0.0599478	-0.0559774	-0.0526634	-0.101943	-0.100083	-0.109218	-0.086689	-0.0690308	-0.0968276
A0A4E0RDB4	Opsin	6.8	16.72	0.0043967	2.7405	-0.0469756	-0.0507542	-0.0446702	-0.243749	-0.249212	-0.256314	-0.265279	-0.255714	-0.263273	-0.241569	-0.230618	-0.239868
A0A4E0RDC0	Autophagy protein 7	2.2	101.26	0.0010599	3.6797	-0.0469756	-0.0507542	-0.0446702	-0.243749	-0.249212	-0.256314	-0.265279	-0.255714	-0.263273	-0.241569	-0.230618	-0.239868
A0A4E0RDC4	ATP-citrate synthase (EC 2.3.3.8) (ATP-citrate (pro-S-)-lyase) (Citrate cleavage enzyme)	18.8	125.82	0	62.76	-0.0469756	-0.0507542	-0.0446702	-0.175329	-0.181461	-0.171296	-0.226798	-0.207319	-0.211153	-0.241569	-0.193202	-0.239868
A0A4E0RDC8	Dehydrogenase/reductase SDR family member 1	17.7	30.461	0	19.493	-0.0469756	-0.0507542	-0.0446702	-0.142651	-0.167354	-0.177282	-0.265279	-0.171594	-0.175612	-0.178114	-0.151807	-0.166866
A0A4E0RDD7	Ferric-chelate reductase 1	22.3	13.007	0	17.073	-0.0469756	-0.0507542	-0.0446702	-0.243749	-0.249212	-0.0914402	-0.265279	-0.131418	-0.0811108	-0.241569	-0.230618	-0.239868
A0A4E0RDE7	Thimet oligopeptidase	13.4	76.96	0	14.535	-0.0469756	-0.0507542	-0.0446702	-0.243749	-0.226003	-0.256314	-0.265279	-0.255714	-0.263273	-0.207913	-0.230618	-0.200767
A0A4E0RDE9	Lysosome-associated membrane glycoprotein	11	21.425	0	20.086	-0.0469756	-0.0507542	-0.0446702	-0.243749	-0.249212	-0.143358	-0.176102	-0.255714	-0.263273	-0.241569	-0.140468	-0.239868
A0A4E0RDG1	small monomeric GTPase (EC 3.6.5.2)	30.6	24.618	0	21.187	-0.0469756	-0.0507542	-0.0446702	-0.181064	-0.185178	-0.16746	-0.206074	-0.184334	-0.177219	-0.241569	-0.145675	-0.163691
A0A4E0RDG5	Fructose-bisphosphate aldolase (EC 4.1.2.13)	2.3	37.912	0.0097132	2.237	-0.0469756	-0.0507542	-0.0446702	-0.243749	-0.249212	-0.256314	-0.265279	-0.255714	-0.263273	-0.241569	-0.230618	-0.239868
A0A4E0RDH4	Elongation factor Tu	54.9	43.908	0	149.36	-0.0469756	-0.0507542	-0.0446702	-0.0827307	-0.127547	-0.0467882	-0.0743035	-0.0207569	-0.0714349	0.0364778	0.0912534	-0.00186009
A0A4E0RDJ1	Procollagen galactosyltransferase	4.5	80.999	0	6.8463	-0.0469756	-0.0507542	-0.0446702	-0.216411	-0.223169	-0.223937	-0.235766	-0.255714	-0.232302	-0.241569	-0.230618	-0.239868
A0A4E0RDJ9	EF-hand domain-containing protein	55.6	8.4795	0	31.519	-0.0469756	-0.0507542	-0.0446702	-0.243749	-0.249212	-0.256314	-0.193266	-0.150972	-0.188016	-0.186374	-0.161934	-0.142789
A0A4E0RDK4	Translocation protein SEC62	3.3	43.669	0.0057609	2.5907	-0.0469756	-0.0507542	-0.0446702	-0.243749	-0.249212	-0.256314	-0.265279	-0.255714	-0.263273	-0.241569	-0.230618	-0.239868
A0A4E0RDL4	protein-synthesizing GTPase (EC 3.6.5.3)	31.4	50.243	0	57.089	-0.0469756	-0.0507542	-0.0446702	-0.110195	-0.0970542	-0.128691	-0.11069	-0.108348	-0.141534	-0.148921	-0.156946	-0.159727
A0A4E0RDN2	Uncharacterized protein	2.3	106.72	0.0010537	3.6216	-0.0469756	-0.0507542	-0.0446702	-0.243749	-0.249212	-0.256314	-0.265279	-0.255714	-0.263273	-0.241569	-0.230618	-0.239868
A0A4E0RDN6	DnaJ domain containing protein 4	12.6	23.076	0	6.421	-0.0469756	0.0682174	0.0542951	-0.243749	-0.249212	-0.256314	-0.265279	-0.255714	-0.263273	-0.241569	-0.230618	-0.239868
A0A4E0RDN7	Nuclear migration protein nudC (Nuclear distribution protein C homolog)	43.2	38.476	0	48.634	-0.0469756	-0.0507542	-0.0446702	-0.0809013	-0.0449776	-0.0851071	-0.091668	-0.0868995	-0.0918426	-0.128264	-0.103074	-0.115643
A0A4E0RDN8	Cytochrome c oxidase subunit XV assembly	16.1	45.894	0	13.963	-0.0469756	-0.0507542	-0.0446702	-0.243749	-0.249212	-0.256314	-0.202521	-0.169824	-0.160175	-0.156561	-0.129427	-0.143769
A0A4E0RDP0	Unconventional myosin-XV	2.7	256.15	0	8.2393	-0.0469756	-0.0507542	-0.0446702	-0.243749	-0.249212	-0.256314	-0.265279	-0.226237	-0.242198	-0.241569	-0.230618	-0.239868
A0A4E0RDQ7	MORC family CW-type zinc finger protein 2	2.9	107.43	0	4.9331	-0.0469756	-0.0507542	-0.0446702	-0.243749	-0.249212	-0.256314	-0.265279	-0.255714	-0.263273	-0.241569	-0.230618	-0.239868
A0A4E0RDQ8	SRGP1	2.3	144.89	0	5.0942	-0.0469756	-0.0507542	-0.0446702	-0.243749	-0.249212	-0.256314	-0.265279	-0.255714	-0.263273	-0.241569	-0.230618	-0.239868
A0A4E0RDR1	Leucine-rich repeat and WD repeat-containing protein 1	1	231.35	0.0025227	3.1708	-0.0469756	-0.0507542	-0.0446702	-0.243749	-0.249212	-0.256314	-0.265279	-0.255714	-0.263273	-0.241569	-0.230618	-0.239868
A0A4E0RDR9	NADH dehydrogenase [ubiquinone] 1 alpha subcomplex subunit 2 (Complex I-B8) (NADH-ubiquinone oxidoreductase B8 subunit)	29.2	10.841	0	5.2083	-0.0469756	-0.0507542	-0.0446702	-0.243749	-0.249212	-0.113524	-0.265279	-0.187384	-0.263273	-0.241569	-0.193352	-0.239868
A0A4E0RDS2	alanine transaminase (EC 2.6.1.2)	53.6	55.431	0	323.31	-0.0469756	-0.0507542	-0.0446702	0.427328	0.425879	0.444179	0.612514	0.519246	0.588336	1.24746	1.09312	1.29339
A0A4E0RDS3	DZF domain-containing protein	6.1	109.15	0	19.58	-0.0469756	-0.0507542	-0.0446702	-0.211309	-0.192194	-0.213026	-0.265279	-0.255714	-0.263273	-0.241569	-0.230618	-0.239868
A0A4E0RDT4	Poly [ADP-ribose] polymerase (PARP) (EC 2.4.2.-)	5.9	74.507	0.0010707	3.8263	-0.0469756	-0.0507542	-0.0446702	-0.243749	-0.249212	-0.256314	-0.265279	-0.255714	-0.263273	-0.241569	-0.230618	-0.239868
A0A4E0RDU7	Uncharacterized protein	8.7	45.833	0.00055006	4.2352	-0.0469756	-0.0507542	-0.0446702	-0.243749	-0.249212	-0.256314	-0.265279	-0.255714	-0.263273	-0.241569	-0.230618	-0.239868
A0A4E0RDW1	Putative cell cycle-associated protein	12.2	13.259	0	6.8867	-0.0469756	-0.0507542	-0.0446702	-0.243749	-0.249212	-0.256314	-0.265279	-0.255714	-0.263273	-0.241569	-0.230618	-0.239868
A0A4E0RDW3	Copine VIII	2.6	64.844	0.0070555	2.3953	-0.0469756	-0.0507542	-0.0446702	-0.243749	-0.249212	-0.256314	-0.265279	-0.255714	-0.263273	-0.241569	-0.230618	-0.239868
A0A4E0RDW7	Mitogen-activated protein kinase (EC 2.7.11.24)	23.4	40.105	0	20.693	-0.0469756	-0.0507542	-0.0446702	-0.198895	-0.249212	-0.208587	-0.215995	-0.195653	-0.198496	-0.212563	-0.201402	-0.239868
A0A4E0RDX7	Ankyrin-2	19.2	251.38	0	219.12	-0.0469756	-0.0507542	-0.0446702	-0.101485	-0.0943161	-0.12375	-0.133631	-0.11817	-0.122812	-0.135312	-0.0983335	-0.133386
A0A4E0RDY1	Uncharacterized protein	13.4	19.066	0	5.6148	-0.0469756	-0.0507542	-0.0446702	-0.243749	-0.198787	-0.256314	-0.179647	-0.131113	-0.114856	-0.241569	-0.179806	-0.239868
A0A4E0RDY4	NADPH:adrenodoxin oxidoreductase, mitochondrial (EC 1.18.1.6)	12.9	60.391	0	6.4588	-0.0469756	-0.0507542	-0.0446702	-0.243749	-0.249212	-0.256314	-0.265279	-0.255714	-0.263273	-0.241569	-0.230618	-0.239868
A0A4E0RDY7	PDZ domain-containing protein	5.6	70.41	0	7.2564	-0.0469756	-0.0507542	-0.0446702	-0.116115	-0.249212	-0.256314	-0.112482	-0.107597	-0.0938057	-0.241569	-0.230618	-0.239868
Q7M4G1	Fatty acid-binding protein type 2	78	14.936	0	161.9	-0.0469756	-0.0507542	-0.0446702	1.42849	1.30221	1.49976	2.94314	2.89597	2.79524	4.42279	4.92517	5.03835
A0A4E0RE13	Sec1 family domain-containing protein	3.1	68.176	0.004401	2.748	-0.0469756	-0.0507542	-0.0446702	-0.243749	-0.249212	-0.256314	-0.265279	-0.255714	-0.263273	-0.241569	-0.230618	-0.239868
A0A4E0RE22	Mitochondrial import inner membrane translocase	29.6	47.004	0	60.093	-0.0469756	-0.0507542	-0.0446702	-0.195766	-0.18605	-0.197876	-0.265279	-0.204802	-0.217044	-0.207984	-0.191456	-0.210745
A0A4E0RE23	Squamous cell carcinoma antigen recognized by T-cells 3	2.2	111.65	0.0096953	2.2301	-0.0469756	-0.0507542	-0.0446702	-0.243749	-0.249212	-0.256314	-0.265279	-0.255714	-0.263273	-0.241569	-0.230618	-0.239868
A0A4E0RE24	Dynactin subunit 2-B	34.7	47.42	0	66.331	-0.0469756	-0.0507542	-0.0446702	-0.105465	-0.10125	-0.125347	-0.150093	-0.159775	-0.15712	-0.16102	-0.173693	-0.173287
A0A4E0RE29	Golgi resident protein GCP60	4.4	55.401	0	4.7716	-0.0469756	-0.0507542	-0.0446702	-0.243749	-0.249212	-0.256314	-0.265279	-0.255714	-0.263273	-0.241569	-0.230618	-0.239868
A0A4E0RE35	Universal stress protein	19.9	16.973	0	10.136	-0.0469756	-0.0507542	-0.0446702	-0.243749	-0.249212	-0.256314	-0.178398	-0.156274	-0.263273	-0.241569	-0.230618	-0.178795
A0A4E0RE45	40S ribosomal protein S15	27.2	9.6825	0	73.062	-0.0469756	-0.0507542	-0.0446702	0.021563	-0.249212	0.172829	-0.0974254	0.0459439	0.1307	-0.241569	-0.0816839	-0.106885
A0A4E0RE57	Fasciclin-1	8.5	72.517	0	9.7226	-0.0469756	-0.0507542	-0.0446702	-0.197692	-0.249212	-0.210191	-0.238059	-0.255714	-0.263273	-0.202492	-0.230618	-0.211097
A0A4E0RE59	Proactivator polypeptide	1.3	93.222	0.0079551	2.3165	-0.0469756	-0.0507542	-0.0446702	-0.243749	-0.249212	-0.256314	-0.265279	-0.255714	-0.263273	-0.241569	-0.230618	-0.239868
A0A4E0RE76	Phospholipase A-2-activating protein	7.8	81.846	0	9.0733	-0.0469756	-0.0507542	-0.0446702	-0.243749	-0.249212	-0.256314	-0.265279	-0.255714	-0.263273	-0.241569	-0.230618	-0.239868
A0A4E0RE77	NAD kinase 2 mitochondrial	3.3	46.788	0.0039312	2.7949	-0.0469756	-0.0507542	-0.0446702	-0.243749	-0.249212	-0.256314	-0.265279	-0.255714	-0.263273	-0.241569	-0.230618	-0.239868
A0A4E0RE83	Thioredoxin domain-containing protein 17	44.3	15.708	0	37.441	-0.0469756	-0.0507542	-0.0446702	-0.0487709	-0.0432264	-0.0696597	-0.122428	-0.111901	-0.129518	-0.121962	-0.135474	-0.121417
A0A4E0RE99	Small nuclear ribonucleoprotein polypeptide A	11.6	33.58	0	11.494	-0.0469756	-0.0507542	-0.0446702	-0.243749	-0.249212	-0.256314	-0.265279	-0.255714	-0.263273	-0.241569	-0.230618	-0.239868
A0A4E0REB0	Adducin protein 1	35.4	20.14	0	51.935	-0.0469756	-0.0507542	-0.0446702	-0.100185	-0.125526	-0.102086	-0.0908249	-0.0599259	-0.0818651	-0.145204	-0.139354	-0.148198
A0A4E0RED0	Collagen type IV alpha 2	4.1	176.22	0	37.941	-0.0469756	-0.0507542	-0.0446702	-0.159683	-0.156499	-0.192127	-0.164158	-0.152847	-0.161159	-0.157246	-0.164843	-0.153457
A0A4E0RED1	Phosphatidylinositol-4,5-bisphosphate 4-phosphatase (EC 3.1.3.78)	12.7	24.013	0	6.7268	-0.0469756	-0.0507542	-0.0446702	-0.243749	-0.249212	-0.256314	-0.265279	-0.255714	-0.263273	-0.241569	-0.230618	-0.239868
A0A4E0RED5	Ras C3 botulinum toxin substrate 1	43.5	21.18	0	37.831	-0.0469756	-0.0507542	-0.0446702	-0.243749	-0.0728765	-0.132561	-0.130251	-0.124568	-0.263273	-0.11911	-0.12082	-0.105389
A0A4E0REE6	Voltage-dependent anion-selective channel protein 2	47.5	31.878	0	66.259	-0.0469756	-0.0507542	-0.0446702	1.15547	1.34886	1.16766	1.05051	1.03384	0.954985	0.744796	0.611783	0.841813
A0A4E0REF1	Heme-binding protein 2	40.4	21.027	0	21.47	-0.0469756	-0.0507542	-0.0446702	-0.171142	-0.176455	-0.169198	-0.265279	-0.255714	-0.263273	-0.241569	-0.230618	-0.239868
A0A4E0REF5	Chitobiosyldiphosphodolichol beta-mannosyltransferase	5.2	40.873	0.0079365	2.3021	-0.0469756	-0.0507542	-0.0446702	-0.243749	-0.249212	-0.256314	-0.265279	-0.255714	-0.263273	-0.241569	-0.230618	-0.239868
A0A4E0REG1	threonine--tRNA ligase (EC 6.1.1.3) (Threonyl-tRNA synthetase)	25.1	84.866	0	93.428	-0.0469756	-0.0507542	-0.0446702	-0.101984	-0.0876688	-0.121305	-0.159833	-0.153281	-0.165517	-0.132038	-0.141182	-0.14907
A0A4E0REG2	Quinolinate phosphoribosyltransferase [decarboxylating]	18.9	55.998	0	33.136	-0.0469756	-0.0507542	-0.0446702	-0.148903	-0.131717	-0.136735	-0.200436	-0.192257	-0.212305	-0.179297	-0.175932	-0.193278
A0A4E0REG4	Dihydropteridine reductase	38.8	14.936	0	28.167	-0.0469756	-0.0507542	-0.0446702	-0.167691	-0.249212	-0.148648	-0.126026	-0.106543	-0.139004	-0.0628581	-0.0571582	-0.0713254
A0A4E0REH2	Glycogen synthase kinase	11.8	53.152	0	6.451	-0.0469756	-0.0507542	-0.0446702	-0.243749	-0.249212	-0.256314	-0.265279	-0.255714	-0.263273	-0.241569	-0.230618	-0.239868
A0A4E0REH6	Vacuolar protein sorting-associated protein 13A	3.8	396.97	0	22.528	-0.0469756	-0.0507542	-0.0446702	-0.243749	-0.249212	-0.231777	-0.265279	-0.218078	-0.234282	-0.241569	-0.230618	-0.239868
A0A4E0REJ7	Thioredoxin domain-containing protein 4	15.3	42.415	0	18.527	-0.0469756	-0.0507542	-0.0446702	-0.243749	-0.249212	-0.256314	-0.265279	-0.255714	-0.219629	-0.206419	-0.194953	-0.212388
A0A4E0REK3	Cat eye syndrome critical region protein 5	34.3	43.93	0	104.4	-0.0469756	-0.0507542	-0.0446702	-0.0311382	-0.00366002	-0.0544756	-0.0283812	-0.0296314	-0.077343	0.0222702	-0.0211031	-0.00784804
A0A4E0REK6	F-actin-capping protein subunit beta	41.1	31.081	0	52.436	-0.0469756	-0.0507542	-0.0446702	-0.148365	-0.150534	-0.163143	-0.182641	-0.181267	-0.186555	-0.204549	-0.19525	-0.199359
A0A4E0REL3	Troponin T	45.2	38.571	0	156.68	-0.0469756	-0.0507542	-0.0446702	1.26543	1.38195	1.38338	1.43658	0.976482	1.09972	0.684124	0.492529	0.567589
A0A4E0REL7	Toll-interacting protein B	10.3	29.334	0	4.6863	-0.0469756	-0.0507542	-0.0446702	-0.243749	-0.249212	-0.256314	-0.265279	-0.255714	-0.263273	-0.241569	-0.230618	-0.239868
A0A4E0REL8	dynamin GTPase (EC 3.6.5.5)	5.4	83.307	0	4.8774	-0.0469756	-0.0507542	-0.0446702	-0.243749	-0.249212	-0.256314	-0.265279	-0.255714	-0.263273	-0.241569	-0.230618	-0.239868
A0A4E0REM1	Fatty-acid amide hydrolase 1	18.8	59.136	0	31.219	-0.0469756	-0.0507542	-0.0446702	-0.174127	-0.160933	-0.169717	-0.198007	-0.198862	-0.205707	-0.194945	-0.188209	-0.194421
A0A4E0REM7	EGF-like domain-containing protein	1.5	209.73	0.0048709	2.7186	-0.0469756	-0.0507542	-0.0446702	-0.243749	-0.249212	-0.256314	-0.265279	-0.255714	-0.263273	-0.241569	-0.230618	-0.239868
A0A4E0REN4	Iron-sulfur cluster assembly enzyme ISCU mitochondrial	18.2	16.85	0	6.0409	-0.0469756	-0.0507542	-0.0446702	-0.243749	-0.249212	-0.256314	-0.265279	-0.255714	-0.263273	-0.241569	-0.230618	-0.239868
A0A4E0REP7	Coatomer subunit beta (Beta-coat protein)	23.2	118.33	0	90.494	-0.0469756	-0.0507542	-0.0446702	-0.153159	-0.142595	-0.139318	-0.12249	-0.119565	-0.135121	-0.152333	-0.145977	-0.153771
A0A4E0REP9	[NiFe]-hydrogenase-3-type complex small subunit/NADH:quinone oxidoreductase subunit NuoB	11.8	23.913	0	5.8003	-0.0469756	-0.0507542	-0.0446702	-0.243749	-0.249212	-0.197125	-0.144928	-0.169009	-0.173696	-0.195742	-0.230618	-0.239868
A0A4E0REQ2	Tetraspanin	6.4	23.944	0.0020263	3.2307	-0.0469756	-0.0507542	-0.0446702	-0.243749	-0.249212	-0.256314	-0.265279	-0.255714	-0.263273	-0.241569	-0.230618	-0.239868
A0A4E0REQ3	GRIP domain-containing protein	3.2	199.11	0	11.947	-0.0469756	-0.0507542	-0.0446702	-0.243749	-0.249212	-0.256314	-0.265279	-0.255714	-0.263273	-0.241569	-0.230618	-0.239868
A0A4E0REQ4	LIM and senescent cell antigen containing	30.5	39.629	0	26.251	-0.0469756	-0.0507542	-0.0446702	-0.205197	-0.163036	-0.171477	-0.140847	-0.151046	-0.154693	-0.168478	-0.153154	-0.154972
A0A4E0RER1	Calcium-transporting ATPase (EC 7.2.2.10)	45.7	111.4	0	323.31	-0.0469756	-0.0507542	-0.0446702	0.316919	0.344283	0.279175	0.302182	0.228033	0.285087	-0.0149011	0.00351664	0.0363576
A0A4E0RES4	phosphatidylserine decarboxylase (EC 4.1.1.65)	10.4	42.359	0.00055866	4.4085	-0.0469756	-0.0507542	-0.0446702	-0.243749	-0.249212	-0.256314	-0.265279	-0.255714	-0.263273	-0.241569	-0.230618	-0.239868
A0A4E0RET5	Uncharacterized protein	22	25.088	0	31.093	-0.0469756	-0.0507542	-0.0446702	0.0820611	0.031656	0.0166762	-0.265279	-0.0409469	-0.0959611	0.177111	0.175525	0.135948
A0A4E0REU2	Hepatocyte growth factor-regulated tyrosine kinase substrate	6.2	85.566	0	8.9273	-0.0469756	-0.0507542	-0.0446702	-0.243749	-0.249212	-0.256314	-0.265279	-0.255714	-0.263273	-0.241569	-0.230618	-0.239868
A0A4E0REV0	Pyruvate dehydrogenase E1 component subunit beta (EC 1.2.4.1)	24.4	14.874	0	5.0771	-0.0469756	-0.0507542	-0.0446702	-0.243749	-0.249212	-0.256314	-0.265279	-0.255714	-0.263273	-0.241569	-0.230618	-0.239868
A0A4E0REV1	Mitochondrial NADH-ubuiquinone oxidoreductase 13 kDa-B subunit	53	13.272	0	26.195	-0.0469756	-0.0507542	-0.0446702	-0.122374	-0.0955401	-0.129137	-0.122649	-0.255714	-0.149556	-0.164821	-0.168508	-0.172657
A0A4E0REV5	WD domain, G-beta repeat protein	28.9	29.938	0	98.175	-0.0469756	-0.0507542	-0.0446702	-0.0587138	-0.0940443	-0.118421	-0.0796489	-0.0246927	-0.0241212	-0.11398	-0.114544	-0.063843
A0A4E0REW7	Carbonic anhydrase VII	25.5	28.113	0	54.973	-0.0469756	-0.0507542	-0.0446702	-0.156729	-0.150287	-0.156885	-0.129529	-0.100234	-0.141744	-0.0933198	-0.141898	-0.141551
A0A4E0REX4	Malate dehydrogenase	81.1	9.8895	0	45.019	-0.0469756	-0.0507542	-0.0446702	1.43833	1.27894	1.42209	2.66596	2.6918	2.07073	3.91487	3.62703	3.22347
A0A4E0REX7	Tegument antigen (I(H)A)	6.2	20.363	0	7.6948	-0.0469756	-0.0507542	-0.0446702	-0.243749	-0.249212	-0.256314	-0.265279	-0.255714	-0.263273	-0.241569	-0.230618	-0.239868
A0A4E0REY3	E3 ubiquitin-protein ligase (EC 2.3.2.27)	3.9	260.18	0	10.536	-0.0469756	-0.0507542	-0.0446702	-0.243749	-0.249212	-0.256314	-0.265279	-0.255714	-0.263273	-0.241569	-0.230618	-0.239868
A0A4E0REY4	Mitochondrial carrier 2	12.7	28.317	0	5.2015	-0.0469756	-0.0507542	-0.0446702	-0.243749	-0.249212	-0.256314	-0.265279	-0.255714	-0.208914	-0.20108	-0.185871	-0.239868
A0A4E0REY5	oxaloacetate tautomerase (EC 5.3.2.2) (Fumarylacetoacetate hydrolase domain-containing protein 1)	20.3	24.29	0	9.3263	-0.0469756	-0.0507542	-0.0446702	-0.176296	-0.175829	-0.256314	-0.265279	-0.221722	-0.263273	-0.204976	-0.199948	-0.239868
A0A4E0REZ2	Integrin alpha third immunoglobulin-like domain-containing protein	8.7	150.54	0	25.13	-0.0469756	-0.0507542	-0.0446702	-0.243749	-0.220759	-0.256314	-0.237826	-0.217974	-0.263273	-0.175598	-0.189701	-0.189391
A0A4E0REZ4	Glutaredoxin	57.5	24.358	0	169.25	-0.0469756	-0.0507542	-0.0446702	-0.0816559	-0.0791426	-0.0840561	-0.0700745	-0.0582986	-0.0730567	-0.0929541	-0.0659533	-0.0784634
A0A4E0REZ6	Proteasome (Prosome macropain) 26S subunit ATPase 3	36.7	47.543	0	113.83	-0.0469756	-0.0507542	-0.0446702	-0.187995	-0.249212	-0.19334	-0.211612	-0.196219	-0.193338	-0.18913	-0.176981	-0.175156
A0A4E0RF02	Developmentally-regulated GTP-binding protein 2	12.1	40.904	0	19.609	-0.0469756	-0.0507542	-0.0446702	-0.243749	-0.249212	-0.256314	-0.265279	-0.221302	-0.230529	-0.220068	-0.230618	-0.239868
A0A4E0RF04	Chloride channel protein	6.5	87.94	0	18.679	-0.0469756	-0.0507542	-0.0446702	-0.243749	-0.249212	-0.256314	-0.265279	-0.255714	-0.263273	-0.241569	-0.230618	-0.239868
A0A4E0RF10	Ankyrin-2	19.2	224.67	0	169.52	-0.0469756	-0.0507542	-0.0446702	-0.0183519	-0.0201688	0.00898878	-0.0686693	-0.0744979	-0.106103	-0.0977381	-0.11579	-0.131459
A0A4E0RF20	serine--tRNA ligase (EC 6.1.1.11) (Seryl-tRNA synthetase)	33.8	69.987	0	95.064	-0.0469756	-0.0507542	-0.0446702	-0.137773	-0.139574	-0.151406	-0.173638	-0.162496	-0.165137	-0.151595	-0.166511	-0.164773
A0A4E0RF24	Phospholipase B-like (EC 3.1.1.-)	7.9	68.016	0	10.125	-0.0469756	-0.0507542	-0.0446702	-0.243749	-0.249212	-0.256314	-0.208207	-0.219306	-0.21027	-0.241569	-0.230618	-0.239868
A0A4E0RF27	40S ribosomal protein S25	23.9	13.25	0	15.509	-0.0469756	-0.0507542	-0.0446702	-0.0266496	-0.124957	0.0152265	0.127593	0.0555564	0.0506115	-0.015874	-0.054188	-0.0760055
A0A4E0RF34	NudC domain-containing protein 1	7.5	77.38	0	4.9385	-0.0469756	-0.0507542	-0.0446702	-0.243749	-0.249212	-0.256314	-0.265279	-0.255714	-0.263273	-0.241569	-0.230618	-0.239868
A0A4E0RF40	Putative Phosphatidylcholine transfer protein	17.2	31.622	0	39.703	-0.0469756	-0.0507542	-0.0446702	-0.243749	-0.249212	-0.256314	-0.265279	-0.255714	-0.263273	-0.241569	-0.230618	-0.239868
A0A4E0RF41	Uncharacterized protein	20.2	18.268	0	9.0308	-0.0469756	-0.0507542	-0.0446702	-0.139245	-0.249212	-0.256314	-0.265279	-0.255714	-0.15548	-0.241569	-0.230618	-0.239868
A0A4E0RF62	EF-Gmt	6.1	88.159	0	6.004	-0.0469756	-0.0507542	-0.0446702	-0.243749	-0.249212	-0.256314	-0.265279	-0.255714	-0.263273	-0.241569	-0.230618	-0.239868
A0A4E0RF76	Proteasome-associated protein ECM29	1.6	279.83	0.00056085	4.4766	-0.0469756	-0.0507542	-0.0446702	-0.243749	-0.249212	-0.256314	-0.265279	-0.255714	-0.263273	-0.241569	-0.230618	-0.239868
A0A4E0RF82	Putative p30 dbc protein	3	30.734	0.0096819	2.2217	-0.0469756	-0.0507542	-0.0446702	-0.243749	-0.249212	-0.256314	-0.265279	-0.255714	-0.263273	-0.241569	-0.230618	-0.239868
A0A4E0RF84	RAB3C member RAS oncogene family	38.8	15.344	0	10.507	-0.0469756	-0.0507542	-0.0446702	-0.243749	-0.249212	-0.256314	-0.208717	-0.255714	-0.175295	-0.193617	-0.173123	-0.239868
A0A4E0RF85	Ig-like domain-containing protein	6.1	121.99	0	14.259	-0.0469756	-0.0507542	-0.0446702	-0.200213	-0.190707	-0.19271	-0.235955	-0.255714	-0.263273	-0.241569	-0.230618	-0.239868
A0A4E0RF88	Beta LACTamase domain containing family member	17.2	44.426	0	15.998	-0.0469756	-0.0507542	-0.0446702	-0.243749	-0.249212	-0.256314	-0.236114	-0.214819	-0.235044	-0.204569	-0.191927	-0.20287
A0A4E0RF97	Choline dehydrogenase	15.2	68.547	0	20.342	-0.0469756	-0.0507542	-0.0446702	-0.243749	-0.249212	-0.256314	-0.217508	-0.255714	-0.224638	-0.193795	-0.185186	-0.184494
A0A4E0RFA8	Nucleolar protein 5	8.7	46.964	0	21.26	-0.0469756	-0.0507542	-0.0446702	-0.19135	-0.180065	-0.256314	-0.265279	-0.205985	-0.263273	-0.241569	-0.230618	-0.239868
A0A4E0RFB1	Annexin	63.9	45.938	0	323.31	-0.0469756	-0.0507542	-0.0446702	1.5619	1.62385	1.76627	1.57772	2.89313	3.12072	1.51065	2.18416	2.49864
A0A4E0RFC0	Complement component 1 Q subcomponent-binding protein mitochondrial	32.7	19.693	0	11.228	-0.0469756	-0.0507542	-0.0446702	-0.243749	-0.249212	-0.175632	-0.186945	-0.148128	-0.190181	-0.241569	-0.230618	-0.136679
A0A4E0RFC7	Beta'-coat protein	27	120.99	0	81.566	-0.0469756	-0.0507542	-0.0446702	-0.101002	-0.119274	-0.121347	-0.13023	-0.143924	-0.156321	-0.169984	-0.169114	-0.197067
A0A4E0RFD3	SCO cytochrome oxidase deficient protein 1	26.8	28.524	0	15.729	-0.0469756	-0.0507542	-0.0446702	-0.243749	-0.167165	-0.187083	-0.207857	-0.255714	-0.216597	-0.241569	-0.230618	-0.239868
A0A4E0RFE1	Fragile X mental retardation syndrome 1	21.8	86.952	0	77.765	-0.0469756	-0.0507542	-0.0446702	-0.205612	-0.204566	-0.193107	-0.204354	-0.177435	-0.192474	-0.185733	-0.156131	-0.173867
A0A4E0RFE5	Translocon-associated protein subunit alpha (Signal sequence receptor subunit alpha)	18.6	32.711	0	90.765	-0.0469756	-0.0507542	-0.0446702	-0.0547438	-0.249212	-0.0783983	-0.203308	-0.255714	-0.171625	-0.0800096	-0.142631	-0.130743
A0A4E0RFE8	deoxyribose-phosphate aldolase (EC 4.1.2.4) (2-deoxy-D-ribose 5-phosphate aldolase) (Phosphodeoxyriboaldolase)	31.3	35.688	0	94.886	-0.0469756	-0.0507542	-0.0446702	-0.114582	-0.134008	-0.113219	-0.163961	-0.159478	-0.16065	-0.147378	-0.109244	-0.124046
A0A4E0RFF0	Phosducin protein 3	7.9	28.313	0.0015593	3.521	-0.0469756	-0.0507542	-0.0446702	-0.243749	-0.249212	-0.256314	-0.265279	-0.255714	-0.263273	-0.241569	-0.230618	-0.239868
A0A4E0RFF2	Collagen alpha-1(IV) chain	7.2	357.22	0	123	-0.0469756	-0.0507542	-0.0446702	0.110316	0.12686	0.0892587	0.383143	0.301962	0.32499	0.0512054	-0.0106909	0.00585809
A0A4E0RFF4	RRM domain-containing protein	8.6	18.551	0.006654	2.4799	-0.0469756	-0.0507542	-0.0446702	-0.243749	-0.249212	-0.256314	-0.265279	-0.255714	-0.263273	-0.241569	-0.230618	-0.239868
A0A4E0RFG2	Ubiquitin carboxyl-terminal hydrolase (EC 3.4.19.12)	7.7	36.653	0.0015601	3.5241	-0.0469756	-0.0507542	-0.0446702	-0.243749	-0.249212	-0.256314	-0.265279	-0.255714	-0.263273	-0.241569	-0.230618	-0.239868
A0A4E0RFH1	Beta-soluble NSF attachment protein isoform B	41	33.146	0	42.773	-0.0469756	-0.0507542	-0.0446702	-0.196538	-0.202223	-0.190706	-0.205247	-0.198414	-0.19766	-0.180857	-0.157979	-0.189858
A0A4E0RFH6	Uncharacterized protein	9.3	116.26	0	14.369	-0.0469756	-0.0507542	-0.0446702	-0.243749	-0.249212	-0.256314	-0.265279	-0.255714	-0.263273	-0.241569	-0.230618	-0.239868
A0A4E0RFI5	glutathione transferase (EC 2.5.1.18)	27.9	25.197	0	16.451	-0.0469756	-0.0507542	-0.0446702	-0.243749	-0.249212	-0.256314	-0.081058	-0.0492916	-0.0714538	-0.19613	-0.230618	-0.239868
A0A4E0RFJ8	Dolichyl-diphosphooligosaccharide--protein glycosyltransferase subunit 1	18.6	43.956	0	20.849	-0.0469756	-0.0507542	-0.0446702	-0.0979634	-0.0703975	-0.11105	-0.143814	-0.184122	-0.168702	-0.241569	-0.159093	-0.239868
A0A4E0RFK0	Large ribosomal subunit protein eL6 (60S ribosomal protein L6)	8.5	111.27	0	36.463	-0.0469756	-0.0507542	-0.0446702	-0.163481	-0.175636	-0.154502	-0.131662	-0.152384	-0.143509	-0.172535	-0.168513	-0.172384
A0A4E0RFK5	Tubulin-specific chaperone A	45.1	13.297	0	18.111	-0.0469756	-0.0507542	-0.0446702	-0.0599835	-0.0561051	-0.0630405	-0.265279	-0.255714	-0.263273	-0.161052	-0.132001	-0.141883
A0A4E0RFL8	Phospholipid-transporting ATPase (EC 7.6.2.1)	7	120.88	0.00055617	4.3375	-0.0469756	-0.0507542	-0.0446702	-0.243749	-0.249212	-0.256314	-0.265279	-0.255714	-0.263273	-0.241569	-0.230618	-0.239868
A0A4E0RFM4	phenylalanine--tRNA ligase (EC 6.1.1.20)	13.6	69.509	0	16.398	-0.0469756	-0.0507542	-0.0446702	-0.211737	-0.204239	-0.224376	-0.229389	-0.203443	-0.215275	-0.206295	-0.197489	-0.203898
A0A4E0RFQ1	Serine/threonine-protein phosphatase 2A activator (EC 5.2.1.8) (Phosphotyrosyl phosphatase activator)	6.1	38.058	0.00055371	4.2911	-0.0469756	-0.0507542	-0.0446702	-0.243749	-0.249212	-0.256314	-0.265279	-0.255714	-0.263273	-0.241569	-0.230618	-0.239868
A0A4E0RFQ9	Fascin	29.6	66.45	0	70.47	-0.0469756	-0.0507542	-0.0446702	-0.109916	-0.167511	-0.170526	-0.211466	-0.192794	-0.190658	-0.241569	-0.230618	-0.209125
A0A4E0RFR7	Lipopolysaccharide-induced tumor necrosis factor-alpha factor	10.4	17.415	0.0052961	2.6198	-0.0469756	-0.0507542	-0.0446702	-0.243749	-0.249212	-0.256314	-0.265279	-0.255714	-0.263273	-0.241569	-0.230618	-0.239868
A0A4E0RFS3	Beta-adducin	18	161.39	0	77.136	-0.0469756	-0.0507542	-0.0446702	-0.106206	-0.0956204	-0.106777	-0.102496	-0.120944	-0.125321	-0.16498	-0.145002	-0.149742
A0A4E0RFT7	Eukaryotic translation initiation factor 3 subunit B (eIF3b) (Eukaryotic translation initiation factor 3 subunit 9)	16.7	77.528	0	23.515	-0.0469756	-0.0507542	-0.0446702	-0.19607	-0.202488	-0.20275	-0.216996	-0.203826	-0.225941	-0.207246	-0.196321	-0.211823
A0A4E0RFU0	Tubulin gamma chain	4	52.806	0	4.8773	-0.0469756	-0.0507542	-0.0446702	-0.243749	-0.249212	-0.256314	-0.265279	-0.255714	-0.263273	-0.241569	-0.230618	-0.239868
A0A4E0RFV8	EF-hand domain-containing protein	24.1	9.042	0	16.093	-0.0469756	-0.0507542	-0.0446702	-0.243749	-0.249212	-0.256314	-0.265279	-0.255714	-0.263273	-0.241569	-0.230618	-0.239868
A0A4E0RFW2	Uracil-DNA glycosylase	11.4	99.628	0	22.029	-0.0469756	-0.0507542	-0.0446702	-0.142508	-0.155041	-0.147417	-0.196594	-0.255714	-0.227806	-0.241569	-0.230618	-0.239868
A0A4E0RFW6	Disco-interacting protein	2.4	117.06	0.00054348	4.0942	-0.0469756	-0.0507542	-0.0446702	-0.243749	-0.249212	-0.256314	-0.265279	-0.255714	-0.263273	-0.241569	-0.230618	-0.239868
A0A4E0RFX3	ATP synthase subunit gamma, mitochondrial (F-ATPase gamma subunit)	27.6	32.392	0	77.266	-0.0469756	-0.0507542	-0.0446702	-0.0666235	-0.110234	0.0374304	-0.0628946	-0.032413	0.0150649	0.127997	0.0279219	0.00370378
A0A4E0RFX4	Hemicentin-1	18.1	483.74	0	276.58	-0.0469756	-0.0507542	-0.0446702	0.0653405	0.1252	0.144978	0.05822	-0.109646	-0.00943113	-0.166435	-0.179282	-0.182152
A0A4E0RG17	Basigin	9.9	27.788	0	5.5961	-0.0469756	-0.0507542	-0.0446702	-0.187352	-0.249212	-0.189807	-0.265279	-0.255714	-0.263273	-0.241569	-0.230618	-0.239868
A0A4E0RG33	Density-regulated protein	12.3	19.821	0.00056465	4.5976	-0.0469756	-0.0507542	-0.0446702	-0.243749	-0.249212	-0.235199	-0.265279	-0.255714	-0.263273	-0.241569	-0.230618	-0.212158
A0A4E0RG34	Eukaryotic translation initiation factor 3 subunit E (eIF3e) (Eukaryotic translation initiation factor 3 subunit 6)	28.9	48.609	0	37.803	-0.0469756	-0.0507542	-0.0446702	-0.18557	-0.167062	-0.19557	-0.204675	-0.179912	-0.205034	-0.197265	-0.230618	-0.205925
A0A4E0RG39	Biotin--protein ligase	13.4	71.66	0	12.191	-0.0469756	-0.0507542	-0.0446702	-0.243749	-0.249212	-0.171567	-0.2213	-0.213016	-0.154456	-0.188868	-0.184518	-0.239868
A0A4E0RG46	PP1-binding domain-containing protein	2.4	122.5	0.0020346	3.2782	-0.0469756	-0.0507542	-0.0446702	-0.243749	-0.249212	-0.256314	-0.265279	-0.255714	-0.263273	-0.241569	-0.230618	-0.239868
A0A4E0RG52	Translation initiation factor eIF2B subunit delta (eIF2B GDP-GTP exchange factor subunit delta)	4.4	60.338	0.0070655	2.3982	-0.0469756	-0.0507542	-0.0446702	-0.243749	-0.249212	-0.256314	-0.265279	-0.255714	-0.263273	-0.241569	-0.230618	-0.239868
A0A4E0RG55	L-serine deaminase (L-threonine dehydratase)	45.1	48.825	0	223.56	-0.0469756	-0.0507542	-0.0446702	0.142506	0.167521	0.165199	0.328245	0.436612	0.351485	0.607014	0.50941	0.497989
A0A4E0RG70	Rab GDP dissociation inhibitor	34.9	51.602	0	114.87	-0.0469756	0.0111736	-0.0446702	-0.00501118	0.0183031	0.0028846	0.0435523	0.101027	0.0569288	-0.0295113	-0.0384788	-0.0216899
A0A4E0RG71	Tetraspanin	13.3	30.842	0	28.842	-0.0469756	-0.0507542	-0.0446702	0.175375	0.3246	0.118406	0.395809	0.302794	0.284559	0.41116	0.327996	0.280863
A0A4E0RG73	Neutral and basic amino acid transport protein rBAT	21.8	72.312	0	59.44	-0.0469756	-0.0507542	-0.0446702	-0.174376	-0.164594	-0.191129	-0.173615	-0.159069	-0.19069	-0.190509	-0.183714	-0.239868
A0A4E0RG99	Striatin	2.8	89.587	0.0010828	4.0255	-0.0469756	-0.0507542	-0.0446702	-0.243749	-0.249212	-0.256314	-0.265279	-0.255714	-0.263273	-0.241569	-0.230618	-0.239868
A0A4E0RGA0	Fibrillin-2	12	63.206	0	17.208	-0.0469756	-0.0507542	-0.0446702	-0.243749	-0.183695	-0.208761	-0.197522	-0.255714	-0.195639	-0.207608	-0.230618	-0.239868
A0A4E0RGB1	T-complex protein 1 subunit eta (TCP-1-eta) (CCT-eta)	70.5	16.008	0	95.344	-0.0469756	-0.0507542	-0.0446702	0.0371927	0.0463041	0.0859587	0.0934842	0.11132	0.0348654	0.0348171	0.100841	0.0330837
A0A4E0RGB2	Mitochondrial substrate solute carrier	13.8	51.337	0	14.212	-0.0469756	-0.0507542	-0.0446702	-0.243749	-0.249212	-0.256314	-0.265279	-0.255714	-0.263273	-0.241569	-0.230618	-0.239868
A0A4E0RGB4	Prefoldin subunit 5	32.9	17.254	0	11.464	-0.0469756	-0.0507542	-0.0446702	-0.243749	-0.249212	-0.256314	-0.265279	-0.255714	-0.263273	-0.241569	-0.230618	-0.239868
A0A4E0RGB8	G protein-coupled receptor kinase (EC 2.7.11.-)	3.8	77.657	0.0020619	3.4177	-0.0469756	-0.0507542	-0.0446702	-0.243749	-0.15588	-0.256314	-0.179401	-0.255714	-0.198943	-0.241569	-0.230618	-0.239868
A0A4E0RGC7	thioredoxin-dependent peroxiredoxin (EC 1.11.1.24)	50.9	24.478	0	172.69	-0.0469756	-0.0507542	-0.0446702	1.33294	1.09039	1.36555	1.92506	1.79546	1.77467	2.94248	2.25974	2.64673
A0A4E0RGE0	Polypyrimidine tract-binding protein 2	19.9	70.771	0	34.286	-0.0469756	-0.0507542	-0.0446702	-0.192132	-0.158195	-0.196733	-0.195715	-0.202687	-0.215724	-0.241569	-0.230618	-0.200567
A0A4E0RGF4	Echinoderm microtubule associated protein1	13	91.283	0	22.338	-0.0469756	-0.0507542	-0.0446702	-0.20804	-0.205946	-0.216246	-0.216937	-0.201415	-0.221996	-0.205649	-0.196783	-0.205886
A0A4E0RGF9	Uncharacterized protein	11	44.504	0	5.2769	-0.0469756	-0.0507542	-0.0446702	-0.243749	-0.249212	-0.256314	-0.265279	-0.255714	-0.263273	-0.241569	-0.230618	-0.239868
A0A4E0RGG0	Syntaxin-binding protein 1	10.3	17.46	0.0020243	3.2219	-0.0469756	-0.0507542	-0.0446702	-0.243749	-0.249212	-0.256314	-0.265279	-0.255714	-0.263273	-0.241569	-0.230618	-0.239868
A0A4E0RGG1	SH3 domain-binding glutamic acid-rich protein	7.9	41.79	0	4.6551	-0.0469756	-0.0507542	-0.0446702	-0.243749	-0.249212	-0.256314	-0.265279	-0.255714	-0.263273	-0.241569	-0.230618	-0.239868
A0A4E0RGG4	Serine/threonine-protein phosphatase (EC 3.1.3.16)	7.5	39.372	0.00055096	4.2481	-0.0469756	-0.0507542	-0.0446702	-0.243749	-0.249212	-0.256314	-0.265279	-0.255714	-0.263273	-0.241569	-0.230618	-0.239868
A0A4E0RGG7	Thymidylate synthase (EC 2.1.1.45)	18.8	36.779	0	45.613	-0.0469756	-0.0507542	-0.0446702	-0.187298	-0.190948	-0.197094	-0.265279	-0.209692	-0.21847	-0.206291	-0.193207	-0.198814
A0A4E0RGG9	Cation-transporting ATPase	2	130.37	0.0025151	3.1368	-0.0469756	-0.0507542	-0.0446702	-0.243749	-0.249212	-0.256314	-0.265279	-0.255714	-0.263273	-0.241569	-0.230618	-0.239868
A0A4E0RGH6	Glucose-6-phosphate isomerase (EC 5.3.1.9)	38.1	64.18	0	100.13	-0.0469756	-0.0507542	-0.0446702	0.0945792	0.105754	0.0654334	0.132059	0.243984	0.170866	0.0764	0.140922	0.154352
A0A4E0RGI5	Cargo transport protein erv29	17.4	31.33	0	25.85	-0.0469756	-0.0507542	-0.0446702	-0.151246	-0.11042	-0.156261	-0.158435	-0.102789	-0.143446	-0.129122	-0.113056	-0.120396
A0A4E0RGI9	Uncharacterized protein	34.4	13.318	0	23.155	-0.0469756	-0.0507542	-0.0446702	-0.0338743	-0.0766562	-0.104955	-0.0630101	0.104868	0.052403	-0.171135	-0.132511	-0.173193
A0A4E0RGJ0	Secreted Protein Acidic and Cysteine Rich	65.4	30.26	0	197.54	-0.0469756	-0.0507542	-0.0446702	0.230579	0.042674	0.176072	0.990198	0.471902	0.677269	0.576216	0.287073	0.460671
A0A4E0RGK4	Collagen type I/II/III/V/XI alpha	4.8	126.83	0	38.783	-0.0469756	-0.0507542	-0.0446702	0.0339559	0.0474534	0.141392	0.180393	-0.0695498	-0.127444	0.210693	0.0965502	0.176065
A0A4E0RGK5	Nardilysin	14.6	126.16	0	31.066	-0.0469756	-0.0507542	-0.0446702	-0.243749	-0.208221	-0.256314	-0.231204	-0.170199	-0.200406	-0.217288	-0.182344	-0.19733
A0A4E0RGL0	Surfactant protein B	8.2	43.723	0	15.375	-0.0469756	-0.0507542	-0.0446702	-0.243749	-0.188219	-0.256314	-0.0796605	-0.0839136	-0.12503	-0.241569	-0.110871	-0.100855
A0A4E0RGL5	Putative Epsin 4/enthoprotin	3.6	73.532	0	10.413	-0.0469756	-0.0507542	-0.0446702	-0.243749	-0.249212	-0.256314	-0.265279	-0.255714	-0.263273	-0.241569	-0.230618	-0.239868
A0A4E0RGN7	GRB2 adaptor protein a	12	26.932	0	7.9112	-0.0469756	-0.0507542	-0.0446702	-0.243749	-0.249212	-0.256314	-0.265279	-0.255714	-0.263273	-0.241569	-0.230618	-0.239868
A0A4E0RGN8	Coiled-coil domain-containing protein 124-A	4.5	25.767	0.009298	2.2669	-0.0469756	-0.0507542	-0.0446702	-0.243749	-0.249212	-0.256314	-0.265279	-0.255714	-0.263273	-0.241569	-0.230618	-0.239868
A0A4E0RGP6	Nucleoprotein TPR	4.2	133.23	0	6.8982	-0.0469756	-0.0507542	-0.0446702	-0.243749	-0.249212	-0.256314	-0.265279	-0.255714	-0.263273	-0.241569	-0.230618	-0.239868
A0A4E0RGP8	Nidogen-2	10.6	241.71	0	32.893	-0.0469756	-0.0507542	-0.0446702	-0.217286	-0.210706	-0.199255	-0.223785	-0.234086	-0.237148	-0.225482	-0.230618	-0.239868
A0A4E0RGQ0	DNA damage checkpoint protein rad24	56	33.236	0	163.46	-0.0469756	-0.0507542	-0.0446702	1.13537	1.01113	1.07089	1.17391	1.25933	1.2492	0.774402	0.734502	0.88707
A0A4E0RGR1	Flotillin-1	42.6	7.1664	0	13.156	-0.0469756	-0.0507542	-0.0446702	-0.243749	-0.249212	-0.256314	-0.265279	-0.255714	-0.263273	-0.241569	-0.230618	-0.239868
A0A4E0RGS3	Uncharacterized protein	15.5	19.003	0	6.9341	-0.0469756	-0.0507542	-0.0446702	-0.201553	-0.249212	-0.219889	-0.265279	-0.255714	-0.263273	-0.241569	-0.230618	-0.239868
A0A4E0RGS9	F-actin-capping protein subunit alpha	29.9	32.994	0	26.053	-0.0469756	-0.0507542	-0.0446702	-0.17414	-0.210573	-0.164633	-0.229945	-0.171162	-0.160322	-0.194786	-0.187613	-0.199948
A0A4E0RGT3	ATP synthase subunit b	18.7	34.919	0	20.274	-0.0469756	-0.0507542	-0.0446702	-0.0580879	-0.0254407	-0.0525299	-0.0738762	-0.113239	-0.124119	-0.0449602	-0.0603759	-0.0700854
A0A4E0RGU0	Suppression of tumorigenicity 13 (Colon carcinoma) (Hsp70 interacting protein)	41.4	39.719	0	193.8	-0.0469756	-0.0507542	-0.0446702	0.499683	0.603717	0.70208	0.602254	0.525849	0.525785	0.375548	0.328375	0.407305
A0A4E0RGU6	Collagen type i ii iii v xi alpha	7.2	123.14	0	42.255	-0.0469756	-0.0507542	-0.0446702	-0.15589	-0.166626	-0.157056	-0.168437	-0.255714	-0.19475	-0.156638	-0.15967	-0.169209
A0A4E0RGU9	Translation initiation factor eIF2B subunit beta (eIF2B GDP-GTP exchange factor subunit beta)	6.1	40.132	0	4.6687	-0.0469756	-0.0507542	-0.0446702	-0.243749	-0.249212	-0.256314	-0.265279	-0.255714	-0.263273	-0.241569	-0.230618	-0.239868
A0A4E0RGV2	Solute carrier family 2 facilitated glucose transporter member 3	10.8	58.492	0	74.633	-0.0469756	-0.0507542	-0.0446702	0.335553	0.199736	0.35563	0.143532	0.115105	0.235454	-0.0084599	-0.0286937	-0.0648608
A0A4E0RGW0	Glycylpeptide N-tetradecanoyltransferase (EC 2.3.1.97)	5.2	55.279	0	9.7779	-0.0469756	-0.0507542	-0.0446702	-0.243749	-0.249212	-0.256314	-0.265279	-0.255714	-0.263273	-0.241569	-0.230618	-0.239868
A0A4E0RGX3	Synaptotagmin-1	5.6	62.35	0	8.1305	-0.0469756	-0.0507542	-0.0446702	-0.243749	-0.249212	-0.256314	-0.265279	-0.255714	-0.263273	-0.241569	-0.230618	-0.239868
A0A4E0RGY2	SUMO-activating enzyme subunit 1	14.3	39.427	0	6.1475	-0.0469756	-0.0507542	-0.0446702	-0.243749	-0.249212	-0.256314	-0.265279	-0.255714	-0.263273	-0.241569	-0.230618	-0.239868
A0A4E0RGY4	Putative Hyaluronidase	4.7	125.91	0	5.2264	-0.0469756	-0.0507542	-0.0446702	-0.243749	-0.249212	-0.256314	-0.265279	-0.255714	-0.263273	-0.241569	-0.230618	-0.239868
A0A4E0RH04	SPRY domain containing protein	7	123.2	0	17.755	-0.0469756	-0.0507542	-0.0446702	-0.197624	-0.184202	-0.202746	-0.220007	-0.255714	-0.218223	-0.202388	-0.230618	-0.239868
A0A4E0RH10	Four and A half lim domains protein	32.7	63.712	0	243.9	-0.0469756	-0.0507542	-0.0446702	0.682268	0.74002	0.538831	0.319929	0.302681	0.308263	0.370348	0.422283	0.458567
A0A4E0RH11	Prostamide/prostaglandin F synthase (EC 1.11.1.20) (Peroxiredoxin-like 2B)	52.7	21.964	0	25.53	-0.0469756	-0.0507542	-0.0446702	-0.243749	-0.249212	-0.198666	-0.16989	-0.14469	-0.185427	-0.178638	-0.168516	-0.177577
A0A4E0RH20	mannose-6-phosphate isomerase (EC 5.3.1.8) (Phosphohexomutase) (Phosphomannose isomerase)	19.6	55.24	0	61.561	-0.0469756	-0.0507542	-0.0446702	-0.243749	-0.249212	-0.256314	-0.265279	-0.181511	-0.220489	-0.166497	-0.109506	-0.115014
A0A4E0RH22	Bifunctional 3'-phosphoadenosine 5'-phosphosulfate synthethase	17.2	69.772	0	14.834	-0.0469756	-0.0507542	-0.0446702	-0.221555	-0.249212	-0.256314	-0.265279	-0.255714	-0.224157	-0.241569	-0.230618	-0.219068
A0A4E0RH23	E3 ubiquitin protein ligase HERC4	3.8	64.194	0.00054318	4.0941	-0.0469756	-0.0507542	-0.0446702	-0.243749	-0.249212	-0.256314	-0.265279	-0.255714	-0.263273	-0.241569	-0.230618	-0.239868
A0A4E0RH34	PPPDE peptidase domain-containing protein 1	7.7	27.843	0.0096242	2.1871	-0.0469756	-0.0507542	-0.0446702	-0.243749	-0.249212	-0.256314	-0.265279	-0.255714	-0.263273	-0.241569	-0.230618	-0.239868
A0A4E0RH71	Laminin subunit gamma	24.9	173.66	0	79.233	-0.0469756	-0.0507542	-0.0446702	-0.130323	-0.140096	-0.158886	-0.148231	-0.182559	-0.180394	-0.202058	-0.230618	-0.239868
A0A4E0RH72	Major facilitator superfamily (MFS) profile domain-containing protein	5.6	68.848	0	8.3473	-0.0469756	-0.0507542	-0.0446702	-0.187697	-0.194524	-0.218619	-0.218072	-0.255714	-0.229452	-0.241569	-0.230618	-0.239868
A0A4E0RHA0	Uncharacterized protein	25	10.791	0.0092851	2.2571	-0.0469756	-0.0507542	-0.0446702	-0.243749	-0.249212	-0.256314	-0.265279	-0.255714	-0.263273	-0.241569	-0.230618	-0.239868
A0A4E0RHB2	Choline transporter-like protein	5	76.016	0	11.447	-0.0469756	-0.0507542	-0.0446702	-0.243749	-0.249212	-0.256314	-0.265279	-0.209605	-0.225417	-0.241569	-0.230618	-0.239868
A0A4E0RHC0	Calponin-homology (CH) domain-containing protein	1	365.51	0.0020222	3.1898	-0.0469756	-0.0507542	-0.0446702	-0.243749	-0.249212	-0.256314	-0.265279	-0.255714	-0.263273	-0.241569	-0.230618	-0.239868
A0A4E0RHC1	long-chain-fatty-acid--CoA ligase (EC 6.2.1.3)	23.6	91.119	0	41.546	-0.0469756	-0.0507542	-0.0446702	-0.172786	-0.172425	-0.172298	-0.210432	-0.255714	-0.218775	-0.241569	-0.175551	-0.239868
A0A4E0RHD0	Multidrug resistance-associated protein	4.9	212.75	0	26.108	-0.0469756	-0.0507542	-0.0446702	-0.243749	-0.249212	-0.256314	-0.22362	-0.22096	-0.232434	-0.213596	-0.230618	-0.239868
A0A4E0RHD1	Large ribosomal subunit protein eL31 (60S ribosomal protein L31)	33.1	19.339	0	12.181	-0.0469756	-0.0507542	-0.0446702	0.0389095	0.033918	0.0362477	0.0997594	0.113364	0.0576454	-0.052106	-0.0841458	-0.0103246
A0A4E0RHD5	Protein transport protein Sec61 subunit beta	17	9.3928	0	22.611	-0.0469756	-0.0507542	-0.0446702	-0.243749	-0.249212	-0.256314	-0.265279	-0.255714	-0.263273	-0.241569	-0.230618	-0.239868
A0A4E0RHD6	Serine/threonine protein phosphatase 2A regulatory subunit	6.6	72.689	0	7.6242	-0.0469756	-0.0507542	-0.0446702	-0.243749	-0.249212	-0.256314	-0.265279	-0.255714	-0.263273	-0.241569	-0.230618	-0.239868
A0A4E0RHE9	1,4-alpha-glucan branching enzyme (EC 2.4.1.18)	39.8	79.773	0	160.81	-0.0469756	-0.0507542	-0.0446702	-0.0216424	-0.055722	-0.0154089	0.0487303	0.0244672	0.0199302	-0.0319771	-0.0201955	0.0283171
A0A4E0RHF4	Calmodulin	16.2	16.089	0.0010787	3.9659	-0.0469756	-0.0507542	-0.0446702	-0.243749	-0.249212	-0.256314	-0.265279	-0.255714	-0.263273	-0.241569	-0.230618	-0.239868
A0A4E0RHF6	Protein ROP	6.3	24.262	0.0048733	2.721	-0.0469756	-0.0507542	-0.0446702	-0.243749	-0.249212	-0.256314	-0.265279	-0.255714	-0.263273	-0.241569	-0.230618	-0.239868
A0A4E0RHJ3	Tetraspanin-CD63 receptor	6.2	29.845	0	12.413	-0.0469756	-0.0507542	-0.0446702	-0.243749	-0.249212	-0.256314	-0.265279	-0.255714	-0.263273	-0.241569	-0.230618	-0.239868
A0A4E0RHJ8	Annexin	50.4	39.897	0	235.92	-0.0469756	-0.0507542	-0.0446702	0.218705	0.259094	0.25348	0.352941	0.354603	0.302097	0.104832	0.1863	0.13057
A0A4E0RHK3	Elongation factor Ts, mitochondrial (EF-Ts) (EF-TsMt)	35.7	35.066	0	26.113	-0.0469756	-0.0507542	-0.0446702	-0.19963	-0.211187	-0.203887	-0.216045	-0.200609	-0.205045	-0.188452	-0.175613	-0.189777
A0A4E0RHM5	Small ribosomal subunit protein eS28 (40S ribosomal protein S28)	30.9	7.7199	0	18.076	-0.0469756	-0.0507542	-0.0446702	-0.00574439	0.110369	0.00853096	-0.124172	-0.255714	-0.263273	-0.241569	-0.230618	-0.239868
A0A4E0RHP3	Importin subunit alpha	14.9	59.115	0	29.626	-0.0469756	-0.0507542	-0.0446702	-0.243749	-0.249212	-0.256314	-0.215248	-0.183857	-0.263273	-0.198617	-0.230618	-0.239868
A0A4E0RHQ2	EF-hand domain-containing protein	44.2	22.028	0	212.65	-0.0469756	-0.0507542	-0.0446702	0.0187196	0.103693	0.034798	0.328052	0.359466	0.397007	0.546996	0.81247	0.981521
A0A4E0RHR0	Mitochondrial proton/calcium exchanger protein (Leucine zipper-EF-hand-containing transmembrane protein 1)	12.6	95.192	0	18.66	-0.0469756	-0.0507542	-0.0446702	-0.221739	-0.249212	-0.223949	-0.232388	-0.205247	-0.214359	-0.241569	-0.194578	-0.239868
A0A4E0RHR7	Rab GTPase	43.9	24.36	0	51.896	0.624876	0.506525	0.527904	-0.0239672	0.0412512	-0.0600266	-0.0248009	0.0709024	0.0218159	-0.105652	-0.0617125	-0.0842376
A0A4E0RHS1	Adhesion regulating molecule 1	12.7	42.728	0	7.746	-0.0469756	-0.0507542	-0.0446702	-0.243749	-0.249212	-0.256314	-0.265279	-0.255714	-0.263273	-0.241569	-0.230618	-0.239868
A0A4E0RHS7	Calcyphosin isoform a	12.5	23.761	0	5.0588	-0.0469756	-0.0507542	-0.0446702	-0.243749	-0.204799	-0.202132	-0.221481	-0.255714	-0.222611	-0.241569	-0.230618	-0.239868
A0A4E0RHS8	Filamin-A	15.1	284.87	0	152.43	-0.0469756	-0.0507542	-0.0446702	-0.14016	-0.101897	-0.14005	-0.201176	-0.169304	-0.186217	-0.170492	-0.155961	-0.177999
A0A4E0RHY0	PDZ domain-containing protein	8	268.54	0	40.057	-0.0469756	-0.0507542	-0.0446702	-0.203913	-0.211631	-0.219679	-0.215672	-0.255714	-0.218132	-0.194699	-0.184673	-0.199048
A0A4E0RHZ6	Uncharacterized protein	25.2	25.355	0.0020534	3.3843	-0.0469756	-0.0507542	-0.0446702	-0.243749	-0.249212	-0.256314	-0.265279	-0.255714	-0.263273	-0.241569	-0.230618	-0.239868
A0A4E0RHZ7	Alpha-tocopherol transfer protein	12.6	37.907	0	5.0997	-0.0469756	-0.0507542	-0.0446702	-0.243749	-0.249212	-0.256314	-0.265279	-0.255714	-0.263273	-0.241569	-0.230618	-0.239868
A0A4E0RI00	p25-alpha domain containing protein	7.5	18.016	0.0034791	2.9234	-0.0469756	-0.0507542	-0.0446702	-0.243749	-0.249212	-0.256314	-0.265279	-0.255714	-0.263273	-0.241569	-0.230618	-0.239868
A0A4E0RI03	Eukaryotic translation initiation factor 2c	1.2	111.55	0.0044074	2.753	-0.0469756	-0.0507542	-0.0446702	-0.243749	-0.249212	-0.256314	-0.265279	-0.255714	-0.263273	-0.241569	-0.230618	-0.239868
A0A4E0RI28	Membrane-associated phosphatidylinositol transfer protein 1	2.1	140.89	0.0020429	3.3144	-0.0469756	-0.0507542	-0.0446702	-0.243749	-0.249212	-0.256314	-0.265279	-0.255714	-0.263273	-0.241569	-0.230618	-0.239868
A0A4E0RI34	Mitochondrial ornithine transporter	17.1	34.445	0	9.611	-0.0469756	-0.0507542	-0.0446702	-0.243749	-0.249212	-0.214895	-0.265279	-0.206303	-0.263273	-0.194667	-0.230618	-0.239868
A0A4E0RI57	Lachesin	3	36.202	0.0075047	2.3427	-0.0469756	-0.0507542	-0.0446702	-0.243749	-0.249212	-0.256314	-0.265279	-0.255714	-0.263273	-0.241569	-0.230618	-0.239868
A0A4E0RI61	UBX domain-containing protein 6	12.3	55.605	0	8.9332	-0.0469756	-0.0507542	-0.0446702	-0.243749	-0.249212	-0.256314	-0.265279	-0.255714	-0.263273	-0.241569	-0.230618	-0.239868
A0A4E0RI62	Regulator of chromosome condensation	6.4	91.263	0	9.6504	-0.0469756	-0.0507542	-0.0446702	-0.243749	-0.249212	-0.256314	-0.265279	-0.255714	-0.263273	-0.241569	-0.230618	-0.239868
A0A4E0RI64	26S proteasome non-ATPase regulatory subunit 1	12	134.32	0	58.801	-0.0469756	-0.0507542	-0.0446702	-0.171613	-0.167883	-0.169524	-0.159715	-0.16109	-0.167712	-0.180206	-0.167647	-0.173768
A0A4E0RI67	ARMET N-terminal domain-containing protein	25.7	15.703	0	13.255	-0.0469756	-0.0507542	-0.0446702	0.00410915	0.0101672	0.010057	-0.0172168	-0.0419498	-0.0664188	-0.103232	-0.230618	-0.109066
A0A4E0RI71	ubiquitinyl hydrolase 1 (EC 3.4.19.12)	14.6	74.354	0	23.597	-0.0469756	-0.0507542	-0.0446702	-0.243749	-0.224258	-0.256314	-0.23735	-0.221293	-0.232703	-0.224449	-0.230618	-0.239868
A0A4E0RIA0	Tyrosinase	28.7	54.954	0	61.848	-0.0469756	-0.0507542	-0.0446702	-0.243749	-0.249212	-0.256314	-0.265279	-0.220218	-0.263273	0.111927	0.0768973	0.130299
A0A4E0RIA5	Coatomer subunit epsilon (Epsilon-coat protein)	12	14.012	0	4.8078	-0.0469756	-0.0507542	-0.0446702	-0.243749	-0.249212	-0.256314	-0.265279	-0.255714	-0.263273	-0.241569	-0.230618	-0.239868
A0A4E0RIB0	Uncharacterized protein	27.9	36.857	0	44.246	-0.0469756	-0.0507542	-0.0446702	0.164323	0.204296	0.178284	0.30967	0.368833	0.342263	0.128567	0.155443	0.164666
A0A4E0RIB8	Fatty acid-binding protein type 3	35.6	14.76	0	8.8702	-0.0469756	-0.0507542	-0.0446702	-0.243749	-0.249212	-0.256314	-0.265279	-0.255714	-0.263273	-0.241569	-0.230618	-0.239868
A0A4E0RIC2	cAMP-dependent protein kinase catalytic subunit alpha	17.3	40.324	0	45.418	-0.0469756	-0.0507542	-0.0446702	-0.158454	-0.249212	-0.156345	-0.0890117	-0.0252793	-0.0432428	-0.135805	-0.0914856	-0.131771
A0A4E0RIC5	Uncharacterized protein	2.2	44.035	0.00055218	4.2739	-0.0469756	-0.0507542	-0.0446702	-0.243749	-0.249212	-0.0792681	-0.265279	-0.255714	-0.263273	-0.241569	-0.168607	-0.239868
A0A4E0RID2	Tensin	6.6	190.62	0	21.862	-0.0469756	-0.0507542	-0.0446702	-0.243749	-0.192659	-0.2011	-0.190771	-0.183155	-0.1903	-0.190463	-0.230618	-0.188891
A0A4E0RID8	Transmembrane gtpase mfn mitofusin 1 fzo	15.3	87.613	0	25.035	-0.0469756	-0.0507542	-0.0446702	-0.20298	-0.211344	-0.216671	-0.216382	-0.193538	-0.207611	-0.199976	-0.189494	-0.1983
A0A4E0RIE7	Lysine--tRNA ligase (EC 6.1.1.6) (Lysyl-tRNA synthetase)	28.1	77.237	0	50.166	-0.0469756	-0.0507542	-0.0446702	-0.0193176	-0.0291802	-0.0112122	-0.137429	-0.115457	-0.102348	-0.097676	-0.126133	-0.118203
A0A4E0RIF3	Putative Neurocalcin	31.6	142.85	0	162.85	-0.0469756	-0.0507542	-0.0446702	0.163983	0.140906	0.216683	0.0482491	-0.0247684	0.0906839	-0.196104	-0.230618	-0.224191
A0A4E0RIG0	Retinoblastoma binding protein 4	11.6	47.751	0	7.3808	-0.0469756	-0.0507542	-0.0446702	-0.161779	-0.159248	-0.174495	-0.265279	-0.255714	-0.263273	-0.241569	-0.230618	-0.239868
A0A4E0RII5	Transportin-3	7.8	110.65	0.0010747	3.9226	-0.0469756	-0.0507542	-0.0446702	-0.243749	-0.249212	-0.256314	-0.265279	-0.255714	-0.263273	-0.241569	-0.230618	-0.239868
A0A4E0RII7	Putative Ankyrin repeat-containing	16.3	37.094	0	8.4247	-0.0469756	-0.0507542	-0.0446702	-0.243749	-0.249212	-0.256314	-0.265279	-0.255714	-0.263273	-0.241569	-0.230618	-0.239868
A0A4E0RIJ6	Xaa-Pro dipeptidase (EC 3.4.13.9) (Imidodipeptidase) (Peptidase D) (Proline dipeptidase)	44.6	56.346	0	183.76	-0.0469756	-0.0507542	-0.0446702	0.217257	0.182187	0.251782	0.314058	0.375948	0.311299	0.752327	0.489047	0.557004
A0A4E0RIJ9	Vinculin	22.1	75.398	0	77.971	-0.0469756	-0.0507542	-0.0446702	-0.20902	-0.21707	-0.223472	-0.227828	-0.201097	-0.226233	-0.197725	-0.189437	-0.179952
A0A4E0RIK2	RNA helicase (EC 3.6.4.13)	33.8	71.143	0	47.328	-0.0469756	-0.0507542	-0.0446702	-0.160135	-0.155382	-0.165989	-0.189391	-0.185148	-0.197259	-0.18608	-0.169338	-0.176615
A0A4E0RIK4	Vacuolar protein sorting-associated protein VTA1	16.2	28.883	0	11.424	-0.0469756	-0.0507542	-0.0446702	-0.197953	-0.20193	-0.203379	-0.192897	-0.255714	-0.200462	-0.241569	-0.184034	-0.239868
A0A4E0RIL9	Alpha-adducin	22.3	93.015	0	86.22	-0.0469756	-0.0507542	-0.0446702	-0.0291354	0.00325361	-0.0572225	-0.0700745	-0.136724	-0.110474	-0.154569	-0.134702	-0.129083
A0A4E0RIM6	Gynecophoral canal protein	41.2	78.655	0	191.04	-0.0469756	-0.0507542	-0.0446702	-0.0312455	0.010076	-0.0271022	0.340872	0.0639201	0.12459	-0.0210237	-0.0555741	-0.0624181
A0A4E0RIN5	Peptide-N(4)-(N-acetyl-beta-glucosaminyl)asparagine amidase (EC 3.5.1.52) (Peptide:N-glycanase)	6	98.353	0	8.4657	-0.0469756	-0.0507542	-0.0446702	-0.225884	-0.227508	-0.256314	-0.265279	-0.255714	-0.263273	-0.241569	-0.230618	-0.239868
A0A4E0RIN6	DDRGK domain-containing protein 1	9.2	34.588	0	8.0495	-0.0469756	-0.0507542	-0.0446702	-0.243749	-0.249212	-0.256314	-0.265279	-0.255714	-0.263273	-0.241569	-0.230618	-0.239868
A0A4E0RIN7	Stress-induced-phosphoprotein 1	64.6	36.336	0	157.99	-0.0469756	-0.0507542	-0.0446702	0.0832235	0.158619	0.0859014	0.0915015	0.0191122	0.0342242	0.0270675	0.0254797	0.0308786
A0A4E0RIP8	glutathione transferase (EC 2.5.1.18)	66.2	27.236	0	136.36	-0.0469756	-0.0507542	-0.0446702	0.505763	0.778017	0.597107	1.01595	1.27413	0.929602	0.872295	1.25411	1.03465
A0A4E0RIQ2	Bcl-2 Bcl-2 homology region 1-3 domain-containing protein	4.9	66.183	0.00055279	4.2761	-0.0469756	-0.0507542	-0.0446702	-0.243749	-0.249212	-0.256314	-0.265279	-0.255714	-0.263273	-0.241569	-0.230618	-0.239868
A0A4E0RIR2	Transmembrane protein	10.7	62.544	0	14.694	-0.0469756	-0.0507542	-0.0446702	-0.243749	-0.249212	-0.230375	-0.234561	-0.255714	-0.263273	-0.218454	-0.206398	-0.215265
A0A4E0RIR5	Splicing factor 3B subunit	2.4	143.01	0	4.9204	-0.0469756	-0.0507542	-0.0446702	-0.243749	-0.249212	-0.256314	-0.265279	-0.255714	-0.263273	-0.241569	-0.230618	-0.239868
A0A4E0RIS2	Tetraspanin	25.1	24.98	0	17.744	-0.0469756	-0.0507542	-0.0446702	-0.0826806	-0.0624714	-0.0976188	-0.0250126	-0.112106	-0.0683046	-0.155422	-0.145037	-0.149483
A0A4E0RIT9	Protein-serine/threonine kinase (EC 2.7.11.-)	11.6	52.55	0	16.796	-0.0469756	-0.0507542	-0.0446702	-0.194088	-0.194142	-0.256314	-0.265279	-0.172844	-0.183349	-0.158039	-0.151146	-0.151695
A0A4E0RIV7	Non-muscle myosin II heavy chain	46.5	230.67	0	323.31	-0.0469756	-0.0507542	-0.0446702	0.35281	0.378541	0.345787	0.136987	0.148181	0.137017	-0.0187592	0.0133678	0.0065875
A0A4E0RIV8	Transaldolase (EC 2.2.1.2)	51.6	37.94	0	198.7	-0.0469756	-0.0507542	-0.0446702	1.16826	1.15345	1.06106	0.825023	0.866942	0.931978	0.360888	0.342253	0.336892
A0A4E0RIW5	HEAT repeat protein	4.4	122.7	0	11.059	-0.0469756	-0.0507542	-0.0446702	-0.243749	-0.249212	-0.256314	-0.265279	-0.255714	-0.263273	-0.241569	-0.230618	-0.239868
A0A4E0RIW6	Vacuolar protein-sorting-associated protein 4	34.5	49.001	0	47.756	-0.0469756	-0.0507542	-0.0446702	-0.0460169	-0.0251853	-0.0570127	-0.0687078	-0.0790374	-0.0862212	-0.102039	-0.103327	-0.102414
A0A4E0RIW8	Glucosidase II subunit alpha	19.1	115.05	0	39.417	-0.0469756	-0.0507542	-0.0446702	-0.113212	-0.13422	-0.134196	-0.176054	-0.177834	-0.192503	-0.176293	-0.176014	-0.177812
A0A4E0RIX2	Uncharacterized protein	9	12.983	0.0020672	3.4359	0.218142	0.163863	-0.0446702	-0.243749	-0.249212	-0.256314	-0.265279	-0.255714	-0.263273	-0.241569	-0.230618	-0.239868
A0A4E0RIX9	Putative microtubule-associated protein	14.5	42.847	0	15.747	-0.0469756	-0.0507542	-0.0446702	-0.243749	-0.249212	-0.256314	-0.265279	-0.172591	-0.183717	-0.188712	-0.180387	-0.239868
A0A4E0RIY4	Alanyl tRNA synthetase cytoplasmic	19.9	70.841	0	54.462	-0.0469756	-0.0507542	-0.0446702	-0.195091	-0.169598	-0.207303	-0.219805	-0.209234	-0.214046	-0.203928	-0.194034	-0.199164
A0A4E0RIY5	Cytochrome c oxidase subunit	7.8	13.914	0.010032	2.1495	-0.0469756	-0.0507542	-0.0446702	-0.243749	-0.249212	-0.256314	-0.265279	-0.255714	-0.263273	-0.241569	-0.230618	-0.239868
A0A4E0RIZ2	p-loop containing nucleoside triphosphate hydrolase	15.4	18.229	0.0010633	3.73	-0.0469756	-0.0507542	-0.0446702	-0.243749	-0.249212	-0.256314	-0.265279	-0.255714	-0.263273	-0.241569	-0.230618	-0.239868
A0A4E0RIZ7	Uncharacterized protein	6.8	21.285	0.0070456	2.3539	-0.0469756	-0.0507542	-0.0446702	-0.243749	-0.249212	-0.256314	-0.265279	-0.255714	-0.263273	-0.241569	-0.230618	-0.239868
A0A4E0RIZ8	Mitochondrial import inner membrane translocase	11.6	19.009	0.0079514	2.3143	-0.0469756	-0.0507542	-0.0446702	-0.243749	-0.249212	-0.256314	-0.265279	-0.255714	-0.263273	-0.241569	-0.230618	-0.239868
A0A4E0RJ02	Histone deacetylase 6	3.5	29.125	0.0030075	3.0324	-0.0469756	-0.0507542	-0.0446702	-0.243749	-0.249212	-0.256314	-0.265279	-0.255714	-0.263273	-0.241569	-0.230618	-0.239868
A0A4E0RJ04	O-acyltransferase	3.6	54.436	0.0015715	3.5798	-0.0469756	-0.0507542	-0.0446702	-0.243749	-0.249212	-0.256314	-0.265279	-0.255714	-0.263273	-0.241569	-0.230618	-0.239868
A0A4E0RJ07	Serine/threonine-protein phosphatase 2A regulatory subunit A alpha isoform	7.4	77.117	0	6.8062	-0.0469756	-0.0507542	-0.0446702	-0.243749	-0.249212	-0.256314	-0.265279	-0.255714	-0.263273	-0.241569	-0.230618	-0.239868
A0A4E0RJ08	Aspartyl aminopeptidase (EC 3.4.11.21)	12.4	166.11	0	75.661	-0.0469756	-0.0507542	-0.0446702	-0.167385	-0.175406	-0.19405	-0.149182	-0.133524	-0.149962	-0.0568195	-0.114356	-0.131083
A0A4E0RJ14	Suppressor of SWI4 1	2.2	168.56	0.002994	2.9758	-0.0469756	-0.0507542	-0.0446702	-0.243749	-0.249212	-0.256314	-0.265279	-0.255714	-0.263273	-0.241569	-0.230618	-0.239868
A0A4E0RJ18	Calcium-binding protein M	22	21.904	0	8.6387	-0.0469756	-0.0507542	-0.0446702	-0.183534	-0.175209	-0.188182	-0.182943	-0.255714	-0.263273	-0.241569	-0.230618	-0.239868
A0A4E0RJ23	Hydroxysteroid 17-beta dehydrogenase 10	49.6	26.585	0	109.06	-0.0469756	-0.0507542	-0.0446702	-0.128796	-0.155472	-0.132634	-0.0958104	-0.0522056	-0.12306	-0.0631936	-0.0349806	-0.0915758
A0A4E0RJ30	Uncharacterized protein	44.5	47.965	0	196.4	-0.0469756	-0.0507542	-0.0446702	0.0751404	0.115459	0.0954011	0.144475	-0.0565956	-0.0312117	0.0249037	0.0106616	0.0271128
A0A4E0RJ38	ATP-binding cassette sub-family B member	33.4	109.67	0	118.79	-0.0469756	-0.0507542	-0.0446702	-0.125702	-0.115949	-0.142858	-0.143484	-0.132981	-0.143835	-0.125791	-0.147489	-0.159265
A0A4E0RJ46	Nudix (Nucleoside diphosphate linked moiety X)-type motif 9	15.1	33.955	0	6.5926	-0.0469756	-0.0507542	-0.0446702	-0.243749	-0.249212	-0.222964	-0.265279	-0.223009	-0.223465	-0.241569	-0.230618	-0.239868
A0A4E0RJ48	Putative kunitz-type protease inhibitor	10.5	55.65	0	8.2228	-0.0469756	-0.0507542	-0.0446702	-0.243749	-0.216344	-0.21525	-0.265279	-0.255714	-0.218162	-0.241569	-0.230618	-0.239868
A0A4E0RJ54	Uncharacterized protein	14.2	26.957	0	6.9007	-0.0469756	-0.0507542	-0.0446702	-0.243749	-0.249212	-0.256314	-0.265279	-0.255714	-0.263273	-0.241569	-0.230618	-0.239868
A0A4E0RJ65	Apoptotic chromatin condensation inducer in the nucleus	4.5	77.92	0	5.2453	-0.0469756	-0.0507542	-0.0446702	-0.243749	-0.249212	-0.256314	-0.265279	-0.255714	-0.263273	-0.241569	-0.230618	-0.239868
A0A4E0RJ69	Subfamily M3A non-peptidase ue	13.2	44.75	0	14.39	-0.0469756	-0.0507542	-0.0446702	-0.216587	-0.249212	-0.256314	-0.232713	-0.218761	-0.239237	-0.216535	-0.195789	-0.214463
A0A4E0RJ77	Transcription factor NFAt subunit NF45	15	42.141	0	6.8135	-0.0469756	-0.0507542	-0.0446702	-0.207307	-0.249212	-0.215376	-0.215522	-0.255714	-0.263273	-0.241569	-0.230618	-0.239868
A0A4E0RJ90	Sh3-containing grb2 protein 1 (Endophilin II)	29.1	39.654	0	68.318	-0.0469756	-0.0507542	-0.0446702	-0.0470362	-0.00630507	-0.0518623	-0.0929712	-0.100514	-0.0758099	-0.145675	-0.116825	-0.127125
A0A4E0RJA0	NCK-associated protein 1	6.6	145.15	0	26.004	-0.0469756	-0.0507542	-0.0446702	-0.243749	-0.211541	-0.256314	-0.237271	-0.255714	-0.263273	-0.241569	-0.230618	-0.239868
A0A4E0RJA5	Vitellogenin domain-containing protein	9.4	367.22	0	94.374	-0.0469756	-0.0507542	-0.0446702	-0.243749	-0.249212	-0.224691	-0.215352	-0.212804	-0.200268	-0.179107	-0.160112	-0.184096
A0A4E0RJB5	Ubiquitin carboxyl-terminal hydrolase (EC 3.4.19.12)	57.8	24.638	0	193.06	-0.0469756	-0.0507542	-0.0446702	-0.243749	-0.249212	-0.256314	0.0155643	0.162278	-0.0243475	0.471781	0.483503	0.62701
A0A4E0RJD6	Lipoma-preferred partner protein	4.8	50.454	0.0015682	3.549	-0.0469756	-0.0507542	-0.0446702	-0.243749	-0.249212	-0.256314	-0.265279	-0.255714	-0.263273	-0.241569	-0.230618	-0.239868
A0A4E0RJF1	Titin	20.8	110.17	0	97.047	-0.0469756	-0.0507542	-0.0446702	-0.0686282	-0.00389716	-0.060389	-0.0791485	-0.0539843	-0.0532562	-0.0291255	-0.0109879	-0.0151591
A0A4E0RJF5	Golgi-associated plant pathogenesis protein 1	6.4	23.146	0.0079217	2.2952	-0.0469756	-0.0507542	-0.0446702	-0.243749	-0.249212	-0.256314	-0.265279	-0.255714	-0.263273	-0.241569	-0.230618	-0.239868
A0A4E0RJF7	Ras protein let-60	24.4	22.008	0	12.588	-0.0469756	-0.0507542	-0.0446702	-0.243749	-0.179277	-0.190088	-0.215262	-0.222911	-0.228902	-0.241569	-0.204943	-0.216917
A0A4E0RJF8	Heterogeneous nuclear ribonucleoprotein U protein 1	7.4	150.53	0	90.553	-0.0469756	-0.0507542	-0.0446702	-0.151428	-0.134335	-0.168273	-0.191909	-0.193935	-0.213197	-0.195012	-0.185841	-0.196726
A0A4E0RJG5	Protein transport protein Sec31A	6.5	163.79	0	23.401	-0.0469756	-0.0507542	-0.0446702	-0.208647	-0.207513	-0.212389	-0.226919	-0.220146	-0.263273	-0.241569	-0.230618	-0.239868
A0A4E0RJH9	Calmodulin variant	6.9	18.608	0.0048544	2.6846	-0.0469756	-0.0507542	-0.0446702	-0.243749	-0.249212	-0.256314	-0.265279	-0.255714	-0.263273	-0.241569	-0.230618	-0.239868
A0A4E0RJJ2	Saposin B-type domain-containing protein	7	34.766	0	13.245	-0.0469756	-0.0507542	-0.0446702	-0.0163848	0.00650064	-0.0369261	0.229344	0.403158	0.306302	0.278544	0.215375	0.504995
A0A4E0RJK0	Low-density lipoprotein receptor (Ldl)	42.7	304.87	0	323.31	-0.0469756	-0.0507542	-0.0446702	-0.0833691	-0.0938016	-0.091238	0.150538	0.0297276	0.0304904	0.10193	0.0184667	0.0473836
A0A4E0RJK3	Replication protein A subunit	5	68.973	0	5.3872	-0.0469756	-0.0507542	-0.0446702	-0.243749	-0.249212	-0.256314	-0.265279	-0.255714	-0.263273	-0.241569	-0.230618	-0.239868
A0A4E0RJL0	Kelch protein diablo	1.5	94.915	0.0053191	2.6505	-0.0469756	-0.0507542	-0.0446702	-0.243749	-0.249212	-0.256314	-0.265279	-0.255714	-0.263273	-0.241569	-0.230618	-0.239868
A0A4E0RJL7	CUB domain-containing protein	12.4	28.874	0	40.748	1.7968	1.64872	1.70196	-0.243749	-0.249212	-0.256314	-0.265279	-0.255714	-0.263273	-0.241569	-0.230618	-0.239868
A0A4E0RJL8	Intron-binding protein aquarius	1.4	190.78	0.0025265	3.1852	-0.0469756	-0.0507542	-0.0446702	-0.243749	-0.249212	-0.256314	-0.265279	-0.255714	-0.263273	-0.241569	-0.230618	-0.239868
A0A4E0RJM1	Phosphatidylinositol-binding clathrin assembly protein unc-11	4.6	84.201	0.010018	2.1295	-0.0469756	-0.0507542	-0.0446702	-0.243749	-0.249212	-0.256314	-0.265279	-0.255714	-0.263273	-0.241569	-0.230618	-0.239868
A0A4E0RJN6	Calnexin	26.1	68.889	0	145.97	-0.0469756	-0.0507542	-0.0446702	0.225161	0.173923	0.284726	0.336907	0.178683	0.193797	0.139219	0.0815342	0.0800204
A0A4E0RJP7	Mitochondrial glutamate carrier 1	45.9	33.352	0	89.047	-0.0469756	-0.0507542	-0.0446702	0.0234228	0.0456292	0.0326234	0.114369	0.190661	0.162267	0.174277	0.236117	0.125057
A0A4E0RJP9	Putative cytochrome oxid	4.6	45.818	0.0066382	2.4502	-0.0469756	-0.0507542	-0.0446702	-0.243749	-0.249212	-0.256314	-0.265279	-0.255714	-0.263273	-0.241569	-0.230618	-0.239868
A0A4E0RJR0	Reticulocalbin 1 EF-hand calcium binding domain	28.1	37.392	0	40.751	-0.0469756	-0.0507542	-0.0446702	-0.0633992	-0.0196033	-0.0410846	-0.0677454	-0.0779853	-0.0468258	-0.158955	-0.133103	-0.151204
A0A4E0RJR2	Microsomal glutathione transferase	14.2	18.057	0	137.38	-0.0469756	-0.0507542	-0.0446702	-0.243749	-0.249212	-0.256314	-0.201763	-0.255714	-0.263273	0.0604143	0.224022	0.0232622
A0A4E0RJR6	Cell division protein kinase	12.9	43.636	0	12.36	-0.0469756	-0.0507542	-0.0446702	-0.216315	-0.214042	-0.227262	-0.265279	-0.255714	-0.263273	-0.241569	-0.230618	-0.239868
A0A4E0RJT9	Calpain-B	53.2	85.777	0	323.31	0.0893591	0.0465397	-0.0446702	0.264825	0.334579	0.234538	0.409841	0.71615	0.85585	0.401699	0.78285	0.825698
A0A4E0RJV9	Golgi-associated plant pathogenesis protein 1	42.2	18.305	0	12.636	-0.0469756	-0.0507542	-0.0446702	-0.243749	-0.249212	-0.256314	-0.265279	-0.255714	-0.263273	-0.241569	-0.153132	-0.1646
A0A4E0RJW2	tRNA-dihydrouridine(20) synthase (NAD(P)+)	2.3	62.538	0.0053038	2.6315	-0.0469756	-0.0507542	-0.0446702	-0.243749	-0.249212	-0.256314	-0.265279	-0.255714	-0.263273	-0.241569	-0.230618	-0.239868
A0A4E0RJW8	Calponin	52.1	39.853	0	296.11	-0.0469756	-0.0507542	-0.0446702	0.71866	1.01345	1.04966	1.1886	1.29343	1.3014	0.942293	1.13109	1.09889
A0A4E0RJX0	RNA-binding protein 4	35.5	33.7	0	23.686	-0.0469756	-0.0507542	-0.0446702	-0.073183	0.0183031	0.0147687	-0.0436649	-0.255714	-0.153009	-0.0742226	-0.230618	-0.0627743
A0A4E0RJX4	Proteasome subunit alpha type	35.5	29.018	0	22.963	-0.0469756	-0.0507542	-0.0446702	-0.0988004	-0.13428	-0.154168	-0.171122	-0.105598	-0.0106003	-0.160277	-0.114249	-0.147701
A0A4E0RJX6	A-kinase anchor protein 7-like phosphoesterase domain-containing protein	25.6	43.582	0	18.53	-0.0469756	-0.0507542	-0.0446702	-0.243749	-0.249212	-0.256314	-0.265279	-0.255714	-0.197596	-0.241569	-0.170693	-0.169568
A0A4E0RJY6	Tubulin beta chain	42.4	49.622	0.0005618	4.4915	-0.0469756	-0.0507542	-0.0446702	-0.243749	-0.249212	-0.256314	-0.265279	-0.255714	-0.263273	-0.241569	-0.230618	-0.239868
A0A4E0RJZ7	palmitoyl-protein hydrolase (EC 3.1.2.22)	12.9	28.604	0	22.843	-0.0469756	-0.0507542	-0.0446702	-0.243749	-0.249212	-0.256314	-0.171228	-0.161894	-0.151059	-0.145539	-0.107239	-0.139196
A0A4E0RK00	Protein-serine/threonine kinase (EC 2.7.11.-)	4.5	55.077	0.0020481	3.3384	-0.0469756	-0.0507542	-0.0446702	-0.243749	-0.249212	-0.256314	-0.265279	-0.255714	-0.263273	-0.241569	-0.230618	-0.239868
A0A4E0RK13	Coatomer subunit alpha	28.4	127.11	0	122.56	-0.0469756	-0.0507542	-0.0446702	-0.143418	-0.1536	-0.154788	-0.154599	-0.148191	-0.167927	-0.181649	-0.161088	-0.176025
A0A4E0RK23	Gynecophoral canal protein	37.4	85.564	0	151.56	-0.0469756	-0.0507542	-0.0446702	-0.0424045	-0.0529675	-0.0229819	0.267996	0.00285804	0.10396	0.0101593	-0.0306408	-0.0356674
A0A4E0RK28	Uncharacterized protein	13.4	17.3	0	13.026	-0.0469756	-0.0507542	-0.0446702	-0.173752	-0.249212	-0.256314	-0.265279	-0.15511	-0.263273	-0.241569	-0.230618	-0.17206
A0A4E0RK35	Mitochondrial import inner membrane translocase subunit TIM50	12.6	42.766	0	15.579	-0.0469756	-0.0507542	-0.0446702	-0.243749	-0.249212	-0.222278	-0.235017	-0.215837	-0.221851	-0.201561	-0.183242	-0.206307
A0A4E0RK36	Leucyl tRNA synthetase	18.9	128.66	0	45.311	-0.0469756	-0.0507542	-0.0446702	-0.243749	-0.205332	-0.207818	-0.221162	-0.210174	-0.222418	-0.205258	-0.193971	-0.196282
A0A4E0RK51	Adenylosuccinate lyase	10.3	29.13	0	10.302	-0.0469756	-0.0507542	-0.0446702	-0.243749	-0.249212	-0.256314	-0.265279	-0.255714	-0.263273	-0.206727	-0.196956	-0.239868
A0A4E0RK57	Carboxypeptidase (EC 3.4.16.-)	19.4	55.738	0	37.249	-0.0469756	-0.0507542	-0.0446702	0.0466349	0.104988	0.00937029	-0.0271107	-0.131533	-0.0889593	0.186387	0.0483998	-0.0189419
A0A4E0RK69	T-complex protein 1 subunit epsilon (CCT-epsilon)	50.7	60.156	0	172.18	-0.0469756	-0.0507542	-0.0446702	0.0686668	0.151504	0.102879	0.0830127	0.076106	0.0723355	0.0180431	0.0102491	0.0270279
A0A4E0RK77	Uncharacterized protein	1.4	84.074	0.0096463	2.2045	-0.0469756	-0.0507542	-0.0446702	-0.243749	-0.249212	-0.256314	-0.265279	-0.255714	-0.263273	-0.241569	-0.230618	-0.239868
A0A4E0RK81	NADH:ubiquinone oxidoreductase NDUFS5-15kDa	16.5	21.589	0	10.376	-0.0469756	-0.0507542	-0.0446702	-0.243749	-0.249212	-0.256314	-0.265279	-0.168598	-0.133812	-0.195967	-0.152164	-0.177633
A0A4E0RK82	Small GTPase	68.9	10.158	0	38.612	-0.0469756	0.0673013	-0.0446702	-0.108257	-0.0860015	-0.0792261	-0.0285929	0.0192447	-0.02216	-0.0891011	-0.0390894	-0.0638939
A0A4E0RK86	pyridoxal 5'-phosphate synthase (EC 1.4.3.5)	36	28.066	0	25.066	-0.0469756	-0.0507542	-0.0446702	-0.243749	-0.249212	-0.256314	-0.234921	-0.255714	-0.231063	-0.241569	-0.230618	-0.239868
A0A4E0RK94	ADP-ribosylation factor-binding protein GGA3	5.7	69.96	0	9.1851	-0.0469756	-0.0507542	-0.0446702	-0.243749	-0.249212	-0.256314	-0.193528	-0.202003	-0.263273	-0.241569	-0.230618	-0.239868
A0A4E0RKA7	Actin-related protein 2/3 complex subunit 5	38	18.363	0	59.905	-0.0469756	-0.0507542	-0.0446702	-0.243749	-0.249212	-0.194568	-0.216946	-0.193097	-0.203959	-0.196244	-0.163342	-0.167273
A0A4E0RKA8	Derlin	9.5	29.039	0	30.181	-0.0469756	-0.0507542	-0.0446702	-0.243749	-0.249212	-0.256314	-0.265279	-0.255714	-0.263273	-0.241569	-0.230618	-0.239868
A0A4E0RKB4	Mitochondrial dicarboxylate carrier	34.2	24.014	0	59.311	-0.0469756	-0.0507542	-0.0446702	-0.243749	-0.249212	-0.256314	0.106631	0.0843371	-0.0215566	0.263313	0.273113	0.221017
A0A4E0RKC2	Ran GTPase-activating protein 1	16.3	84.052	0	20.275	-0.0469756	-0.0507542	-0.0446702	-0.20433	-0.249212	-0.21588	-0.265279	-0.255714	-0.263273	-0.241569	-0.230618	-0.239868
A0A4E0RKG4	Small ribosomal subunit protein uS17 (40S ribosomal protein S11)	25.8	15.031	0	14.121	-0.0469756	-0.0507542	-0.0446702	-0.0375046	-0.0217923	-0.0514044	0.0208192	-0.0461316	-0.0305139	-0.0748214	-0.135098	-0.101628
A0A4E0RKH8	proton-translocating NAD(P)(+) transhydrogenase (EC 7.1.1.1)	30.1	81.669	0	145.55	-0.0469756	-0.0507542	-0.0446702	0.256885	0.31495	0.285088	0.292249	0.475592	0.312563	0.273797	0.52063	0.350275
A0A4E0RKJ0	Glycerol-3-phosphate dehydrogenase [NAD(+)] (EC 1.1.1.8)	61.1	40.201	0	97.722	-0.0469756	-0.0507542	-0.0446702	-0.178911	-0.208404	-0.183375	-0.0636646	-0.0159128	-0.0377364	0.215289	0.20658	0.11795
A0A4E0RKK4	long-chain-fatty-acid--CoA ligase (EC 6.2.1.3)	3.2	76.574	0.0020398	3.308	-0.0469756	-0.0507542	-0.0446702	-0.243749	-0.249212	-0.256314	-0.265279	-0.255714	-0.263273	-0.241569	-0.230618	-0.239868
A0A4E0RKL3	[Pyruvate dehydrogenase [acetyl-transferring]]-phosphatase 2	13.7	45.821	0	6.0548	-0.0469756	-0.0507542	-0.0446702	-0.243749	-0.249212	-0.256314	-0.265279	-0.255714	-0.263273	-0.241569	-0.230618	-0.239868
A0A4E0RKN2	Importin subunit alpha	7.9	59.059	0	19.131	-0.0469756	-0.0507542	-0.0446702	-0.243749	-0.249212	-0.216061	-0.265279	-0.255714	-0.263273	-0.241569	-0.20127	-0.239868
A0A4E0RKN5	DUF757 domain-containing protein	6.1	22.955	0.0096198	2.1859	-0.0469756	-0.0507542	-0.0446702	-0.243749	-0.249212	-0.256314	-0.265279	-0.255714	-0.263273	-0.241569	-0.230618	-0.239868
A0A4E0RKP7	Rap guanine nucleotide exchange factor 1	0.9	141.57	0.0034809	2.9234	-0.0469756	-0.0507542	-0.0446702	-0.243749	-0.249212	-0.256314	-0.265279	-0.255714	-0.263273	-0.241569	-0.230618	-0.239868
A0A4E0RKP9	Tensin-3	3.1	291.26	0	11.186	-0.0469756	-0.0507542	-0.0446702	-0.243749	-0.249212	-0.256314	-0.265279	-0.255714	-0.263273	-0.241569	-0.230618	-0.239868
A0A4E0RKQ7	Heat-and acid-stable phosphoprotein	17.9	22.78	0	12.689	-0.0469756	-0.0507542	-0.0446702	-0.243749	-0.249212	-0.256314	-0.265279	-0.255714	-0.263273	-0.241569	-0.230618	-0.239868
A0A4E0RKQ9	Glutathione dehydrogenase	61	22.596	0.0092764	2.2534	-0.0469756	-0.0507542	-0.0446702	-0.243749	-0.249212	-0.256314	-0.265279	-0.255714	-0.263273	-0.241569	-0.230618	-0.239868
A0A4E0RKR3	Aspartate aminotransferase (EC 2.6.1.1)	7.4	45.475	0	7.3731	-0.0469756	-0.0507542	-0.0446702	-0.243749	-0.231603	-0.229856	-0.242101	-0.233539	-0.233282	-0.241569	-0.230618	-0.207944
A0A4E0RKS1	Mitochondrial intermembrane space import and assembly protein 40	17.6	14.694	0	28.675	-0.0469756	-0.0507542	-0.0446702	-0.201878	-0.196714	-0.256314	-0.202654	-0.255714	-0.263273	-0.241569	-0.230618	-0.193157
A0A4E0RKT4	DM9 domain-containing protein	28.8	23.196	0	27.771	-0.0469756	-0.0507542	-0.0446702	0.00566497	-0.0189466	0.0125941	-0.139163	-0.158153	-0.157635	-0.195199	-0.178848	-0.182661
A0A4E0RKT6	CTP synthase (EC 6.3.4.2) (UTP--ammonia ligase)	8.1	87.309	0	11.468	-0.0469756	-0.0507542	-0.0446702	-0.243749	-0.211603	-0.209403	-0.185361	-0.255714	-0.19525	-0.19542	-0.172638	-0.239868
A0A4E0RKT8	GPI transamidase component PIG-T	4.6	68.122	0.0010616	3.6828	-0.0469756	-0.0507542	-0.0446702	-0.243749	-0.249212	-0.256314	-0.265279	-0.255714	-0.263273	-0.241569	-0.230618	-0.239868
A0A4E0RKV9	GTP-binding ADP-ribosylation factor	22.8	16.032	0	7.0797	-0.0469756	-0.0507542	-0.0446702	-0.243749	-0.249212	-0.256314	-0.265279	-0.255714	-0.263273	-0.241569	-0.230618	-0.239868
A0A4E0RKZ7	Ubiquitin-fold modifier 1	25	10.238	0	10.308	-0.0469756	-0.0507542	-0.0446702	-0.243749	-0.143636	-0.256314	-0.202317	-0.255714	-0.263273	-0.241569	-0.230618	-0.19668
A0A4E0RL15	Phosphoglucomutase	24.2	68.165	0	31.086	-0.0469756	-0.0507542	-0.0446702	-0.171291	-0.173325	-0.177378	-0.192519	-0.169202	-0.193368	-0.17614	-0.144667	-0.160531
A0A4E0RL21	Putative beta thymosin	32.9	9.1624	0.00056561	4.6128	-0.0469756	-0.0507542	-0.0446702	-0.243749	-0.249212	-0.256314	-0.265279	-0.255714	-0.263273	-0.241569	-0.230618	-0.239868
A0A4E0RL35	6-phosphofructokinase (EC 2.7.1.11)	39.6	84.131	0	239.99	-0.0469756	-0.0507542	-0.0446702	0.0566315	0.0995336	0.0485706	0.0626473	0.0857752	0.0841592	-0.0236069	-0.0130835	0.0216846
A0A4E0RL45	procollagen-proline 4-dioxygenase (EC 1.14.11.2)	34.8	67.752	0	81.771	-0.0469756	-0.0507542	-0.0446702	0.173032	0.167648	0.175938	-0.144177	-0.166488	-0.154953	-0.187083	-0.207972	-0.220602
A0A4E0RL46	Ubiquitin modifier-activating enzyme 6	9.2	153.49	0	21.046	-0.0469756	-0.0507542	-0.0446702	-0.243749	-0.249212	-0.256314	-0.265279	-0.255714	-0.263273	-0.241569	-0.230618	-0.239868
A0A4E0RL50	Amine oxidase (EC 1.4.3.-)	6.6	107.3	0	10.02	-0.0469756	-0.0507542	-0.0446702	-0.209348	-0.214571	-0.223247	-0.265279	-0.255714	-0.263273	-0.241569	-0.230618	-0.239868
A0A4E0RL52	Dihydropyrimidinase	28.9	64.247	0	34.748	-0.0469756	-0.0507542	-0.0446702	-0.144325	-0.0323908	0.0595199	-0.126422	-0.165998	-0.159093	-0.204131	-0.166752	-0.192092
A0A4E0RL78	glutathione transferase (EC 2.5.1.18)	37.1	48.002	0	206.81	-0.0469756	-0.0507542	-0.0446702	0.227772	0.258875	0.265479	0.185475	0.242735	0.204622	0.174495	0.139453	0.123649
A0A4E0RL81	histidine--tRNA ligase (EC 6.1.1.21)	15	59.792	0	14.759	-0.0469756	-0.0507542	-0.0446702	-0.243749	-0.197061	-0.256314	-0.265279	-0.255714	-0.230544	-0.211505	-0.196285	-0.212324
A0A4E0RL90	SWI/SNF nucleosome remodeling complex component	14.5	46.466	0	33.547	-0.0469756	-0.0507542	-0.0446702	-0.243749	-0.249212	-0.256314	-0.265279	-0.255714	-0.263273	-0.241569	-0.230618	-0.239868
A0A4E0RL95	Synaptic vesicle membrane protein VAT 1	34.1	49.545	0	142.85	-0.0469756	-0.0507542	-0.0446702	0.0125678	0.0154026	-0.00094959	-0.0661285	-0.0757222	-0.0491075	-0.164544	-0.138227	-0.141093
A0A4E0RLA3	Type-1 cystatin cysteine protease inhibitor	23	13.079	0	4.8706	-0.0469756	13.1147	3.77384	-0.243749	-0.249212	-0.256314	-0.265279	-0.255714	-0.263273	-0.241569	-0.230618	-0.239868
A0A4E0RLA6	Paraplegin	4.8	87.698	0	7.2707	-0.0469756	-0.0507542	-0.0446702	-0.243749	-0.249212	-0.256314	-0.265279	-0.255714	-0.263273	-0.241569	-0.230618	-0.239868
A0A4E0RLB3	Gill-specific calpain	16.3	84.274	0	30.685	-0.0469756	-0.0507542	-0.0446702	-0.213983	-0.21554	-0.207589	-0.204933	-0.18736	-0.199846	-0.207315	-0.186643	-0.199194
A0A4E0RLC7	Soc-2 suppressor of clear	6.6	65.746	0	11.447	-0.0469756	-0.0507542	-0.0446702	-0.21511	-0.219024	-0.224218	-0.224276	-0.214252	-0.230521	-0.215068	-0.205812	-0.211085
A0A4E0RLE0	Aminoacyl tRNA synthase complex interacting	29.9	34.919	0	22.204	-0.0469756	-0.0507542	-0.0446702	-0.191298	-0.205957	-0.205611	-0.213693	-0.20505	-0.213316	-0.200204	-0.230618	-0.196434
A0A4E0RLF3	tetrahydrofolate synthase (EC 6.3.2.17) (Folylpoly-gamma-glutamate synthetase) (Tetrahydrofolylpolyglutamate synthase)	6.5	59.54	0	6.8996	-0.0469756	-0.0507542	-0.0446702	-0.243749	-0.249212	-0.237976	-0.241718	-0.221936	-0.2362	-0.241569	-0.230618	-0.239868
A0A4E0RLF7	Kinesin light chain	18.8	69.773	0	58.305	-0.0469756	-0.0507542	-0.0446702	-0.159508	-0.156889	-0.174938	-0.189355	-0.164153	-0.18241	-0.184908	-0.167592	-0.187088
A0A4E0RLH0	Zinc finger CCCH domain-containing protein 15	2.7	46.837	0.0020367	3.2991	-0.0469756	-0.0507542	-0.0446702	-0.243749	-0.249212	-0.256314	-0.265279	-0.255714	-0.263273	-0.241569	-0.230618	-0.239868
A0A4E0RLI0	NAD(P)H-hydrate epimerase (EC 5.1.99.6) (NAD(P)HX epimerase)	14.4	26.663	0	9.4291	-0.0469756	-0.0507542	-0.0446702	-0.1886	-0.249212	-0.192255	-0.20531	-0.199562	-0.203287	-0.241569	-0.230618	-0.239868
A0A4E0RLJ0	Actin protein 2/3 complex subunit 4	33	23.114	0	12.119	-0.0469756	-0.0507542	-0.0446702	-0.174551	-0.192679	-0.200465	-0.198997	-0.183738	-0.201752	-0.182767	-0.163658	-0.16982
A0A4E0RLJ5	Innexin	45.1	51.937	0	323.31	-0.0469756	-0.0507542	-0.0446702	0.553797	0.26619	0.754099	1.11547	1.88004	1.42556	3.34405	3.27324	3.50947
A0A4E0RLK0	Antigen Sm21.7	41.9	27.509	0	40.857	-0.0469756	-0.0507542	-0.0446702	-0.174061	-0.188119	-0.181023	-0.265279	-0.161207	-0.163279	-0.120839	-0.122128	-0.0995739
A0A4E0RLK4	RNA helicase (EC 3.6.4.13)	2.3	53.75	0.0044139	2.7672	-0.0469756	-0.0507542	-0.0446702	-0.243749	-0.249212	-0.256314	-0.265279	-0.255714	-0.263273	-0.241569	-0.230618	-0.239868
A0A4E0RLK9	Twitchin	29.4	703.82	0	323.31	-0.0469756	-0.0507542	-0.0446702	0.0299143	0.0380042	-0.0205211	-0.0752486	-0.162551	-0.130801	-0.130991	-0.136172	-0.142226
A0A4E0RLL5	Retinaldehyde dehydrogenase type 2	53.7	57.216	0	323.31	-0.0469756	-0.0507542	-0.0446702	0.715262	0.849434	0.766136	1.15403	1.25547	1.00102	1.29837	1.17091	1.24891
A0A4E0RLM3	Tetratricopeptide repeat protein 27	2.6	133.17	0	4.8591	-0.0469756	-0.0507542	-0.0446702	-0.243749	-0.249212	-0.256314	-0.265279	-0.255714	-0.263273	-0.241569	-0.230618	-0.239868
A0A4E0RLN4	Synaptotagmin II	7.4	47.302	0.0030136	3.0949	-0.0469756	-0.0507542	-0.0446702	-0.243749	-0.249212	-0.256314	-0.265279	-0.255714	-0.263273	-0.241569	-0.230618	-0.239868
A0A4E0RLQ6	UDP-glucose 4-epimerase (EC 5.1.3.2)	31.8	38.105	0	67.236	-0.0469756	-0.0507542	-0.0446702	-0.090297	-0.249212	-0.00230395	0.000627048	0.120554	0.0241166	0.0402184	0.278905	0.15347
A0A4E0RLQ8	Dynein light chain	26.4	17.24	0	73.456	-0.0469756	-0.0507542	-0.0446702	-0.243749	0.204077	-0.256314	-0.265279	0.248885	0.322972	-0.241569	0.232718	0.330327
A0A4E0RLR6	Vinculin	14.3	27.411	0	14.57	-0.0469756	-0.0507542	-0.0446702	-0.243749	-0.249212	-0.256314	-0.265279	-0.255714	-0.263273	-0.241569	-0.230618	-0.239868
A0A4E0RLS8	Uncharacterized protein	18.2	13.208	0	7.4364	-0.0469756	0.325042	0.353184	-0.243749	-0.249212	-0.256314	-0.265279	-0.255714	-0.263273	-0.241569	-0.230618	-0.239868
A0A4E0RLT5	Phosphate carrier protein mitochondrial	48.7	25.692	0	75.58	-0.0469756	-0.0507542	-0.0446702	0.351039	0.453606	0.502798	0.886658	1.04245	0.818342	0.512894	0.552082	0.466828
A0A4E0RLT7	Amino acid transporter	18.1	56.976	0	92.042	-0.0469756	-0.0507542	-0.0446702	-0.112535	-0.148815	-0.158802	-0.122672	-0.143995	-0.132083	-0.193072	-0.171751	-0.200041
A0A4E0RLU6	Niemann-Pick C1 protein	5.2	132.94	0	15.292	-0.0469756	-0.0507542	-0.0446702	-0.243749	-0.192814	-0.198471	-0.265279	-0.255714	-0.263273	-0.202712	-0.230618	-0.239868
A0A4E0RLV3	Mitochondrial substrate solute carrier	47.3	31.852	0	124.98	-0.0469756	-0.0507542	-0.0446702	-0.062201	-0.14852	-0.0660583	0.0318682	0.0319793	0.0307921	0.00254387	0.0827223	0.0278082
A0A4E0RLV4	Beta catenin protein 1	3.7	70.012	0	13.85	-0.0469756	-0.0507542	-0.0446702	-0.243749	-0.249212	-0.256314	-0.265279	-0.255714	-0.263273	-0.241569	-0.230618	-0.239868
A0A4E0RLV6	RAS small monomeric GTPase Rab6	38.9	22.092	0	46.959	-0.0469756	-0.0507542	-0.0446702	0.335875	0.421501	0.340312	0.501986	0.522311	0.444302	0.119929	0.132539	0.198473
A0A4E0RLW0	Titin	43	83.851	0	171.96	-0.0469756	-0.0507542	-0.0446702	0.0136229	0.0408863	0.0138912	0.00386088	0.0596247	0.0241166	0.0633666	0.106038	0.06645
A0A4E0RLX2	Brefeldin A-inhibited guanine nucleotide-exchange protein 1	2.5	232.74	0	10.999	-0.0469756	-0.0507542	-0.0446702	-0.243749	-0.249212	-0.256314	-0.239292	-0.214625	-0.232292	-0.241569	-0.230618	-0.239868
A0A4E0RLX5	Cytochrome b-c1 complex subunit 1 mitochondrial	47.7	53.064	0	91.789	-0.0469756	-0.0507542	-0.0446702	0.23235	0.227171	0.222406	0.29402	0.221258	0.227326	0.178638	0.115626	0.102598
A0A4E0RLY1	60S ribosomal protein L21	34.4	18.321	0	12.957	-0.0469756	-0.0507542	-0.0446702	0.0464203	0.0116631	0.0616564	0.0480373	-0.03071	-0.102784	-0.0952706	-0.230618	-0.103742
A0A4E0RLZ1	Heterogeneous nuclear ribonucleoprotein K	16.2	38.092	0	17.497	-0.0469756	-0.0507542	-0.0446702	-0.143662	-0.249212	-0.176004	-0.177166	-0.142582	-0.169928	-0.180892	-0.170132	-0.178815
A0A4E0RM00	Rab protein 8	29.8	23.434	0	30.241	-0.0469756	-0.0507542	-0.0446702	0.14551	0.155864	0.0444693	0.0103863	-0.028515	0.0224194	-0.0766162	-0.0928436	-0.0626386
A0A4E0RM45	proline--tRNA ligase (EC 6.1.1.15) (Prolyl-tRNA synthetase)	5.2	54.039	0.0005534	4.2838	-0.0469756	-0.0507542	-0.0446702	-0.243749	-0.249212	-0.256314	-0.265279	-0.255714	-0.263273	-0.241569	-0.230618	-0.239868
A0A4E0RM93	Tetraspanin	8.5	29.558	0	40.245	-0.0469756	-0.0507542	-0.0446702	0.255026	0.236201	0.16001	-0.265279	0.187444	0.377904	-0.241569	-0.230618	-0.239868
A0A4E0RMA3	dihydrolipoyl dehydrogenase (EC 1.8.1.4) (Dihydrolipoamide dehydrogenase)	42	24.237	0	236.28	-0.0469756	-0.0507542	-0.0446702	0.999852	0.934094	1.28638	1.82593	2.32925	2.12787	1.70053	1.50002	1.06252
A0A4E0RMC9	Proteasome subunit beta	33	29.345	0	38.834	-0.0469756	-0.0507542	-0.0446702	-0.0727842	-0.116135	-0.102769	-0.141631	-0.115406	-0.139334	-0.145878	-0.138308	-0.135503
A0A4E0RMD6	Ryanodine receptor 44F	3.1	618.88	0	23.668	-0.0469756	-0.0507542	-0.0446702	-0.214412	-0.249212	-0.256314	-0.224378	-0.255714	-0.234781	-0.241569	-0.230618	-0.239868
A0A4E0RMF0	Septin-10	4.4	254.49	0	21.4	-0.0469756	-0.0507542	-0.0446702	-0.177718	-0.174687	-0.194811	-0.196537	-0.255714	-0.263273	-0.241569	-0.230618	-0.239868
A0A4E0RMF4	Uncharacterized protein	8.6	86.065	0	14.138	-0.0469756	-0.0507542	-0.0446702	-0.218309	-0.218365	-0.231606	-0.265279	-0.255714	-0.263273	-0.218035	-0.230618	-0.239868
A0A4E0RMG2	Uncharacterized protein	28.9	13.518	0	17.219	30.8306	28.5562	31.6082	-0.243749	-0.249212	-0.256314	-0.265279	-0.255714	-0.263273	-0.241569	-0.230618	-0.239868
A0A4E0RMH9	Iron-sulfur clusters transporter ABCB7, mitochondrial (ATP-binding cassette sub-family B member 7, mitochondrial)	8.7	81.664	0	10.389	-0.0469756	-0.0507542	-0.0446702	-0.243749	-0.249212	-0.256314	-0.265279	-0.255714	-0.263273	-0.241569	-0.230618	-0.239868
A0A4E0RMI5	G-protein coupled receptors family 1 profile domain-containing protein	6.9	35.779	0	5.2526	-0.0469756	-0.0507542	-0.0446702	-0.243749	-0.249212	-0.256314	-0.265279	-0.255714	-0.263273	-0.241569	-0.230618	-0.239868
A0A4E0RMJ4	Enoyl-CoA hydratase domain-containing protein 3, mitochondrial	60.6	30.726	0	27.192	-0.0469756	-0.0507542	-0.0446702	-0.21136	-0.20817	-0.216982	-0.225789	-0.226351	-0.227461	-0.194813	-0.185689	-0.18843
A0A4E0RMK3	Alpha-adducin	32.5	33.189	0	128.52	-0.0469756	-0.0507542	-0.0446702	0.0942037	0.126367	0.136242	0.153637	0.166743	0.183369	-0.00627928	0.0519806	0.0628199
A0A4E0RML7	Tropomyosin-2	14.1	25.407	0	17.865	-0.0469756	-0.0507542	-0.0446702	-0.243749	-0.249212	-0.16825	-0.265279	-0.255714	-0.263273	-0.241569	-0.200949	-0.239868
A0A4E0RMN8	Dihydropyrimidine dehydrogenase [NADP(+)] (DHPDHase) (DPD) (EC 1.3.1.2) (Dihydrothymine dehydrogenase) (Dihydrouracil dehydrogenase)	3.5	117.29	0	6.2814	-0.0469756	-0.0507542	-0.0446702	-0.243749	-0.249212	-0.256314	-0.265279	-0.255714	-0.263273	-0.241569	-0.230618	-0.239868
A0A4E0RMQ1	Aspartate aminotransferase (EC 2.6.1.1)	48.6	46.291	0	225.43	-0.0469756	-0.0507542	-0.0446702	0.10522	0.149863	0.141736	0.211307	0.340487	0.195061	0.962506	0.745855	0.719425
A0A4E0RMQ8	Pathogenesis protein PR-1	25.5	21.228	0	22.369	-0.0469756	-0.0507542	-0.0446702	-0.243749	-0.249212	-0.256314	-0.265279	-0.255714	-0.263273	-0.241569	-0.230618	-0.239868
A0A4E0RMR2	Isocitrate dehydrogenase [NADP] (EC 1.1.1.42)	38.5	49.663	0	94.291	-0.0469756	-0.0507542	-0.0446702	0.069239	0.0772422	0.0437444	-0.0697665	-0.0781764	-0.075231	-0.0804625	-0.0946637	-0.0822258
A0A4E0RMU4	U2 small nuclear ribonucleoprotein A	6.5	43.065	0.0066572	2.4818	-0.0469756	-0.0507542	-0.0446702	-0.243749	-0.249212	-0.256314	-0.265279	-0.255714	-0.263273	-0.241569	-0.230618	-0.239868
A0A4E0RMW0	cAMP-dependent protein kinase type II-alpha regulatory subunit	26.8	39.957	0	48.879	-0.0469756	-0.0507542	-0.0446702	-0.16914	-0.183283	-0.173169	-0.158884	-0.167544	-0.115098	-0.241569	-0.230618	-0.158873
A0A4E0RMW8	Aldehyde dehydrogenase domain-containing protein	21.7	71.805	0	33.802	-0.0469756	-0.0507542	-0.0446702	-0.122912	-0.133631	-0.149983	-0.166308	-0.167879	-0.184424	-0.173124	-0.175673	-0.169375
A0A4E0RMX9	Rho guanine nucleotide exchange factor 28	1.7	130.51	0.0010701	3.8222	-0.0469756	-0.0507542	-0.0446702	-0.243749	-0.249212	-0.256314	-0.265279	-0.255714	-0.263273	-0.241569	-0.230618	-0.239868
A0A4E0RMY8	Pyruvate dehydrogenase E1 component subunit beta (EC 1.2.4.1)	36.8	15.595	0	22.774	-0.0469756	-0.0507542	-0.0446702	0.125731	0.110971	0.16228	-0.265279	0.0147223	-0.263273	0.023025	0.0282354	-0.00650796
A0A4E0RN05	Cathepsin B endopeptidase	34.3	30.846	0	16.625	-0.0469756	-0.0507542	-0.0446702	-0.243749	-0.249212	-0.256314	-0.265279	-0.255714	-0.263273	-0.241569	-0.230618	-0.239868
A0A4E0RN12	Arginase (EC 3.5.3.1)	48	42.306	0	235.43	-0.0469756	-0.0507542	-0.0446702	-0.138586	-0.183941	-0.128266	-0.154295	-0.103831	-0.11625	0.294999	0.148875	0.221085
A0A4E0RN40	ATPase family AAA domain-containing protein 3-B	23.6	66.313	0	40.235	-0.0469756	-0.0507542	-0.0446702	-0.184108	-0.190047	-0.206441	-0.21957	-0.207911	-0.215518	-0.195341	-0.188719	-0.190716
A0A4E0RN76	Ubiquitin fusion degradation protein 1	9.6	35.361	0	4.8466	-0.0469756	-0.0507542	-0.0446702	-0.243749	-0.249212	-0.256314	-0.265279	-0.255714	-0.263273	-0.241569	-0.230618	-0.239868
A0A4E0RNB8	60 kDa heat shock protein mitochondrial	71.8	36.687	0	323.31	-0.0469756	-0.0507542	-0.0446702	1.21872	2.17493	1.72049	1.44403	1.6683	1.58868	1.81275	1.5827	1.54057
A0A4E0RND4	Protein-L-isoaspartate O-methyltransferase domain-containing protein 1	3.1	77.322	0.0010543	3.6229	-0.0469756	-0.0507542	-0.0446702	-0.243749	-0.249212	-0.256314	-0.265279	-0.255714	-0.263273	-0.241569	-0.230618	-0.239868
A0A4E0RNF3	Translation machinery-associated protein 20	23.1	20.357	0	5.485	-0.0469756	-0.0507542	-0.0446702	-0.243749	-0.249212	-0.256314	-0.265279	-0.255714	-0.263273	-0.241569	-0.230618	-0.239868
A0A4E0RNF8	Uncharacterized protein	38	12.421	0	18.445	-0.0469756	-0.0507542	-0.0446702	-0.159392	-0.143771	-0.149438	-0.194219	-0.255714	-0.184064	-0.241569	-0.230618	-0.144723
Q8I7B2	Pro-cathepsin B2	5.6	38.069	0	15.339	-0.0469756	-0.0507542	-0.0446702	-0.243749	-0.249212	-0.256314	-0.265279	-0.255714	-0.263273	-0.241569	-0.230618	-0.239868
A0A4E0RNG6	Chloride intracellular channel exc-4	7.9	24.846	0.0020471	3.3357	-0.0469756	-0.0507542	-0.0446702	-0.243749	-0.249212	-0.23131	-0.236511	-0.255714	-0.263273	-0.241569	-0.230618	-0.239868
A0A4E0RNK4	Trans-2-enoyl-CoA reductase mitochondrial	55.6	21.171	0	82.842	-0.0469756	-0.0507542	-0.0446702	-0.111789	-0.171588	-0.00236118	-0.0266295	0.224986	0.114294	0.307463	0.431194	0.285358
A0A4E0RNL4	Neurexin-1-alpha	24.5	307	0	268.85	-0.0469756	-0.0507542	-0.0446702	0.0527509	0.0690699	0.0139675	0.0227826	-0.0582986	-0.025743	-0.0936821	-0.106175	-0.103474
A0A4E0RNM0	Clathrin heavy chain	39	191.73	0	323.31	-0.0469756	-0.0507542	-0.0446702	-0.0221073	-0.0379363	-0.0056994	-0.0283042	0.0195664	-0.0244418	-0.0830424	-0.0752633	-0.0715442
A0A4E0RNM1	RAP1B member of RAS oncogene family	13.5	24.11	0	14.864	-0.0469756	-0.0507542	-0.0446702	-0.243749	-0.249212	-0.256314	-0.220286	-0.255714	-0.263273	-0.207402	-0.230618	-0.190197
A0A4E0RNQ1	phosphoenolpyruvate carboxykinase (GTP) (EC 4.1.1.32)	70.1	73.351	0	323.31	0.0420127	0.0331547	-0.0446702	2.13129	2.23732	2.64298	2.5264	3.00118	2.93007	1.63645	1.94094	1.79892
A0A4E0RNQ8	Phosphotransferase (EC 2.7.1.-)	44	56.252	0	164.67	-0.0469756	-0.0507542	-0.0446702	-0.00166706	0.0455198	0.0118501	-0.0110378	0.176621	0.194589	0.0534028	0.173677	0.20475
A0A4E0RNR0	Trimeric intracellular cation channel type B-A	15.1	20.881	0	27.664	-0.0469756	-0.0507542	-0.0446702	-0.189964	-0.182911	-0.256314	-0.168972	-0.176199	-0.165465	-0.241569	-0.230618	-0.239868
A0A4E0RNR9	Small GTP-binding protein Rab1	21.1	22.01	0	8.8338	-0.0469756	-0.0507542	-0.0446702	-0.161561	-0.167475	-0.161062	-0.265279	-0.255714	-0.263273	-0.172728	-0.230618	-0.239868
A0A4E0RNS1	Sorting nexin	11.3	52.908	0	11.149	-0.0469756	-0.0507542	-0.0446702	-0.217472	-0.217171	-0.226734	-0.265279	-0.255714	-0.230727	-0.241569	-0.207693	-0.239868
A0A4E0RNT7	Putative Cofilin actophorin	55.6	14.679	0	104.96	-0.0469756	-0.0507542	-0.0446702	0.147942	0.158892	0.0757532	0.0718483	0.156147	0.135829	0.0330055	0.0518651	0.152758
A0A4E0RNU1	Hypoxia up-regulated protein 1	27.5	116.95	0	80.269	-0.0469756	-0.0507542	-0.0446702	-0.0840147	-0.103825	-0.0828505	-0.101269	-0.100542	-0.107734	-0.098248	-0.10754	-0.0982254
A0A4E0RNU6	fructose-bisphosphatase (EC 3.1.3.11)	37.8	35.316	0	24.411	-0.0469756	-0.0507542	-0.0446702	-0.243749	-0.249212	-0.256314	-0.265279	-0.255714	-0.263273	-0.241569	-0.230618	-0.239868
A0A4E0RNX6	Charged multivesicular body protein 4Ba	6.9	24.634	0.0039545	2.8573	-0.0469756	-0.0507542	-0.0446702	-0.243749	-0.249212	-0.256314	-0.265279	-0.255714	-0.263273	-0.241569	-0.230618	-0.239868
A0A4E0RNZ3	Protein-L-isoaspartate O-methyltransferase (EC 2.1.1.77)	28.1	29.206	0	32.402	-0.0469756	-0.0507542	-0.0446702	-0.175256	-0.249212	-0.256314	-0.160772	-0.255714	-0.188175	-0.103919	-0.105026	-0.091262
A0A4E0RP02	E2 NEDD8-conjugating enzyme (EC 2.3.2.34)	5.8	19.839	0.0079402	2.3032	-0.0469756	-0.0507542	-0.0446702	-0.243749	-0.249212	-0.256314	-0.265279	-0.255714	-0.263273	-0.241569	-0.230618	-0.239868
A0A4E0RP27	3-hydroxyisobutyryl-CoA hydrolase, mitochondrial (EC 3.1.2.4) (3-hydroxyisobutyryl-coenzyme A hydrolase)	4.5	44.817	0.0039487	2.8427	-0.0469756	-0.0507542	-0.0446702	-0.243749	-0.249212	-0.256314	-0.265279	-0.255714	-0.263273	-0.241569	-0.230618	-0.239868
A0A4E0RP39	Prefoldin subunit 2	37.7	15.996	0	12.042	-0.0469756	-0.0507542	-0.0446702	-0.18013	-0.175306	-0.256314	-0.265279	-0.255714	-0.263273	-0.241569	-0.230618	-0.239868
A0A4E0RP43	Uncharacterized protein	42.5	15.304	0	9.6694	-0.0469756	-0.0507542	-0.0446702	-0.191139	-0.249212	-0.256314	-0.183907	-0.255714	-0.215639	-0.241569	-0.195659	-0.239868
A0A4E0RP53	Collagen alpha 1(XV) chain	30.8	178.91	0	196.5	-0.0469756	-0.0507542	-0.0446702	0.553922	0.62683	0.615916	0.447916	0.0606276	0.161268	0.334234	0.206976	0.374058
A0A4E0RP60	26S proteasome non-ATPase regulatory subunit 4	20.2	44.774	0	29.726	-0.0469756	-0.0507542	-0.0446702	-0.167008	-0.161929	-0.155803	-0.177888	-0.153684	-0.182152	-0.186305	-0.179235	-0.239868
A0A4E0RP77	Egg protein	23	19.276	0	21.816	-0.0469756	-0.0507542	-0.0446702	-0.188246	-0.168673	-0.175283	-0.197511	-0.255714	-0.21853	-0.241569	-0.230618	-0.239868
A0A4E0RP83	Integrin alpha ina-1	3.4	147.72	0	9.548	-0.0469756	-0.0507542	-0.0446702	-0.243749	-0.249212	-0.256314	-0.265279	-0.255714	-0.263273	-0.241569	-0.230618	-0.239868
A0A4E0RP88	Histone-lysine N-methyltransferase	1.2	189.77	0.009633	2.1895	-0.0469756	-0.0507542	-0.0446702	-0.243749	-0.249212	-0.256314	-0.265279	-0.255714	-0.263273	-0.241569	-0.230618	-0.239868
A0A4E0RPA2	Adipocyte plasma membrane-associated protein	8.8	36.624	0	5.9282	-0.0469756	-0.0507542	-0.0446702	-0.243749	-0.249212	-0.256314	-0.242853	-0.255714	-0.225643	-0.241569	-0.230618	-0.239868
A0A4E0RPA5	RNA helicase (EC 3.6.4.13)	66.2	44.131	0	188.59	-0.0469756	-0.0507542	-0.0446702	0.0510878	0.0320026	0.0568684	0.10769	0.194275	0.124382	0.126403	0.125922	0.12214
A0A4E0RPB3	Synaptophysin	11.2	26.153	0	17.749	-0.0469756	-0.0507542	-0.0446702	0.00291098	0.0240492	-0.256314	-0.265279	-0.255714	-0.263273	-0.241569	-0.230618	-0.239868
A0A4E0RPB4	Inosine-5'-monophosphate dehydrogenase (IMP dehydrogenase) (IMPD) (IMPDH) (EC 1.1.1.205)	22.5	52.448	0	28.202	-0.0469756	-0.0507542	-0.0446702	-0.188582	-0.249212	-0.185574	-0.214467	-0.255714	-0.212912	-0.183942	-0.176458	-0.166581
A0A4E0RPD9	Malate dehydrogenase	50.7	29.317	0	138.69	-0.0469756	-0.0507542	-0.0446702	0.0286625	0.218962	0.311184	0.0877865	0.278233	0.114746	0.334452	0.363391	0.261186
A0A4E0RPE2	Actin-related protein 3	12.6	46.486	0	18.907	-0.0469756	-0.0507542	-0.0446702	-0.243749	-0.249212	-0.256314	-0.265279	-0.121834	-0.263273	-0.241569	-0.1121	-0.125249
A0A4E0RPF9	Calpain-2 catalytic subunit	43.3	85.957	0	190.17	-0.0469756	-0.0507542	-0.0446702	-0.0656989	-0.0484618	-0.0612474	-0.0114228	-0.0364624	-0.0166159	-0.130954	-0.130178	-0.118812
A0A4E0RPH7	non-specific serine/threonine protein kinase (EC 2.7.11.1)	3.3	62.426	0.0066477	2.4709	-0.0469756	-0.0507542	-0.0446702	-0.243749	-0.249212	-0.256314	-0.265279	-0.255714	-0.263273	-0.241569	-0.230618	-0.239868
A0A4E0RPJ8	Maleylacetoacetate isomerase MaiA	53.1	24.448	0	86.09	-0.0469756	-0.0507542	-0.0446702	-0.128134	-0.122368	-0.131331	-0.0560227	-0.0529436	-0.0697566	-0.0472247	-0.0430827	-0.0166349
A0A4E0RPL3	Mannose-P-dolichol utilization defect 1 protein homolog	5.8	26.111	0.0057554	2.5842	-0.0469756	-0.0507542	-0.0446702	-0.243749	-0.249212	-0.256314	-0.265279	-0.255714	-0.263273	-0.241569	-0.230618	-0.239868
A0A4E0RPN3	Actin protein 10	4.4	35.558	0.002064	3.4221	-0.0469756	-0.0507542	-0.0446702	-0.243749	-0.249212	-0.256314	-0.265279	-0.255714	-0.263273	-0.241569	-0.230618	-0.239868
A0A4E0RPQ1	Ubiquinone biosynthesis protein	3.8	31.841	0.003	3.0108	-0.0469756	-0.0507542	-0.0446702	-0.243749	-0.249212	-0.256314	-0.265279	-0.255714	-0.263273	-0.241569	-0.230618	-0.239868
A0A4E0RPQ2	Uncharacterized protein	7.5	53.868	0	19.191	-0.0469756	-0.0507542	-0.0446702	-0.00343748	-0.0190925	0.104405	0.02157	-0.0499728	-0.0272139	0.0713846	0.0327897	0.110249
A0A4E0RPQ4	Uncharacterized protein	10	10.124	0	6.6173	-0.0469756	-0.0507542	-0.0446702	-0.243749	-0.249212	-0.256314	-0.265279	-0.255714	-0.263273	-0.241569	-0.230618	-0.239868
A0A4E0RPR1	Basement membrane-specific heparan sulfate proteoglycan core protein	38.4	94.545	0	323.31	-0.0469756	-0.0507542	-0.0446702	0.890909	1.04818	0.844479	0.900094	0.468042	0.640647	0.307546	0.257107	0.284374
A0A4E0RPS4	Malate dehydrogenase, mitochondrial (EC 1.1.1.37)	3.1	31.747	0.0044183	2.776	-0.0469756	-0.0507542	-0.0446702	-0.243749	-0.249212	-0.256314	-0.265279	-0.255714	-0.263273	-0.241569	-0.230618	-0.239868
A0A4E0RPS7	Calcium binding protein 39	16	61.263	0	19.208	-0.0469756	-0.0507542	-0.0446702	-0.243749	-0.249212	-0.256314	-0.205376	-0.206153	-0.20948	-0.211238	-0.188115	-0.191899
A0A4E0RPV3	Ras protein Rab-5C	31.5	12.213	0	60.945	-0.0469756	-0.0507542	-0.0446702	-0.0388101	-0.150355	-0.0717142	-0.102357	-0.0617424	-0.0822441	-0.132653	-0.0969408	-0.124231
A0A4E0RPV9	Putative malate dehydrogenase 1B	0.8	158.7	0.0066667	2.501	-0.0469756	-0.0507542	-0.0446702	-0.243749	-0.249212	-0.256314	-0.265279	-0.255714	-0.263273	-0.241569	-0.230618	-0.239868
A0A4E0RPZ5	Protein disulfide-isomerase (EC 5.3.4.1)	62.2	56.524	0	323.31	-0.0469756	-0.0507542	-0.0446702	1.44276	1.79222	1.17397	0.744273	0.704286	0.722923	0.508265	0.51398	0.44213
A0A4E0RQ03	Vesicle-associated membrane protein-associated protein A	50.6	33.376	0	132.75	-0.0469756	-0.0507542	-0.0446702	-0.144486	-0.0937451	-0.13688	-0.161265	-0.160244	-0.161342	-0.161798	-0.155335	-0.16794
A0A4E0RQ13	Guanine nucleotide binding protein (G protein) alpha o polypeptide	39.7	40.669	0	92.579	-0.0469756	-0.0507542	-0.0446702	0.196405	0.218105	0.173134	0.0580853	0.00662356	0.0316973	-0.0775086	-0.0913998	-0.0800749
A0A4E0RQ14	Caseinolytic peptidase B protein	12.7	69.34	0	36.086	-0.0469756	-0.0507542	-0.0446702	-0.243749	-0.249212	-0.256314	-0.265279	-0.255714	-0.263273	-0.241569	-0.230618	-0.239868
A0A4E0RQ15	Uncharacterized protein	9.2	24.574	0	7.3989	-0.0469756	0.375197	0.32334	-0.243749	-0.249212	-0.256314	-0.265279	-0.255714	-0.263273	-0.241569	-0.230618	-0.239868
A0A4E0RQ36	Alpha-aminoadipic semialdehyde synthase	67	106.64	0	323.31	-0.0469756	-0.0507542	-0.0446702	1.88039	1.9626	1.73899	1.96972	1.6285	1.59045	3.64062	2.67837	2.8474
A0A4E0RQ45	Tetraspanin	9.5	30.523	0	4.8703	-0.0469756	-0.0507542	-0.0446702	-0.243749	-0.249212	-0.256314	-0.265279	-0.255714	-0.263273	-0.241569	-0.230618	-0.239868
A0A4E0RQ54	Band 4.1 protein 2	3.9	138.88	0	6.6603	-0.0469756	-0.0507542	-0.0446702	-0.243749	-0.249212	-0.256314	-0.265279	-0.255714	-0.263273	-0.241569	-0.230618	-0.239868
A0A4E0RQ56	Acyl-CoA-binding protein 2	31.5	14.481	0	21.587	-0.0469756	-0.0507542	-0.0446702	-0.0511851	-0.249212	-0.0852578	-0.139346	-0.185808	-0.263273	-0.15246	-0.140888	-0.239868
A0A4E0RQ57	Histone H1B	9.8	15.989	0.0020387	3.3066	-0.0469756	-0.0507542	-0.0446702	-0.243749	-0.249212	-0.256314	-0.265279	-0.255714	-0.263273	-0.241569	-0.230618	-0.239868
A0A4E0RQ74	Uncharacterized protein	41.6	11.456	0	22.673	-0.0469756	-0.0507542	-0.0446702	-0.243749	-0.249212	-0.256314	-0.265279	-0.255714	-0.263273	-0.182826	-0.169699	-0.199103
A0A4E0RQ92	glutathione transferase (EC 2.5.1.18)	53.6	24.61	0	202.42	0.37844	0.13867	0.309273	1.32843	1.43184	1.55335	5.27497	5.53487	4.99819	3.7478	3.4569	3.81413
A0A4E0RQB5	Ubiquitin-like-conjugating enzyme ATG3 (Autophagy-related protein 3)	3.8	41.548	0	25.86	-0.0469756	-0.0507542	-0.0446702	-0.243749	-0.249212	-0.256314	-0.265279	-0.255714	-0.263273	-0.241569	-0.230618	-0.239868
A0A4E0RQB9	Adaptor protein pacsin	18.6	55.159	0	30.786	-0.0469756	-0.0507542	-0.0446702	-0.118996	-0.164337	-0.176098	-0.184115	-0.255714	-0.179125	-0.176695	-0.172495	-0.239868
A0A4E0RQC4	Small ribosomal subunit protein uS13 (40S ribosomal protein S18)	63.8	17.717	0	58.052	-0.0469756	-0.0507542	-0.0446702	0.443763	0.512801	0.434068	0.348822	0.181484	0.225252	0.176021	0.0147539	0.082972
A0A4E0RQD5	Putative rnase l inhibitor abc superfamily	22	67.969	0	67.37	-0.0469756	-0.0507542	-0.0446702	-0.162029	-0.161561	-0.190675	-0.179226	-0.144938	-0.168944	-0.160907	-0.159289	-0.159443
A0A4E0RQF0	HMG box domain-containing protein	19.9	26.913	0	14.153	-0.0469756	-0.0507542	-0.0446702	-0.175704	-0.186074	-0.256314	-0.265279	-0.255714	-0.20308	-0.241569	-0.230618	-0.193405
A0A4E0RQF8	RNA helicase (EC 3.6.4.13)	31.4	48.785	0	61.684	-0.0469756	-0.0507542	-0.0446702	-0.176239	-0.180939	-0.160206	-0.146275	-0.119408	-0.185663	-0.0794963	-0.0576367	-0.0713593
A0A4E0RQI3	calcium/calmodulin-dependent protein kinase (EC 2.7.11.17)	29	53.191	0	65.444	-0.0469756	-0.0507542	-0.0446702	-0.0504698	-0.0633106	-0.0829344	-0.150651	-0.116534	-0.137041	-0.133599	-0.12806	-0.147318
A0A4E0RQI5	Programmed cell death protein 6	5.9	21.385	0.0020315	3.2595	-0.0469756	-0.0507542	-0.0446702	-0.243749	-0.249212	-0.256314	-0.265279	-0.255714	-0.263273	-0.241569	-0.230618	-0.239868
A0A4E0RQJ0	Disks large-associated protein 1	1.6	97.11	0.0044161	2.7691	-0.0469756	-0.0507542	-0.0446702	-0.243749	-0.249212	-0.256314	-0.265279	-0.255714	-0.263273	-0.241569	-0.230618	-0.239868
A0A4E0RQK6	Eukaryotic translation initiation factor 2 subunit 2 (Eukaryotic translation initiation factor 2 subunit beta)	15.3	33.57	0	12.398	-0.0469756	-0.0507542	-0.0446702	-0.144781	-0.139709	-0.256314	-0.265279	-0.166619	-0.171871	-0.241569	-0.230618	-0.239868
A0A4E0RQM9	Signal peptidase complex subunit 3	6.1	20.726	0.0052987	2.6199	-0.0469756	-0.0507542	-0.0446702	-0.243749	-0.249212	-0.256314	-0.265279	-0.255714	-0.263273	-0.241569	-0.230618	-0.239868
A0A4E0RQN4	18 kDa Sin3-associated polypeptide	10.4	26.103	0.0066131	2.433	-0.0469756	-0.0507542	-0.0446702	-0.243749	-0.249212	-0.256314	-0.265279	-0.255714	-0.263273	-0.241569	-0.230618	-0.239868
A0A4E0RQN5	Uncharacterized protein	19.1	34.473	0	12.824	-0.0469756	-0.0507542	-0.0446702	-0.199945	-0.20002	-0.218132	-0.265279	-0.209497	-0.210069	-0.223792	-0.19008	-0.239868
A0A4E0RQP5	ATP binding cassette subfamily B MDR TAP	2.8	138.74	0.0048662	2.7058	-0.0469756	-0.0507542	-0.0446702	-0.243749	-0.249212	-0.256314	-0.265279	-0.255714	-0.263273	-0.241569	-0.230618	-0.239868
A0A4E0RQS7	2-oxoglutarate dehydrogenase, mitochondrial (EC 1.2.4.2) (2-oxoglutarate dehydrogenase complex component E1)	49	116.13	0	323.31	-0.0469756	-0.0507542	-0.0446702	0.108993	0.133007	0.135956	0.301585	0.476008	0.435552	1.25016	1.47989	1.42948
A0A4E0RQW7	Putative Ankyrin repeat-containing	21.8	54.674	0	66.049	-0.0469756	-0.0507542	-0.0446702	-0.1614	-0.136958	-0.173267	-0.169711	-0.171949	-0.164322	-0.187835	-0.182684	-0.183286
A0A4E0RR26	Phospholipid scramblase	4.3	26.748	0.0052936	2.6134	-0.0469756	-0.0507542	-0.0446702	-0.243749	-0.249212	-0.256314	-0.265279	-0.255714	-0.263273	-0.241569	-0.230618	-0.239868
A0A4E0RR33	COP9 signalosome complex subunit 6	8.6	37.183	0	7.2376	-0.0469756	-0.0507542	-0.0446702	-0.243749	-0.249212	-0.256314	-0.231398	-0.255714	-0.236571	-0.241569	-0.230618	-0.239868
A0A4E0RR45	Serine/threonine-protein phosphatase (EC 3.1.3.16)	36.5	36.942	0	51.401	-0.0469756	-0.0507542	-0.0446702	-0.170529	-0.146911	-0.157953	-0.118905	-0.0969624	-0.11183	-0.14444	-0.123031	-0.147065
A0A4E0RR49	Spectrin beta chain	50	269.99	0	323.31	-0.0469756	-0.0507542	-0.0446702	0.241917	0.265479	0.217962	0.196216	0.167898	0.186066	0.115366	0.101006	0.150858
A0A4E0RR69	Putative 26S proteasome regulatory subunit S3	22	35.966	0	51.362	-0.0469756	-0.0507542	-0.0446702	-0.211615	-0.249212	-0.224788	-0.197022	-0.188902	-0.194222	-0.18163	-0.165761	-0.175025
A0A4E0RR74	Calcineurin B subunit	16	19.132	0	6.7639	-0.0469756	-0.0507542	-0.0446702	-0.243749	-0.249212	-0.256314	-0.265279	-0.255714	-0.263273	-0.241569	-0.230618	-0.239868
A0A4E0RR82	Transmembrane protein	8.5	36.961	0.0010811	3.9889	-0.0469756	-0.0507542	-0.0446702	-0.243749	-0.249212	-0.256314	-0.265279	-0.255714	-0.263273	-0.241569	-0.230618	-0.239868
A0A4E0RR83	Histone deacetylase (EC 3.5.1.98)	7.8	58.936	0	5.466	-0.0469756	-0.0507542	-0.0446702	-0.243749	-0.249212	-0.256314	-0.265279	-0.255714	-0.263273	-0.241569	-0.230618	-0.239868
A0A4E0RR84	Serrate RNA effector molecule	3.2	95.322	0	11.663	-0.0469756	-0.0507542	-0.0446702	-0.243749	-0.205884	-0.256314	-0.238505	-0.255714	-0.263273	-0.241569	-0.230618	-0.239868
A0A4E0RR95	Fibrillar collagen chain FAp1 alpha	8.2	124.43	0	17.612	-0.0469756	-0.0507542	-0.0446702	-0.134636	-0.249212	-0.256314	-0.265279	-0.255714	-0.263273	-0.0253514	-0.0184299	-0.0763278
A0A4E0RR99	glutaminase (EC 3.5.1.2)	14.9	65.367	0	21.232	-0.0469756	-0.0507542	-0.0446702	-0.243749	-0.249212	-0.226823	-0.265279	-0.255714	-0.263273	-0.188187	-0.230618	-0.239868
A0A4E0RRB4	Inactive hydroxysteroid dehydrogenase protein 1	17	33.595	0	14.386	-0.0469756	-0.0507542	-0.0446702	-0.243749	-0.249212	-0.256314	-0.265279	-0.255714	-0.263273	-0.241569	-0.230618	-0.239868
A0A4E0RRC3	Multifunctional methyltransferase subunit TRM112-like protein (tRNA methyltransferase 112 homolog)	16.8	14.083	0	7.779	-0.0469756	-0.0507542	-0.0446702	-0.243749	-0.249212	-0.193832	-0.265279	-0.255714	-0.263273	-0.241569	-0.178146	-0.239868
A0A4E0RRC8	Coiled-coil domain-containing protein 44	10.9	29.338	0.0044031	2.748	-0.0469756	-0.0507542	-0.0446702	-0.243749	-0.249212	-0.256314	-0.265279	-0.255714	-0.263273	-0.241569	-0.230618	-0.239868
A0A4E0RRE9	very-long-chain enoyl-CoA reductase (EC 1.3.1.93)	30.7	36.637	0	23.769	-0.0469756	-0.0507542	-0.0446702	-0.243749	-0.141805	-0.153705	-0.135816	-0.0631616	-0.0929439	-0.109901	-0.0970828	-0.115738
A0A4E0RRF4	Muscle LIM protein 1	43.4	8.9162	0	100.98	-0.0469756	-0.0507542	-0.0446702	-0.0154549	0.0305433	0.0237151	-0.13161	-0.159618	-0.169415	-0.167366	-0.116392	-0.129408
A0A4E0RRI3	EF-hand calcium-binding domain-containing protein 5	2.9	131.88	0.00054437	4.1094	-0.0469756	-0.0507542	-0.0446702	-0.243749	-0.249212	-0.256314	-0.265279	-0.255714	-0.263273	-0.241569	-0.230618	-0.239868
A0A4E0RRJ1	Dipeptidyl peptidase 2	31.2	54.953	0	78.173	-0.0469756	-0.0507542	-0.0446702	0.291578	0.29835	0.240948	0.0218202	-0.0482131	-0.0332671	0.375766	0.104966	0.12884
A0A4E0RRK0	Dynein light chain	20.5	10.509	0	5.884	-0.0469756	-0.0507542	-0.0446702	-0.243749	-0.249212	-0.256314	-0.199936	-0.158501	-0.171211	-0.241569	-0.173505	-0.176564
A0A4E0RRP1	Eukaryotic translation elongation factor 1 beta 2	44.9	19.517	0	22.226	-0.0469756	-0.0507542	-0.0446702	-0.0309952	-0.00710771	0.00504014	-0.0192957	-0.0834765	-0.0270064	-0.106868	-0.122623	-0.0667437
A0A4E0RRS8	Glyoxalase domain-containing protein 4	29.1	31.417	0	256.11	-0.0469756	-0.0507542	-0.0446702	-0.116158	-0.100412	-0.11221	-0.0624134	-0.0444475	-0.0810693	0.00834769	0.0832833	0.0369683
A0A4E0RRW8	T-complex protein 1 subunit alpha (CCT-alpha)	54.5	52.897	0	184.04	-0.0469756	-0.0507542	-0.0446702	0.114304	0.137659	0.111119	0.166688	0.176034	0.121629	0.034901	0.029473	0.058223
A0A4E0RRW9	Persulfide dioxygenase ETHE mitochondrial	23.5	27.012	0	15.508	-0.0469756	-0.0507542	-0.0446702	-0.243749	-0.249212	-0.256314	-0.178785	-0.144067	-0.263273	-0.100689	-0.0631316	-0.103117
A0A4E0RRX1	Armadillo type fold	16.3	76.15	0	33.69	-0.0469756	-0.0507542	-0.0446702	-0.217272	-0.203922	-0.212816	-0.226401	-0.205756	-0.263273	-0.206696	-0.183945	-0.206356
A0A4E0RRX8	Legumain-protease-precursor	21.6	48.093	0	95.414	-0.0469756	-0.0507542	-0.0446702	0.78556	0.450396	0.798087	0.16767	-0.113116	0.120385	-0.165653	-0.230618	-0.239868
A0A4E0RRZ5	Cytoplasmic FMR1-interacting protein 2	5.9	153.41	0	19.216	-0.0469756	-0.0507542	-0.0446702	-0.213123	-0.249212	-0.229025	-0.232909	-0.255714	-0.225724	-0.241569	-0.230618	-0.239868
A0A4E0RS22	Guanine nucleotide-binding protein subunit alpha	33.5	23.851	0	7.5801	-0.0469756	-0.0507542	-0.0446702	-0.186082	-0.249212	-0.256314	-0.265279	-0.255714	-0.211068	-0.241569	-0.230618	-0.239868
A0A4E0RS72	Protein FAM98A	15.3	37.172	0	70.33	-0.0469756	-0.0507542	-0.0446702	-0.189887	-0.191129	-0.204148	-0.20645	-0.206011	-0.217187	-0.203975	-0.230618	-0.200299
A0A4E0RS78	Eukaryotic translation initiation factor 3 subunit J	26.9	25.499	0	48.506	-0.0469756	-0.0507542	-0.0446702	-0.140573	-0.163565	-0.143957	-0.103381	-0.0691694	-0.0989124	-0.106593	-0.0882447	-0.0891366
A0A4E0RS81	Ankyrin 2	11.4	299.41	0	94.106	-0.0469756	-0.0507542	-0.0446702	-0.192366	-0.201039	-0.201476	-0.182225	-0.207224	-0.206056	-0.161115	-0.150167	-0.149189
A0A4E0RS96	Putative e3 ubiquitin ligase cullin 2 component	3.6	84.653	0.00056275	4.5147	-0.0469756	-0.0507542	-0.0446702	-0.243749	-0.249212	-0.256314	-0.265279	-0.255714	-0.263273	-0.241569	-0.230618	-0.239868
A0A4E0RSE6	Tripartite motif-containing protein 2	4.1	74.703	0.0020356	3.2983	-0.0469756	-0.0507542	-0.0446702	-0.243749	-0.249212	-0.256314	-0.265279	-0.255714	-0.263273	-0.241569	-0.230618	-0.239868
A0A4E0RSF9	ATP-dependent Clp protease ATP-binding subunit clpX mitochondrial	8.8	60.58	0	13.318	-0.0469756	-0.0507542	-0.0446702	-0.243749	-0.249212	-0.256314	-0.230873	-0.218977	-0.227823	-0.241569	-0.230618	-0.239868
A0A4E0RSG8	Mitochondrial 2-oxoglutarate/malate carrier protein	9.3	34.374	0	5.6067	-0.0469756	-0.0507542	-0.0446702	-0.243749	-0.249212	-0.256314	-0.265279	-0.255714	-0.263273	-0.241569	-0.230618	-0.239868
A0A4E0RSH8	NADH dehydrogenase [ubiquinone] 1 beta subcomplex subunit 7	12.2	13.489	0.0010661	3.7733	-0.0469756	-0.0507542	-0.0446702	-0.243749	-0.249212	-0.256314	-0.265279	-0.255714	-0.263273	-0.241569	-0.230618	-0.239868
A0A4E0RSI1	WH2 domain-containing protein	7.9	30.834	0.0039506	2.8469	-0.0469756	-0.0507542	-0.0446702	-0.243749	-0.249212	-0.256314	-0.265279	-0.255714	-0.263273	-0.241569	-0.230618	-0.239868
A0A4E0RSJ7	Citrate lyase subunit beta protein mitochondrial	38.9	26.459	0	117.5	-0.0469756	-0.0507542	-0.0446702	-0.08598	-0.0775318	-0.0932009	-0.0489776	-0.0862486	-0.0900361	-0.0194805	-0.019915	-0.0393823
A0A4E0RSL3	Putative exon-exon junction complex magoh component	30.8	17.039	0	11.752	-0.0469756	-0.0507542	-0.0446702	-0.243749	-0.249212	-0.256314	-0.265279	-0.255714	-0.263273	-0.241569	-0.230618	-0.239868
A0A4E0RSQ1	Arginyl-tRNA synthetase	11.1	39.537	0	11.979	-0.0469756	-0.0507542	-0.0446702	-0.171557	-0.164862	-0.197968	-0.165944	-0.171539	-0.174258	-0.19585	-0.230618	-0.202003
A0A4E0RSQ6	26S proteasome regulatory subunit	33.1	45.072	0	55.148	-0.0469756	-0.0507542	-0.0446702	-0.243749	-0.139729	-0.176668	-0.203718	-0.186194	-0.206687	-0.170603	-0.173143	-0.185291
A0A4E0RST2	Exocyst complex component Sec8	1.5	132.81	0.0020683	3.4398	-0.0469756	-0.0507542	-0.0446702	-0.243749	-0.249212	-0.256314	-0.265279	-0.255714	-0.263273	-0.241569	-0.230618	-0.239868
A0A4E0RSU5	Mitochondrial ribosomal protein S9	2.8	49.933	0.0096507	2.2073	-0.0469756	-0.0507542	-0.0446702	-0.243749	-0.249212	-0.256314	-0.265279	-0.255714	-0.263273	-0.241569	-0.230618	-0.239868
A0A4E0RSX3	26S proteasome non-ATPase regulatory subunit 3	30.9	28.396	0	21.457	-0.0469756	-0.0507542	-0.0446702	-0.172573	-0.160072	-0.191728	-0.208892	-0.194985	-0.218894	-0.202034	-0.18709	-0.192034
A0A4E0RSY0	TAR DNA-binding protein 43	14.6	44.341	0	20.733	-0.0469756	-0.0507542	-0.0446702	-0.243749	-0.249212	-0.193357	-0.203641	-0.189212	-0.214726	-0.202116	-0.168077	-0.194721
A0A4E0RSY6	phenylalanine--tRNA ligase (EC 6.1.1.20) (Phenylalanyl-tRNA synthetase)	11.3	57.919	0	9.8775	-0.0469756	-0.0507542	-0.0446702	-0.243749	-0.249212	-0.256314	-0.265279	-0.255714	-0.263273	-0.241569	-0.230618	-0.239868
A0A4E0RSZ6	26S proteasome non-ATPase regulatory subunit 13 (26S proteasome regulatory subunit RPN9) (26S proteasome regulatory subunit S11) (26S proteasome regulatory subunit p40.5)	43.1	43.579	0	99.255	-0.0469756	-0.0507542	-0.0446702	-0.169208	-0.176335	-0.174545	-0.178827	-0.173832	-0.181124	-0.183356	-0.173793	-0.163496
A0A4E0RSZ7	Acid sphingomyelinase phosphodiesterase 3a	32.2	54.401	0	174.94	-0.0469756	-0.0507542	-0.0446702	0.675365	0.463603	0.467508	0.244127	0.0433138	0.108844	0.811288	0.275291	0.44001
A0A4E0RT23	Isoamyl acetate-hydrolyzing esterase	3	30.377	0	10.795	-0.0469756	-0.0507542	-0.0446702	-0.243749	-0.249212	-0.256314	-0.265279	-0.255714	-0.263273	-0.241569	-0.230618	-0.239868
A0A4E0RT41	HEAT repeat-containing protein	1.2	281	0	4.6919	-0.0469756	-0.0507542	-0.0446702	-0.243749	-0.249212	-0.256314	-0.265279	-0.255714	-0.263273	-0.241569	-0.230618	-0.239868
A0A4E0RT58	Nucleolar protein 56	4.6	104.55	0	9.1261	-0.0469756	-0.0507542	-0.0446702	-0.209158	-0.214174	-0.256314	-0.220684	-0.227285	-0.263273	-0.241569	-0.230618	-0.239868
A0A4E0RT59	GrpE protein mitochondrial	57.3	24.777	0	52.978	-0.0469756	-0.0507542	-0.0446702	0.110638	0.190195	0.118025	0.144128	0.0873647	0.0702988	0.169345	0.0956262	0.0469425
A0A4E0RT62	26S proteasome non-ATPase regulatory subunit	28	41.186	0	46.028	-0.0469756	-0.0507542	-0.0446702	-0.202715	-0.223205	-0.204245	-0.189482	-0.161292	-0.171921	-0.179131	-0.163637	-0.188173
A0A4E0RT94	Ensconsin (Microtubule-associated protein 7)	3.6	117.97	0	8.9303	-0.0469756	-0.0507542	-0.0446702	-0.243749	-0.249212	-0.256314	-0.265279	-0.255714	-0.263273	-0.241569	-0.230618	-0.239868
A0A4E0RTA1	Nicalin	6.3	31.919	0.0039584	2.8682	-0.0469756	-0.0507542	-0.0446702	-0.243749	-0.249212	-0.256314	-0.265279	-0.255714	-0.263273	-0.241569	-0.230618	-0.239868
A0A4E0RTA6	Uncharacterized protein	7.4	14.5	0.0079588	2.3216	-0.0469756	-0.0507542	-0.0446702	-0.243749	-0.249212	-0.256314	-0.265279	-0.255714	-0.263273	-0.241569	-0.230618	-0.239868
A0A4E0RTA8	Erlin-2-A	13.9	37.961	0	11.087	-0.0469756	-0.0507542	-0.0446702	-0.243749	-0.249212	-0.256314	-0.265279	-0.255714	-0.263273	-0.241569	-0.230618	-0.239868
A0A4E0RTB4	Transformer-2 protein beta	6.8	17.898	0.0030105	3.0602	-0.0469756	-0.0507542	-0.0446702	-0.243749	-0.249212	-0.256314	-0.265279	-0.255714	-0.263273	-0.241569	-0.230618	-0.239868
A0A4E0RTC2	dolichyl-phosphate beta-glucosyltransferase (EC 2.4.1.117)	3.7	37.532	0.006689	2.5238	-0.0469756	-0.0507542	-0.0446702	-0.243749	-0.249212	-0.256314	-0.265279	-0.255714	-0.263273	-0.241569	-0.230618	-0.239868
A0A4E0RTD4	Allergen tropomyosin	41.2	39.322	0	255.06	-0.0469756	-0.0507542	-0.0446702	1.54162	1.59831	1.34174	0.471669	0.194124	0.285106	0.276548	0.223246	0.292906
A0A4E0RTG5	Septin-5	7	70.353	0	25.407	-0.0469756	-0.0507542	-0.0446702	-0.165404	-0.155154	-0.166401	-0.219445	-0.255714	-0.209635	-0.241569	-0.230618	-0.239868
A0A4E0RTH6	Uncharacterized protein	39.8	10.684	0	111.73	-0.0469756	-0.0507542	-0.0446702	-0.243749	-0.249212	-0.256314	-0.265279	-0.255714	-0.263273	-0.241569	-0.230618	-0.239868
A0A4E0RTH7	Eukaryotic translation initiation factor 3 subunit H-A	29.1	15.615	0	5.6614	-0.0469756	-0.0507542	-0.0446702	-0.243749	-0.249212	-0.256314	-0.265279	-0.255714	-0.263273	-0.241569	-0.230618	-0.239868
A0A4E0RTH9	Myophilin	31.1	17.889	0	82.837	-0.0469756	-0.0507542	-0.0446702	-0.14102	-0.249212	-0.120216	-0.265279	-0.255714	-0.263273	0.0404197	0.078762	0.126499
A0A4E0RTI1	Anion exchange protein	6	140.7	0	16.178	-0.0469756	-0.0507542	-0.0446702	-0.243749	-0.249212	-0.256314	-0.222149	-0.224407	-0.224346	-0.241569	-0.207373	-0.239868
A0A4E0RTI3	NAD-dependent protein deacylase (EC 2.3.1.-) (Regulatory protein SIR2 homolog 5)	34.8	33.394	0	39.674	-0.0469756	-0.0507542	-0.0446702	-0.195293	-0.249212	-0.193973	-0.204943	-0.149114	-0.196844	-0.12095	-0.0944607	-0.11764
A0A4E0RTJ6	Trematode Eggshell Synthesis	8.2	43.837	0	7.0642	-0.0469756	-0.0507542	-0.0446702	-0.243749	-0.249212	-0.256314	-0.265279	-0.255714	-0.263273	-0.241569	-0.230618	-0.239868
A0A4E0RTJ8	Inositol-1-monophosphatase (EC 3.1.3.25)	37.1	29.548	0	21.475	-0.0469756	-0.0507542	-0.0446702	-0.167231	-0.181202	-0.187444	-0.265279	-0.255714	-0.165717	-0.149419	-0.166804	-0.159116
A0A4E0RTP8	Sodium/potassium-transporting ATPase subunit alpha	41.2	112.95	0	302.97	-0.0469756	-0.0507542	-0.0446702	0.207922	0.26422	0.251267	0.298255	0.131472	0.185953	0.134371	0.0808576	0.0978316
A0A4E0RTQ8	Cysteine and glycine rich protein 1	27	19.748	0	35.972	-0.0469756	-0.0507542	-0.0446702	0.240969	0.355082	0.418694	0.315194	0.441892	0.292008	0.18528	0.393604	0.31925
A0A4E0RTQ9	Prohibitin	49.5	9.8691	0	40.867	-0.0469756	-0.0507542	-0.0446702	-0.192028	-0.207481	-0.195129	-0.226417	-0.223692	-0.233211	-0.194035	-0.197377	-0.201976
A0A4E0RTR1	Deleted in autism protein 1	3.2	62.415	0.0015658	3.5441	-0.0469756	-0.0507542	-0.0446702	-0.243749	-0.249212	-0.256314	-0.265279	-0.255714	-0.263273	-0.241569	-0.230618	-0.239868
A0A4E0RTS3	Golgi apparatus protein 1	6.6	119.92	0	17.053	-0.0469756	-0.0507542	-0.0446702	-0.192468	-0.200804	-0.209226	-0.225046	-0.255714	-0.263273	-0.241569	-0.230618	-0.239868
A0A4E0RTS4	Protein transport protein Sec16A	2.9	107.56	0.0010627	3.725	-0.0469756	-0.0507542	-0.0446702	-0.243749	-0.249212	-0.256314	-0.265279	-0.255714	-0.263273	-0.241569	-0.230618	-0.239868
A0A4E0RTT9	Queuosine 5'-phosphate N-glycosylase/hydrolase (EC 3.2.2.-) (Queuosine-nucleotide N-glycosylase/hydrolase)	3.4	43.623	0.005314	2.6364	-0.0469756	-0.0507542	-0.0446702	-0.243749	-0.249212	-0.256314	-0.265279	-0.255714	-0.263273	-0.241569	-0.230618	-0.239868
A0A4E0RTW0	E3 ubiquitin-protein ligase (EC 2.3.2.27)	2.8	319.94	0	16.23	-0.0469756	-0.0507542	-0.0446702	-0.243749	-0.249212	-0.237876	-0.265279	-0.228968	-0.244982	-0.241569	-0.230618	-0.223056
A0A4E0RTX3	Calcium-binding mitochondrial carrier protein SCaMC-1	10.8	52.391	0	9.9687	-0.0469756	-0.0507542	-0.0446702	-0.243749	-0.249212	-0.256314	-0.265279	-0.255714	-0.263273	-0.241569	-0.230618	-0.239868
A0A4E0RTX9	Tetraspanin-1	17.6	33.423	0	25.076	-0.0469756	-0.0507542	-0.0446702	-0.171223	-0.164766	-0.17184	-0.123775	-0.147924	-0.161233	-0.114926	-0.124523	-0.0914944
A0A4E0RTY0	Ankyrin repeat domain-containing protein 13A	30	75.594	0	95.453	-0.0469756	-0.0507542	-0.0446702	-0.0341784	-0.0427156	-0.0540941	-0.0225102	-0.00363229	-0.00754537	-0.142318	-0.122014	-0.139406
A0A4E0RU00	Na(+)/H(+) exchange regulatory cofactor NHE-RF	11.3	51.192	0	21.374	-0.0469756	-0.0507542	-0.0446702	-0.243749	-0.249212	-0.189012	-0.233404	-0.209427	-0.230701	-0.241569	-0.173985	-0.186365
A0A4E0RU07	Filamin-A	42.7	269.4	0	323.31	-0.0469756	-0.0507542	-0.0446702	0.11409	0.155226	0.103966	0.148921	0.135635	0.136508	0.111609	0.0971278	0.112098
A0A4E0RU29	Small ribosomal subunit protein uS12 (40S ribosomal protein S23)	20.1	21.073	0	14.294	-0.0469756	-0.0507542	-0.0446702	0.0490312	0.0425828	-0.0518432	0.0818	0.0336256	0.0472171	-0.0556621	-0.0667388	-0.0862613
A0A4E0RU34	Cyclin-Y	7.3	51.861	0.0048757	2.7224	-0.0469756	-0.0507542	-0.0446702	-0.243749	-0.249212	-0.256314	-0.265279	-0.255714	-0.263273	-0.241569	-0.230618	-0.239868
A0A4E0RU35	Desmoplakin SH3 domain-containing protein	6.3	165.98	0	16.059	-0.0469756	-0.0507542	-0.0446702	-0.243749	-0.249212	-0.256314	-0.265279	-0.255714	-0.263273	-0.241569	-0.230618	-0.239868
A0A4E0RU37	Endoplasmic reticulum junction formation protein lunapark	6	43.865	0.005291	2.6104	-0.0469756	-0.0507542	-0.0446702	-0.243749	-0.249212	-0.256314	-0.265279	-0.255714	-0.263273	-0.241569	-0.230618	-0.239868
A0A4E0RU49	Nicotinamide phosphoribosyltransferase (EC 2.4.2.12)	5.8	54.86	0.0020576	3.4119	-0.0469756	-0.0507542	-0.0446702	-0.243749	-0.249212	-0.256314	-0.265279	-0.255714	-0.263273	-0.241569	-0.230618	-0.239868
A0A4E0RU70	Calcium-binding protein	14.4	17.705	0	7.6074	-0.0469756	-0.0507542	-0.0446702	-0.243749	-0.249212	-0.256314	-0.265279	-0.255714	-0.263273	-0.241569	-0.230618	-0.239868
A0A4E0RU86	Acyl carrier protein	21.1	18.701	0	23.775	-0.0469756	-0.0507542	-0.0446702	-0.0720492	-0.049611	-0.0249848	0.0549862	0.0232562	0.0206845	0.0356894	0.00500174	0.001312
A0A4E0RU87	Putative Growth hormone-inducible transmembrane protein	21.8	37.994	0	113.28	-0.0469756	-0.0507542	-0.0446702	-0.130797	-0.249212	-0.256314	-0.104118	-0.112515	-0.132964	-0.123916	-0.122471	-0.239868
A0A4E0RU94	Calcium-transporting ATPase (EC 7.2.2.10)	8.3	144.99	0	18.662	-0.0469756	-0.0507542	-0.0446702	-0.207558	-0.198841	-0.210775	-0.242189	-0.255714	-0.237427	-0.241569	-0.230618	-0.239868
A0A4E0RU96	Endoplasmic oxidoreductin-1	8.5	57.006	0	7.749	-0.0469756	-0.0507542	-0.0446702	-0.243749	-0.249212	-0.256314	-0.265279	-0.255714	-0.263273	-0.241569	-0.230618	-0.239868
A0A4E0RUA2	Synaptosomal-associated protein 25	15.8	27.09	0	9.0174	-0.0469756	-0.0507542	-0.0446702	-0.243749	-0.249212	-0.256314	-0.265279	-0.255714	-0.263273	-0.241569	-0.230618	-0.239868
A0A4E0RUB9	Heat shock cognate 71 kDa protein	38.7	12.966	0	66.612	-0.0469756	-0.0507542	-0.0446702	-0.243749	-0.249212	-0.256314	-0.265279	-0.255714	-0.263273	-0.241569	-0.230618	-0.239868
A0A4E0RUC6	Dynein heavy chain, cytosolic	27.3	453.11	0	323.31	-0.0469756	-0.0507542	-0.0446702	-0.148479	-0.146995	-0.173457	-0.156258	-0.139899	-0.153554	-0.182741	-0.164731	-0.162385
A0A4E0RUC9	Arginine:serine rich splicing factor	7.6	35.042	0	4.8931	-0.0469756	-0.0507542	-0.0446702	-0.163086	-0.249212	-0.169768	-0.265279	-0.255714	-0.263273	-0.241569	-0.230618	-0.239868
A0A4E0RUD3	glutathione transferase (EC 2.5.1.18)	59.9	27.123	0	25.016	-0.0469756	-0.0507542	-0.0446702	-0.243749	-0.249212	-0.256314	-0.208292	-0.255714	-0.180798	-0.138702	-0.0353766	-0.0799087
A0A4E0RUE2	Scaffold attachment factor B2	11.4	82.184	0	12.621	-0.0469756	-0.0507542	-0.0446702	-0.210412	-0.249212	-0.206605	-0.265279	-0.255714	-0.263273	-0.241569	-0.230618	-0.239868
A0A4E0RUE3	Epidermal growth factor receptor substrate 15 1	2.7	44.516	0.010023	2.1349	-0.0469756	-0.0507542	-0.0446702	-0.243749	-0.249212	-0.256314	-0.265279	-0.255714	-0.263273	-0.241569	-0.230618	-0.239868
A0A4E0RUE6	inorganic diphosphatase (EC 3.6.1.1)	56.7	32.665	0	136.19	-0.0469756	-0.0507542	-0.0446702	0.0359051	0.125437	0.0540452	0.247226	0.281299	0.29774	0.233858	0.241959	0.337638
A0A4E0RUE8	Chaperone protein DnaJ	18.9	18.952	0	7.1783	-0.0469756	-0.0507542	-0.0446702	0.0548253	0.156247	-0.256314	-0.265279	-0.255714	-0.263273	-0.241569	-0.230618	-0.239868
A0A4E0RUE9	glycogenin glucosyltransferase (EC 2.4.1.186)	38.7	41.15	0	79.949	-0.0469756	-0.0507542	-0.0446702	0.124533	0.133773	0.0695918	0.00416886	-0.0302937	-0.019784	-0.0153876	-0.0328519	0.037087
A0A4E0RUG4	Uncharacterized protein	56.7	31.634	0	43.881	-0.0469756	-0.0507542	-0.0446702	-0.183457	-0.174448	-0.18904	-0.167675	-0.144257	-0.151276	-0.204949	-0.170549	-0.161927
A0A4E0RUH0	protein phosphatase methylesterase-1 (EC 3.1.1.89)	4.1	106.74	0	7.3647	-0.0469756	-0.0507542	-0.0446702	-0.243749	-0.249212	-0.256314	-0.227847	-0.209101	-0.263273	-0.205444	-0.187512	-0.194838
A0A4E0RUI2	Putative Short chain dehydrogenase	12.4	38.054	0	7.2865	-0.0469756	-0.0507542	-0.0446702	-0.243749	-0.249212	-0.256314	-0.265279	-0.255714	-0.263273	-0.241569	-0.230618	-0.239868
A0A4E0RUJ0	Titin	33.3	10.871	0	25.914	-0.0469756	-0.0507542	-0.0446702	-0.155697	-0.15478	-0.13648	-0.265279	-0.255714	-0.263273	-0.241569	-0.230618	-0.239868
A0A4E0RUJ8	Striated muscle preferentially expressed protein kinase	1.2	545.1	0	8.3153	-0.0469756	-0.0507542	-0.0446702	-0.243749	-0.249212	-0.256314	-0.265279	-0.255714	-0.263273	-0.241569	-0.230618	-0.239868
A0A4E0RUK6	Regulator of microtubule dynamics protein 1 (Protein FAM82B)	46.4	22.69	0	54.137	-0.0469756	-0.0507542	0.3608	0.0342778	-0.0112851	-0.0388718	0.0329076	0.0778657	0.059418	-0.013945	0.0216844	0.0133727
A0A4E0RUM1	Formin proteiny 2 domain containing protein	2.4	88.465	0.00054705	4.1662	-0.0469756	-0.0507542	-0.0446702	-0.243749	-0.249212	-0.256314	-0.265279	-0.255714	-0.263273	-0.241569	-0.230618	-0.239868
A0A4E0RUN0	CLIP-associating protein 1	2.3	138.36	0	6.7636	-0.0469756	-0.0507542	-0.0446702	-0.243749	-0.208389	-0.256314	-0.232395	-0.255714	-0.263273	-0.241569	-0.230618	-0.239868
A0A4E0RUN6	L-plastin	54.5	73.844	0	323.31	-0.0469756	-0.0507542	-0.0446702	0.382442	0.496328	0.305633	0.799614	1.39582	1.33385	1.38385	2.17195	2.3989
A0A4E0RUP8	Expressed conserved protein	32.6	73.105	0	53.85	-0.0469756	-0.0507542	-0.0446702	-0.161293	-0.153365	-0.184483	-0.160839	-0.154166	-0.171084	-0.175202	-0.169794	-0.166859
A0A4E0RUP9	Profilin	33.1	13.968	0	36.172	-0.0469756	-0.0507542	-0.0446702	0.964283	0.926633	0.76894	0.787237	0.773087	0.666501	0.437512	0.452134	0.458856
A0A4E0RUR3	COP9 signalosome complex subunit 4	23.7	48.568	0	44.884	-0.0469756	-0.0507542	-0.0446702	-0.217298	-0.220182	-0.221555	-0.232457	-0.207958	-0.223407	-0.206744	-0.190108	-0.210923
A0A4E0RUR4	Voltage-dependent anion-selective channel protein 2	40.7	31.311	0	58.975	-0.0469756	-0.0507542	-0.0446702	0.0192203	-0.249212	-0.0150464	0.0790667	0.0411377	0.0625295	0.0822038	0.121715	0.0434312
A0A4E0RUT1	Serpin	42.5	45.926	0	161.34	-0.0469756	-0.0507542	-0.0446702	-0.0609492	-0.14781	-0.00787402	0.189267	0.266369	0.2436	0.245046	0.172835	0.211891
A0A4E0RUT7	Protein-serine/threonine kinase (EC 2.7.11.-)	33.8	45.716	0	73.851	-0.0469756	-0.0507542	-0.0446702	-0.172282	-0.162984	-0.17902	-0.188277	-0.180746	-0.195424	-0.190876	-0.185628	-0.19186
A0A4E0RUU8	WW domain-binding protein 2	7.3	23.092	0	68.119	-0.0469756	-0.0507542	-0.0446702	-0.243749	-0.249212	-0.256314	-0.265279	-0.255714	-0.263273	-0.241569	-0.230618	-0.239868
A0A4E0RUX2	Uncharacterized protein	1	200.95	0.0092678	2.2474	-0.0469756	-0.0507542	-0.0446702	-0.243749	-0.249212	-0.256314	-0.265279	-0.255714	-0.263273	-0.241569	-0.230618	-0.239868
A0A4E0RUX4	6-phosphogluconolactonase (6PGL) (EC 3.1.1.31)	13	23.814	0	5.0052	-0.0469756	-0.0507542	-0.0446702	-0.243749	-0.249212	-0.256314	-0.265279	-0.255714	-0.263273	-0.241569	-0.230618	-0.239868
A0A4E0RUX6	Translation initiation factor eIF2B subunit gamma (eIF2B GDP-GTP exchange factor subunit gamma)	11.9	45.66	0	7.4339	-0.0469756	-0.0507542	-0.0446702	-0.243749	-0.249212	-0.256314	-0.265279	-0.255714	-0.263273	-0.241569	-0.230618	-0.239868
A0A4E0RUZ0	Dehydrogenase	12.4	38.909	0	22.112	-0.0469756	-0.0507542	-0.0446702	-0.243749	-0.249212	-0.114335	-0.265279	0.0123381	0.00326004	-0.241569	0.085841	-0.239868
A0A4E0RUZ6	Synaptotagmin 4	8.7	102.61	0	13.448	-0.0469756	-0.0507542	-0.0446702	-0.243749	-0.249212	-0.256314	-0.265279	-0.206836	-0.201592	-0.241569	-0.230618	-0.193493
A0A4E0RUZ9	Polyubiquitin-C	61.7	42.83	0	30.647	-0.0469756	-0.0507542	-0.0446702	1.77399	1.6275	1.51437	1.13947	1.3648	1.22206	1.0297	1.0268	1.1375
A0A4E0RV00	H/ACA ribonucleoprotein complex subunit	5.7	26.288	0.0048614	2.6974	-0.0469756	-0.0507542	-0.0446702	-0.243749	-0.249212	-0.256314	-0.265279	-0.255714	-0.263273	-0.241569	-0.230618	-0.239868
A0A4E0RV13	Calcium-transporting ATPase (EC 7.2.2.10)	27.9	128.27	0	193.58	-0.0469756	-0.0507542	-0.0446702	0.0403043	0.115003	0.0414363	-0.000912872	-0.00529744	0.0215142	-0.123233	-0.103838	-0.103307
A0A4E0RV23	2-hydroxyacyl-CoA lyase 2 (IlvB-like protein)	4.3	32.803	0.0015666	3.548	-0.0469756	-0.0507542	-0.0446702	-0.243749	-0.249212	-0.256314	-0.265279	-0.255714	-0.263273	-0.241569	-0.230618	-0.239868
A0A4E0RV39	RNA helicase (EC 3.6.4.13)	30.3	46.291	0	21.815	-0.0469756	-0.0507542	-0.0446702	-0.243749	-0.163879	-0.181067	-0.17657	-0.170099	-0.185648	-0.181768	-0.230618	-0.184459
A0A4E0RV42	Isocitrate dehydrogenase [NAD] subunit mitochondrial	23.9	31.566	0	8.5083	-0.0469756	-0.0507542	-0.0446702	-0.243749	-0.249212	-0.256314	-0.265279	-0.255714	-0.263273	-0.241569	-0.230618	-0.239868
A0A4E0RV44	Epididymal secretory protein E1	7.5	19.463	0	6.3776	-0.0469756	-0.0507542	-0.0446702	-0.243749	-0.249212	-0.256314	-0.265279	-0.255714	-0.263273	-0.241569	-0.230618	-0.239868
A0A4E0RV45	Global transcription activator snf2l2	1.2	198.32	0.0025214	3.1685	-0.0469756	-0.0507542	-0.0446702	-0.243749	-0.249212	-0.256314	-0.265279	-0.255714	-0.263273	-0.241569	-0.230618	-0.239868
A0A4E0RV72	Putative tegumental protein Sm 20.8	46.2	29.14	0	50.678	-0.0469756	-0.0507542	-0.0446702	0.055183	0.123813	0.0838985	0.14305	0.139666	0.171149	0.0928889	0.203082	0.30456
A0A4E0RV74	NADH-cytochrome b5 reductase 2	54.9	19.925	0	32.601	-0.0469756	-0.0507542	-0.0446702	0.202628	0.168487	0.319463	0.329284	0.484088	0.465686	0.549344	0.506093	0.480043
A0A4E0RV87	RAP (Vertebrate Rap GTPase family)	14.8	21.024	0.00055897	4.4095	-0.0469756	-0.0507542	-0.0446702	-0.243749	-0.249212	-0.256314	-0.265279	-0.255714	-0.263273	-0.241569	-0.230618	-0.239868
A0A4E0RV92	Beta-galactosidase (EC 3.2.1.23)	3.5	67.756	0.0015633	3.534	-0.0469756	-0.0507542	-0.0446702	-0.243749	-0.249212	-0.256314	-0.265279	-0.255714	-0.263273	-0.241569	-0.230618	-0.239868
A0A4E0RVC1	Kunitz-type serine protease inhibitor ki-VN	20.7	9.2137	0	14.136	3.75082	4.42911	3.72653	-0.243749	-0.249212	-0.256314	-0.265279	-0.255714	-0.263273	-0.241569	-0.230618	-0.239868
A0A4E0RVD3	Peroxidasin	8.7	159.56	0	47.254	-0.0469756	-0.0507542	-0.0446702	-0.203452	-0.219267	-0.200171	-0.216082	-0.216184	-0.215713	-0.201873	-0.192818	-0.204166
A0A345G0S4	Leucine aminopeptidase	76.1	56.35	0	323.31	-0.0469756	-0.0507542	-0.0446702	1.42429	1.42352	1.5278	1.05149	0.724817	0.903088	2.57043	1.53022	1.64642
A0A4E0RVH1	Putative ubx domain-containing	17.5	36.753	0	40.975	-0.0469756	-0.0507542	-0.0446702	-0.243749	-0.249212	-0.256314	-0.175511	-0.255714	-0.185261	-0.241569	-0.230618	-0.239868
A0A4E0RVH7	Protein quiver	11.3	16.602	0	5.8478	-0.0469756	-0.0507542	-0.0446702	-0.243749	0.0238303	-0.02075	0.0201455	-0.255714	-0.263273	-0.241569	-0.143015	-0.239868
A0A4E0RVI3	Translocon-associated protein subunit beta	5.3	21.106	0.00056148	4.4851	-0.0469756	-0.0507542	-0.0446702	-0.243749	-0.249212	-0.256314	-0.265279	-0.255714	-0.263273	-0.241569	-0.230618	-0.239868
A0A4E0RVI6	Prohormone-4	15.9	23.819	0	6.4974	-0.0469756	-0.0507542	-0.0446702	-0.243749	-0.249212	-0.256314	-0.265279	-0.255714	-0.263273	-0.241569	-0.230618	-0.239868
A0A4E0RVI8	ATP-dependent Clp protease proteolytic subunit (EC 3.4.21.92)	16.6	25.065	0	8.743	-0.0469756	-0.0507542	-0.0446702	-0.243749	-0.249212	-0.256314	-0.218319	-0.213894	-0.263273	-0.241569	-0.230618	-0.239868
A0A4E0RVI9	Programmed cell death protein 5	35.4	12.868	0	8.3546	-0.0469756	-0.0507542	-0.0446702	-0.243749	-0.249212	-0.256314	-0.265279	-0.255714	-0.263273	-0.241569	-0.230618	-0.239868
A0A4E0RVJ0	V-ral simian leukemia viral oncogene B (Ras GTP binding protein)	26.8	22.165	0	37.333	-0.0469756	-0.0507542	-0.0446702	-0.0669668	-0.0624532	-0.120061	-0.16278	-0.163722	-0.263273	-0.241569	-0.176972	-0.239868
A0A4E0RVJ4	dolichyl-diphosphooligosaccharide--protein glycotransferase (EC 2.4.99.18)	2.7	37.403	0.010041	2.1616	-0.0469756	-0.0507542	-0.0446702	-0.243749	-0.249212	-0.256314	-0.265279	-0.255714	-0.263273	-0.241569	-0.230618	-0.239868
A0A4E0RVJ9	Coiled-coil domain-containing protein 25	21.9	12.103	0.0015641	3.5356	-0.0469756	-0.0507542	-0.0446702	-0.243749	-0.249212	-0.256314	-0.265279	-0.255714	-0.263273	-0.241569	-0.230618	-0.239868
A0A4E0RVL2	RuvB-like helicase (EC 3.6.4.12)	37.3	47.099	0	80.732	-0.0469756	-0.0507542	-0.0446702	-0.168033	-0.170548	-0.179243	-0.168402	-0.170795	-0.180587	-0.169066	-0.150718	-0.16343
A0A4E0RVM4	Proteasome 26S subunit subunit 4 ATPase	43.6	48.952	0	66.131	-0.0469756	-0.0507542	-0.0446702	-0.0993333	-0.0775154	-0.0962492	-0.0663209	-0.0566145	-0.100989	-0.130773	-0.0936472	-0.131817
A0A4E0RVM6	non-specific serine/threonine protein kinase (EC 2.7.11.1)	3.4	46.098	0	7.5759	-0.0469756	-0.0507542	-0.0446702	-0.243749	-0.249212	-0.256314	-0.265279	-0.255714	-0.263273	-0.241569	-0.230618	-0.239868
A0A4E0RVM7	Ezrin-radixin-moesin-binding phosphoprotein 50	27.4	21.322	0	59.526	-0.0469756	-0.0507542	-0.0446702	-0.243749	-0.07973	-0.130417	-0.137844	-0.129724	-0.129209	-0.0896782	-0.119155	-0.13599
A0A4E0RVN1	Putative rab subfamily protein of small gtpase	9	34.961	0	5.4934	-0.0469756	-0.0507542	-0.0446702	-0.243749	-0.249212	-0.256314	-0.265279	-0.255714	-0.263273	-0.241569	-0.230618	-0.239868
A0A4E0RVN3	Holocytochrome c-type synthase (EC 4.4.1.17)	4.3	29.158	0.0070588	2.3955	-0.0469756	-0.0507542	-0.0446702	-0.243749	-0.249212	-0.256314	-0.265279	-0.255714	-0.263273	-0.241569	-0.230618	-0.239868
A0A4E0RVP7	ADF-H domain-containing protein	17.9	14.301	0	6.3252	-0.0469756	-0.0507542	-0.0446702	-0.243749	-0.249212	-0.256314	-0.265279	-0.255714	-0.263273	-0.241569	-0.230618	-0.239868
A0A4E0RVQ0	Dipeptidyl peptidase	25.5	68.359	0	59.189	-0.0469756	-0.0507542	-0.0446702	-0.145225	-0.144317	-0.119987	-0.138172	-0.104427	-0.12854	-0.109966	-0.0991636	-0.0810181
A0A4E0RVQ6	non-specific serine/threonine protein kinase (EC 2.7.11.1)	3.1	144.84	0	8.7698	-0.0469756	-0.0507542	-0.0446702	-0.243749	-0.249212	-0.226026	-0.265279	-0.255714	-0.236699	-0.241569	-0.230618	-0.239868
A0A4E0RVQ7	Alpha-centractin	26.5	37.301	0	40.565	-0.0469756	-0.0507542	-0.0446702	-0.182618	-0.159859	-0.176866	-0.191522	-0.148997	-0.175993	-0.180808	-0.153484	-0.162212
A0A4E0RVQ9	Katanin p60 ATPase-containing subunit A-like 2 (Katanin p60 subunit A-like 2) (EC 5.6.1.1) (p60 katanin-like 2)	2	65.676	0.00056243	4.5096	-0.0469756	-0.0507542	-0.0446702	-0.243749	-0.249212	-0.256314	-0.265279	-0.255714	-0.263273	-0.241569	-0.230618	-0.239868
A0A4E0RVR3	Translocation-associated membrane protein 1	13	26.503	0	6.5246	-0.0469756	-0.0507542	-0.0446702	-0.243749	-0.249212	-0.20588	-0.200017	-0.204108	-0.263273	-0.241569	-0.230618	-0.239868
A0A4E0RVR6	UMP-CMP kinase	50.5	21.88	0	47.65	-0.0469756	-0.0507542	-0.0446702	-0.18829	-0.186712	-0.199383	-0.174071	-0.180154	-0.186906	-0.173404	-0.161513	-0.163195
A0A4E0RVS8	Carnosine N-methyltransferase (EC 2.1.1.22)	4.5	24.979	0.0096863	2.2247	-0.0469756	-0.0507542	-0.0446702	-0.243749	-0.249212	-0.256314	-0.265279	-0.255714	-0.263273	-0.241569	-0.230618	-0.239868
A0A4E0RVU3	Fructose-bisphosphate aldolase (EC 4.1.2.13)	67.2	40.29	0	323.31	-0.0469756	-0.0507542	-0.0446702	2.02811	2.01568	2.39538	3.66363	5.15207	4.53976	14.4735	13.7201	14.0271
A0A4E0RVU9	Adenylate kinase isoenzyme 1	65.3	22.25	0	82.239	-0.0469756	-0.0507542	-0.0446702	-0.0030977	-0.0655178	-0.0164199	0.241932	0.346732	0.329497	0.206315	0.345652	0.34651
A0A4E0RVV4	RRM domain-containing protein	18.9	95.833	0	102.01	-0.0469756	-0.0507542	-0.0446702	-0.0685602	-0.00712595	-0.0573369	-0.134774	-0.168536	-0.187894	-0.171775	-0.180838	-0.177524
A0A4E0RVW6	Proline synthase co-transcribed bacterial protein	7.8	22.891	0.0020274	3.241	-0.0469756	-0.0507542	-0.0446702	-0.243749	-0.249212	-0.256314	-0.265279	-0.255714	-0.263273	-0.241569	-0.230618	-0.239868
A0A4E0RVW7	Uncharacterized protein	29.4	12.996	0	11.917	-0.0469756	-0.0507542	-0.0446702	-0.243749	-0.249212	-0.256314	-0.265279	-0.255714	-0.263273	-0.241569	-0.230618	-0.239868
A0A4E0RVX1	FACT complex subunit	6.2	90.275	0	8.0039	-0.0469756	-0.0507542	-0.0446702	-0.243749	-0.205857	-0.227979	-0.265279	-0.255714	-0.263273	-0.241569	-0.230618	-0.239868
A0A4E0RVY6	Putative imp-gmp specific 5'-nucleotidase	33	12.819	0	60.281	-0.0469756	-0.0507542	-0.0446702	-0.179778	-0.249212	-0.138851	-0.198519	-0.157574	-0.263273	-0.241569	-0.230618	-0.239868
A0A4E0RVZ9	RNA helicase (EC 3.6.4.13)	8.5	118.87	0	11.971	-0.0469756	-0.0507542	-0.0446702	-0.243749	-0.249212	-0.256314	-0.242322	-0.225683	-0.230974	-0.241569	-0.230618	-0.239868
A0A4E0RW35	adenylate kinase (EC 2.7.4.3)	39.4	29.78	0	74.605	-0.0469756	-0.0507542	-0.0446702	0.0148926	0.00666482	-0.0114411	-0.0257248	-0.0315047	-0.0553305	-0.0807007	-0.0719729	-0.0456756
A0A4E0RW37	AP complex subunit beta	24	101.27	0	109.2	-0.0469756	-0.0507542	-0.0446702	-0.111091	-0.20552	-0.0890939	-0.0834083	-0.0700569	-0.0396976	-0.153527	-0.137248	-0.160045
A0A4E0RW54	Transmembrane protein 33	12.3	36.445	0	27.366	-0.0469756	-0.0507542	-0.0446702	-0.129484	-0.249212	-0.158226	-0.129669	-0.132279	-0.155868	-0.178146	-0.171884	-0.177746
A0A4E0RW58	Atlastin GTPase 1	19.2	59.329	0	34.315	-0.0469756	-0.0507542	-0.0446702	-0.121977	-0.132407	-0.0986184	-0.122719	-0.13464	-0.139319	-0.152207	-0.163366	-0.16509
A0A4E0RW70	Major heat shock 70 kDa protein Bbb	30.2	63.243	0	69.449	-0.0469756	0.186166	-0.0446702	0.410786	0.654411	0.51163	0.579444	0.550827	0.571477	0.157754	0.153133	0.257437
A0A4E0RW71	Nucleotide-sensitive chloride current inducer	9.8	21.996	0.0039467	2.8302	-0.0469756	-0.0507542	-0.0446702	-0.243749	-0.249212	-0.256314	-0.265279	-0.255714	-0.263273	-0.241569	-0.230618	-0.239868
A0A4E0RW75	Oligosaccharyltransferase complex subunit delta	8.4	17.758	0.010046	2.1627	-0.0469756	-0.0507542	-0.0446702	-0.243749	-0.249212	-0.256314	-0.265279	-0.255714	-0.263273	-0.241569	-0.230618	-0.239868
A0A4E0RW77	Aminopeptidase (EC 3.4.11.-)	30.1	100.78	0	147.3	-0.0469756	-0.0507542	-0.0446702	-0.179172	-0.168963	-0.186368	-0.16555	-0.129177	-0.148638	-0.157356	-0.122176	-0.158639
A0A4E0RW83	Legumain like	28.5	48.563	0	92.885	-0.0469756	-0.0507542	-0.0446702	0.150732	0.311685	0.0694011	-0.0716529	-0.174449	0.00929447	0.380346	0.0695543	0.0428036
A0A4E0RW88	Alpha-mannosidase (EC 3.2.1.-)	5.7	123.87	0	16.545	-0.0469756	-0.0507542	-0.0446702	-0.243749	-0.249212	-0.256314	-0.265279	-0.255714	-0.263273	-0.207177	-0.1883	-0.239868
A0A4E0RW96	Cell division cycle and apoptosis regulator protein 1	13.6	84.939	0	25.863	-0.0469756	-0.0507542	-0.0446702	-0.196322	-0.181275	-0.198752	-0.225922	-0.255714	-0.263273	-0.241569	-0.191479	-0.239868
A0A4E0RWB0	Protein ABHD18	2	63.489	0.0070621	2.3955	-0.0469756	-0.0507542	-0.0446702	-0.243749	-0.249212	-0.256314	-0.265279	-0.255714	-0.263273	-0.241569	-0.230618	-0.239868
A0A4E0RWC4	DNA replication licensing factor MCM4 (EC 3.6.4.12)	3.8	98.8	0.00054466	4.1155	-0.0469756	-0.0507542	-0.0446702	-0.243749	-0.249212	-0.256314	-0.265279	-0.255714	-0.263273	-0.241569	-0.230618	-0.239868
A0A4E0RWD1	Putative inorganic pyrophosphatase	2.9	75.949	0.00054825	4.2021	-0.0469756	-0.0507542	-0.0446702	-0.243749	-0.249212	-0.256314	-0.265279	-0.255714	-0.263273	-0.241569	-0.230618	-0.239868
A0A4E0RWD2	Coatomer subunit gamma	34	100.81	0	111.97	-0.0469756	-0.0507542	-0.0446702	-0.156385	-0.1438	-0.156375	-0.158399	-0.141433	-0.16218	-0.176095	-0.169173	-0.177237
A0A4E0RWD5	Glycine amidinotransferase (EC 2.1.4.1) (L-arginine:glycine amidinotransferase)	13.1	31.536	0	6.5477	-0.0469756	-0.0507542	-0.0446702	-0.243749	-0.249212	-0.256314	-0.265279	-0.255714	-0.263273	-0.241569	-0.230618	-0.239868
A0A4E0RWD9	Testis-expressed sequence 2 protein	1	122.47	0.00797	2.339	-0.0469756	-0.0507542	-0.0446702	-0.243749	-0.249212	-0.256314	-0.265279	-0.255714	-0.263273	-0.241569	-0.230618	-0.239868
A0A4E0RWF5	Band 4.1 protein 4B	4.2	63.993	0	10.993	-0.0469756	-0.0507542	-0.0446702	-0.243749	-0.249212	-0.234907	-0.224236	-0.255714	-0.215914	-0.241569	-0.230618	-0.215538
A0A4E0RWF9	Protein FAM136A	8.8	18.462	0	10.991	-0.0469756	-0.0507542	-0.0446702	-0.243749	-0.249212	-0.256314	-0.265279	-0.255714	-0.263273	-0.241569	-0.230618	-0.239868
A0A4E0RWG4	16 kDa calcium-binding protein	20.3	16.138	0.00055804	4.3957	-0.0469756	-0.0507542	-0.0446702	-0.243749	-0.249212	-0.256314	-0.265279	-0.255714	-0.263273	-0.241569	-0.230618	-0.239868
A0A4E0RWH0	Histone H2A	16.6	16.606	0	7.9223	-0.0469756	-0.0507542	-0.0446702	0.0924512	0.17137	0.10017	0.00237871	-0.255714	-0.263273	-0.241569	-0.150023	-0.239868
A0A4E0RWH8	Laminin subunit alpha-1	22.5	403.45	0	235.96	-0.0469756	-0.0507542	-0.0446702	-0.144744	-0.121383	-0.130509	-0.120863	-0.156598	-0.168344	-0.183039	-0.201337	-0.189727
A0A4E0RWH9	Cysteine rich repeat-containing domain protein	13.1	11.986	0.0034826	2.9237	-0.0469756	-0.0507542	-0.0446702	-0.243749	-0.249212	-0.256314	-0.265279	-0.255714	-0.263273	-0.241569	-0.230618	-0.239868
A0A4E0RWI4	LanC protein 1	14.5	48.68	0	18.682	-0.0469756	-0.0507542	-0.0446702	-0.243749	-0.249212	-0.256314	-0.225837	-0.220328	-0.263273	-0.187843	-0.181602	-0.197552
A0A4E0RWJ1	Tetraspanin-CD63 receptor	13.1	30.349	0	25.342	-0.0469756	-0.0507542	-0.0446702	-0.13849	-0.191619	-0.181366	-0.204109	-0.255714	-0.209239	-0.241569	-0.230618	-0.239868
A0A4E0RWJ9	Dynein light chain Tctex-type 1	32.4	15.892	0	9.7881	-0.0469756	-0.0507542	-0.0446702	-0.243749	-0.249212	-0.201468	-0.132293	-0.101475	-0.108096	-0.159851	-0.119963	-0.111596
A0A4E0RWK2	Tubulin polymerization-promoting protein	21.2	17.123	0	9.489	-0.0469756	-0.0507542	-0.0446702	-0.243749	-0.249212	-0.256314	-0.265279	-0.255714	-0.263273	-0.241569	-0.230618	-0.239868
A0A4E0RWK6	Citrate synthase	35.6	51.783	0	116.14	-0.0469756	-0.0507542	-0.0446702	-0.0351262	-0.0295816	0.015608	-0.109212	-0.0780458	-0.0957914	-0.16596	-0.150164	-0.163433
A0A4E0RWK7	Cytosolic Cu-Zn superoxide dismutase	5.1	18.27	0.001084	4.0572	-0.0469756	-0.0507542	-0.0446702	-0.243749	-0.249212	-0.256314	-0.265279	-0.255714	-0.263273	-0.241569	-0.230618	-0.239868
A0A4E0RWL3	Tegument antigen	21.3	21.208	0	28.199	-0.0469756	-0.0507542	-0.0446702	-0.243749	-0.249212	-0.176336	-0.131973	-0.0888769	-0.0853047	-0.134131	-0.107632	-0.093781
A0A4E0RWL4	IST1 homolog (Charged multivesicular body protein 8)	11.4	39.098	0	7.9782	-0.0469756	-0.0507542	-0.0446702	-0.199566	-0.249212	-0.224708	-0.215023	-0.217858	-0.263273	-0.203527	-0.193293	-0.200054
A0A4E0RWL8	HECT-type E3 ubiquitin transferase (EC 2.3.2.26)	2.1	56.062	0.0066794	2.5183	-0.0469756	-0.0507542	-0.0446702	-0.243749	-0.249212	-0.256314	-0.265279	-0.255714	-0.263273	-0.241569	-0.230618	-0.239868
A0A4E0RWM7	Coatomer subunit delta	15.5	61.467	0	19.036	-0.0469756	-0.0507542	-0.0446702	-0.127501	-0.139882	-0.127239	-0.114388	-0.0648268	-0.0931533	-0.127606	-0.141905	-0.118225
A0A4E0RWP0	Hydroxysteroid dehydrogenase-like protein 2	5.6	44.664	0.0044118	2.7662	-0.0469756	-0.0507542	-0.0446702	-0.243749	-0.249212	-0.256314	-0.265279	-0.255714	-0.263273	-0.241569	-0.230618	-0.239868
A0A4E0RWP3	Chromobox protein 1 (Heterochromatin protein 1 beta)	28.7	27.225	0	99.813	-0.0469756	-0.0507542	-0.0446702	0.0301468	0.113835	0.141678	-0.146243	-0.179592	-0.201385	-0.176192	-0.171633	-0.194921
A0A4E0RWQ5	Glutathione peroxidase	52.2	8.0062	0	51.746	-0.0469756	-0.0507542	-0.0446702	-0.243749	-0.17987	-0.256314	-0.132435	-0.097443	-0.0751782	-0.0646026	-0.0459869	-0.0217238
A0A4E0RWQ7	Proteasome prosome macropain subunit beta	24.9	23.674	0	21.839	-0.0469756	-0.0507542	-0.0446702	-0.243749	-0.14393	-0.157606	-0.106906	-0.102855	-0.177202	-0.0780353	-0.152352	-0.161467
A0A4E0RWR0	SOCS box domain-containing protein	16.3	26.79	0	7.7961	-0.0469756	-0.0507542	-0.0446702	-0.243749	-0.249212	-0.256314	-0.180113	-0.170229	-0.263273	-0.241569	-0.122849	-0.239868
A0A4E0RWR5	Receptor expression-enhancing protein	27.5	13.772	0	92.255	-0.0469756	-0.0507542	-0.0446702	0.450487	0.285125	0.381935	0.134908	0.115199	0.181992	0.146801	0.0763363	0.134743
A0A4E0RWT8	Ribosomal protein S5a	40.6	21.899	0	62.24	-0.0469756	0.0977893	0.0635806	0.49548	0.520134	0.601323	0.524893	0.353411	0.398817	0.289665	0.0917814	0.0903679
A0A4E0RWU3	Calcium-transporting ATPase sarcoplasmic/endoplasmic reticulum type	16.2	77.854	0	47.033	-0.0469756	-0.0507542	-0.0446702	-0.141786	-0.104508	-0.0908355	-0.16431	-0.141816	-0.159036	-0.191245	-0.182168	-0.189402
A0A4E0RWV0	Putative hismacro and sec14 domain-containing-containing protein	23.8	23.919	0	24.844	-0.0469756	-0.0507542	-0.0446702	-0.243749	-0.249212	-0.256314	-0.265279	-0.255714	-0.263273	-0.190145	-0.155079	-0.173156
A0A4E0RWV8	NADH-quinone oxidoreductase subunit I	24	23.336	0	11.202	-0.0469756	-0.0507542	-0.0446702	-0.20056	-0.193062	-0.188848	-0.194717	-0.204401	-0.206725	-0.205714	-0.18512	-0.188574
A0A4E0RWW0	protein kinase C (EC 2.7.11.13)	6.7	63.906	0	5.363	-0.0469756	-0.0507542	-0.0446702	-0.243749	-0.249212	-0.256314	-0.265279	-0.255714	-0.263273	-0.241569	-0.230618	-0.239868
A0A4E0RWX1	Uncharacterized protein	13.4	21.36	0.0010515	3.604	-0.0469756	-0.0507542	-0.0446702	-0.243749	-0.249212	-0.256314	-0.265279	-0.255714	-0.263273	-0.241569	-0.230618	-0.239868
A0A4E0RWY5	Telomerase protein component 1	6.5	111.26	0	18.623	-0.0469756	-0.0507542	-0.0446702	-0.243749	-0.249212	-0.231468	-0.236051	-0.255714	-0.263273	-0.241569	-0.230618	-0.239868
A0A4E0RWY9	D-aspartate oxidase	12.9	42.385	0	35.73	-0.0469756	-0.0507542	-0.0446702	-0.243749	-0.249212	-0.216856	-0.265279	-0.255714	-0.213927	-0.201439	-0.155921	-0.179505
A0A4E0RWZ6	Uncharacterized protein	1.8	57.665	0	5.0461	-0.0469756	-0.0507542	-0.0446702	-0.243749	-0.249212	-0.256314	-0.265279	-0.255714	-0.263273	-0.241569	-0.230618	-0.239868
A0A4E0RX03	V-type proton ATPase subunit D	21.6	26.469	0	6.694	-0.0469756	-0.0507542	-0.0446702	-0.243749	-0.249212	-0.256314	-0.265279	-0.255714	-0.263273	-0.241569	-0.230618	-0.239868
A0A4E0RX07	Uncharacterized protein	8.4	34.236	0	5.6798	-0.0469756	-0.0507542	-0.0446702	-0.243749	-0.249212	-0.256314	-0.265279	-0.255714	-0.263273	-0.241569	-0.230618	-0.239868
A0A4E0RX11	adenylate cyclase (EC 4.6.1.1)	7.6	89.3	0	6.5093	-0.0469756	-0.0507542	-0.0446702	-0.243749	-0.249212	-0.256314	-0.265279	-0.255714	-0.263273	-0.241569	-0.230618	-0.239868
A0A4E0RX16	Tropomyosin-2	40.9	45.48	0	267.53	-0.0469756	-0.0507542	-0.0446702	0.583375	0.645163	0.6278	0.155139	-0.0798718	-0.0341912	-0.00669863	-0.0353766	-0.0172286
A0A4E0RX22	Pyruvate kinase (EC 2.7.1.40)	17.4	28.183	0	5.5754	-0.0469756	-0.0507542	-0.0446702	-0.243749	-0.249212	-0.21203	-0.211225	-0.189791	-0.196734	-0.204148	-0.230618	-0.239868
A0A4E0RX27	40S ribosomal protein S8	51.4	24.69	0	218.62	-0.0469756	-0.0507542	-0.0446702	0.338503	0.240852	0.263056	0.281239	0.161918	0.147502	0.0591563	-0.0165158	0.0890617
A0A4E0RX35	Anamorsin homolog (Fe-S cluster assembly protein DRE2 homolog)	15.4	30.462	0	8.164	-0.0469756	-0.0507542	-0.0446702	-0.243749	-0.249212	-0.256314	-0.265279	-0.255714	-0.263273	-0.241569	-0.230618	-0.239868
A0A4E0RX39	N-terminal kinase-like protein (SCY1-like protein 1)	4.8	95.188	0	6.6683	-0.0469756	-0.0507542	-0.0446702	-0.243749	-0.249212	-0.256314	-0.265279	-0.255714	-0.244794	-0.241569	-0.215038	-0.239868
A0A4E0RX47	Succinate dehydrogenase [ubiquinone] flavoprotein subunit, mitochondrial (EC 1.3.5.1)	62.8	71.502	0	323.31	-0.0469756	-0.0507542	-0.0446702	1.30912	1.4424	1.76054	1.21739	0.958676	1.22278	1.60727	1.60893	1.74362
A0A4E0RX50	Type IV collagen alpha 1 chain	5.7	175.85	0	32.397	-0.0469756	-0.0507542	-0.0446702	0.211248	0.193442	0.182347	0.625238	0.554176	0.60148	0.20182	0.145196	0.188177
A0A4E0RX62	Programmed cell death 6-interacting protein	33.6	86.369	0	92.069	-0.0469756	-0.0507542	-0.0446702	-0.0915417	-0.0706164	-0.107649	-0.137846	-0.139604	-0.140499	-0.123022	-0.139034	-0.12647
A0A4E0RX64	DM14 domain-containing protein	4	113.41	0	6.5025	-0.0469756	-0.0507542	-0.0446702	-0.243749	-0.249212	-0.256314	-0.265279	-0.255714	-0.263273	-0.241569	-0.230618	-0.239868
A0A4E0RX66	NADH-ubiquinone oxidoreductase subunit mitochondrial	25.2	27.337	0	37.475	-0.0469756	-0.0507542	-0.0446702	-0.123495	-0.0640402	-0.132727	-0.0759743	-0.127526	-0.12051	-0.145287	-0.14655	-0.149321
A0A4E0RX67	Tegument antigen	50.9	20.34	0	28.53	-0.0469756	-0.0507542	-0.0446702	0.0854231	0.13817	0.0982242	0.0593557	-0.255714	0.0161586	0.107566	0.00622283	-0.0103416
A0A4E0RX77	NADH dehydrogenase [ubiquinone] 1 alpha subcomplex subunit 11	20.1	19.112	0	5.1248	-0.0469756	-0.0507542	-0.0446702	-0.243749	-0.249212	-0.256314	-0.265279	-0.255714	-0.263273	-0.241569	-0.230618	-0.239868
A0A4E0RX78	Dolichyl-diphosphooligosaccharide--protein glycosyltransferase subunit 2 (Ribophorin-2)	31.2	77.113	0	160.54	-0.0469756	-0.0507542	-0.0446702	0.100749	0.101303	0.132465	-0.017313	-0.0870566	-0.0695869	-0.0581614	-0.0652437	-0.0883546
A0A4E0RX86	RalBP1-associated Eps domain-containing protein 1	1.7	56.144	0.0057389	2.5439	-0.0469756	-0.0507542	-0.0446702	-0.243749	-0.249212	-0.256314	-0.265279	-0.255714	-0.263273	-0.241569	-0.230618	-0.239868
A0A4E0RX98	Casein kinase II subunit beta (CK II beta)	29.6	24.831	0	15.737	-0.0469756	-0.0507542	-0.0446702	-0.243749	-0.200034	-0.256314	-0.229423	-0.218152	-0.224777	-0.241569	-0.204725	-0.239868
A0A4E0RXB0	valine--tRNA ligase (EC 6.1.1.9) (Valyl-tRNA synthetase)	18	121.81	0	42.173	-0.0469756	-0.0507542	-0.0446702	-0.181987	-0.183879	-0.174917	-0.198883	-0.171588	-0.179282	-0.19076	-0.195946	-0.180041
A0A4E0RXB5	UDP-glucuronic acid decarboxylase	15.3	37.811	0	16.717	-0.0469756	-0.0507542	-0.0446702	-0.243749	-0.249212	-0.256314	-0.220205	-0.206734	-0.263273	-0.241569	-0.230618	-0.239868
A0A4E0RXD0	NADH dehydrogenase [ubiquinone] iron-sulfur protein 3, mitochondrial	13.4	27.87	0	21.213	-0.0469756	-0.0507542	-0.0446702	-0.1717	-0.159034	-0.172958	-0.154377	-0.191604	-0.180247	-0.191371	-0.188314	-0.191566
A0A4E0RXD7	DNA replication licensing factor MCM2 (EC 3.6.4.12)	12.4	82.878	0	17.879	-0.0469756	-0.0507542	-0.0446702	-0.243749	-0.249212	-0.256314	-0.265279	-0.255714	-0.263273	-0.241569	-0.230618	-0.239868
A0A4E0RXE3	Glutamyl tRNA synthetase cytoplasmic	20.8	153.39	0	74.397	-0.0469756	-0.0507542	-0.0446702	-0.176761	-0.155742	-0.179924	-0.210217	-0.196989	-0.206074	-0.196931	-0.184877	-0.185772
A0A4E0RXE4	Ig-like domain-containing protein	25.4	180.82	0	213.85	-0.0469756	-0.0507542	-0.0446702	-0.0269536	0.0224622	-0.0108307	-0.147839	-0.20337	-0.191765	-0.191678	-0.199321	-0.209627
A0A4E0RXE9	Transglutaminase-like domain-containing protein	3.3	201.47	0	10.299	-0.0469756	-0.0507542	-0.0446702	-0.21739	-0.216724	-0.256314	-0.265279	-0.255714	-0.263273	-0.241569	-0.230618	-0.239868
A0A4E0RXF1	Fras1 extracellular matrix protein	1.3	87.109	0.0066288	2.4416	-0.0469756	-0.0507542	-0.0446702	-0.243749	-0.249212	-0.256314	-0.265279	-0.255714	-0.263273	-0.241569	-0.230618	-0.239868
A0A4E0RXF6	Proteasome subunit alpha type	47.6	30.381	0	97.501	-0.0469756	-0.0507542	-0.0446702	-0.0719186	-0.120327	-0.0512518	-0.115523	-0.111349	-0.0963873	-0.055075	-0.0840996	-0.100588
A0A4E0RXG1	Cytoskeleton-associated protein 5	5.3	207.43	0	13.925	-0.0469756	-0.0507542	-0.0446702	-0.243749	-0.249212	-0.256314	-0.265279	-0.255714	-0.263273	-0.241569	-0.230618	-0.239868
A0A4E0RXG2	FERM domain-containing protein 3	14.5	89.263	0	45.588	-0.0469756	-0.0507542	-0.0446702	-0.152864	-0.143166	-0.146004	-0.112538	-0.133978	-0.155949	-0.16785	-0.159126	-0.164748
A0A4E0RXG3	Putative secreted protein	12.3	23.307	0	12.56	-0.0469756	-0.0507542	-0.0446702	-0.243749	-0.249212	-0.256314	-0.207714	-0.255714	-0.198545	-0.241569	-0.230618	-0.239868
A0A4E0RXG6	Uridylate-specific endoribonuclease (EC 4.6.1.-)	2.6	58.674	0	9.2534	-0.0469756	-0.0507542	-0.0446702	-0.243749	-0.249212	-0.256314	-0.265279	-0.255714	-0.263273	-0.241569	-0.230618	-0.239868
A0A4E0RXG7	GDP-L-fucose synthase (EC 1.1.1.271) (GDP-4-keto-6-deoxy-D-mannose-3,5-epimerase-4-reductase)	6.9	34.138	0.0020608	3.4142	-0.0469756	-0.0507542	-0.0446702	-0.243749	-0.249212	-0.256314	-0.265279	-0.255714	-0.263273	-0.241569	-0.230618	-0.239868
A0A4E0RXI1	2-oxoglutarate and iron-dependent oxygenase domain-containing protein 1	4.1	71.334	0.0034843	2.928	-0.0469756	-0.0507542	-0.0446702	-0.243749	-0.249212	-0.256314	-0.265279	-0.255714	-0.263273	-0.241569	-0.230618	-0.239868
A0A4E0RXI3	guanylate kinase (EC 2.7.4.8)	12	79.139	0	34.544	-0.0469756	-0.0507542	-0.0446702	-0.243749	-0.249212	-0.220593	-0.211884	-0.181011	-0.201336	-0.159301	-0.164757	-0.170515
A0A4E0RXI4	Glycine--tRNA ligase (EC 6.1.1.14) (Diadenosine tetraphosphate synthetase)	18.2	67.731	0	54.782	-0.0469756	-0.0507542	-0.0446702	-0.105394	-0.110504	-0.109444	-0.121109	-0.0967751	-0.101707	-0.11202	-0.0970003	-0.0955384
A0A4E0RXI8	ER membrane protein complex subunit 1	2.5	122.57	0.001569	3.5499	-0.0469756	-0.0507542	-0.0446702	-0.243749	-0.249212	-0.256314	-0.265279	-0.255714	-0.263273	-0.241569	-0.230618	-0.239868
A0A4E0RXI9	6-phosphofructo-2-kinase / fructose-2 6-bisphosphatase	17.8	53.532	0	16.335	-0.0469756	-0.0507542	-0.0446702	-0.243749	-0.249212	-0.256314	-0.216167	-0.255714	-0.225377	-0.241569	-0.195285	-0.194843
A0A4E0RXJ7	Tyrosine 3-monooxygenase/tryptophan 5-monooxygenase activation protein theta polypeptide	52.5	36.326	0	273.59	-0.0469756	-0.0507542	-0.0446702	1.01427	0.758699	1.20863	0.831779	1.2519	1.17311	0.73037	0.922269	0.74721
A0A4E0RXK3	Cytochrome b-c1 complex subunit Rieske, mitochondrial (EC 7.1.1.8)	32.7	26.777	0	32.028	-0.0469756	-0.0507542	-0.0446702	-0.0793848	-0.0652989	-0.0711248	-0.138728	-0.255714	-0.263273	-0.099132	-0.116554	-0.239868
A0A4E0RXL7	Phosphorylase b kinase regulatory subunit	17.7	80.872	0	21.404	-0.0469756	-0.0507542	-0.0446702	-0.196222	-0.204788	-0.208763	-0.220132	-0.207385	-0.215156	-0.205087	-0.230618	-0.204689
A0A4E0RXN0	N-acetylgalactosamine kinase	14.8	53.448	0	21.374	-0.0469756	-0.0507542	-0.0446702	-0.243749	-0.249212	-0.199461	-0.265279	-0.234166	-0.263273	-0.241569	-0.230618	-0.239868
A0A4E0RXN3	Uncharacterized protein	6.8	219.22	0	24.556	-0.0469756	-0.0507542	-0.0446702	-0.20617	-0.217816	-0.223643	-0.265279	-0.255714	-0.263273	-0.241569	-0.230618	-0.239868
A0A4E0RXP4	Mediator of cell motility 1	17.2	33.283	0	11.875	-0.0469756	-0.0507542	-0.0446702	-0.243749	-0.249212	-0.221066	-0.265279	-0.216534	-0.225192	-0.241569	-0.230618	-0.210609
A0A4E0RXP6	Myoferlin	28.8	179.21	0	199.78	-0.0469756	-0.0507542	-0.0446702	-0.0941579	-0.0532229	-0.111756	-0.139294	-0.0883982	-0.0465052	-0.159571	-0.116006	-0.100861
A0A4E0RXQ2	Gamma-soluble NSF attachment protein (N-ethylmaleimide-sensitive factor attachment protein gamma)	35.9	40.148	0	44.891	-0.0469756	-0.0507542	-0.0446702	-0.191567	-0.195454	-0.210275	-0.212975	-0.203971	-0.207494	-0.200964	-0.198441	-0.193966
A0A4E0RXQ8	V-type proton ATPase subunit S1/VOA1 transmembrane domain-containing protein	13.4	28.786	0	15.457	-0.0469756	-0.0507542	-0.0446702	-0.243749	-0.249212	-0.256314	-0.265279	-0.255714	-0.263273	-0.241569	-0.230618	-0.239868
A0A4E0RXR3	Uncharacterized protein	18.2	15.269	0	53.758	2.1014	2.51268	2.75244	-0.243749	-0.249212	-0.256314	-0.265279	-0.255714	-0.263273	-0.241569	-0.230618	-0.239868
A0A4E0RXS6	RNA recognition motif RNP 1	2.7	61.035	0.0096286	2.1878	-0.0469756	-0.0507542	-0.0446702	-0.243749	-0.249212	-0.256314	-0.265279	-0.255714	-0.263273	-0.241569	-0.230618	-0.239868
A0A4E0RXS9	DNA topoisomerase I (EC 5.6.2.1) (DNA topoisomerase 1)	9.4	83.207	0	15.318	-0.0469756	-0.0507542	-0.0446702	-0.2149	-0.249212	-0.218136	-0.221447	-0.255714	-0.263273	-0.241569	-0.230618	-0.239868
A0A4E0RXT3	Cullin-2	2.8	93.328	0.0096374	2.1897	-0.0469756	-0.0507542	-0.0446702	-0.243749	-0.249212	-0.256314	-0.265279	-0.255714	-0.263273	-0.241569	-0.230618	-0.239868
A0A4E0RXT7	Nucleoprotein TPR	3.2	50.931	0.0066038	2.4156	-0.0469756	-0.0507542	-0.0446702	-0.243749	-0.249212	-0.256314	-0.265279	-0.255714	-0.263273	-0.241569	-0.230618	-0.239868
A0A4E0RXW5	GDP-mannose 4,6-dehydratase (EC 4.2.1.47) (GDP-D-mannose dehydratase)	8.9	40.878	0.0010799	3.9841	-0.0469756	-0.0507542	-0.0446702	-0.243749	-0.249212	-0.256314	-0.265279	-0.255714	-0.263273	-0.241569	-0.230618	-0.239868
A0A4E0RXX0	Nascent polypeptide-associated complex alpha polypeptide	38.4	22.192	0	48.432	-0.0469756	-0.0507542	-0.0446702	-0.0313528	0.0115536	-0.0133869	-0.118873	-0.122672	-0.131683	-0.142152	-0.136382	-0.130413
A0A4E0RXX7	CUB domain-containing protein	14.7	20.984	0	9.3313	-0.0469756	-0.0507542	-0.0446702	-0.0577482	-0.0636571	-0.0635174	-0.0581016	-0.255714	0.129531	-0.155391	-0.230618	-0.108854
A0A4E0RXX8	Uncharacterized protein	9.1	91.037	0	15.046	-0.0469756	-0.0507542	-0.0446702	-0.221989	-0.214416	-0.231756	-0.228517	-0.214698	-0.225074	-0.241569	-0.230618	-0.239868
A0A4E0RY02	UDP-glucose:glycoprotein glucosyltransferase	19.4	199.7	0	87.163	-0.0469756	-0.0507542	-0.0446702	-0.143038	-0.150127	-0.150622	-0.147996	-0.148431	-0.159245	-0.162446	-0.161107	-0.164418
A0A4E0RY05	tryptophan--tRNA ligase (EC 6.1.1.2) (Tryptophanyl-tRNA synthetase)	17.1	46.808	0	11.491	-0.0469756	-0.0507542	-0.0446702	-0.243749	-0.249212	-0.221333	-0.265279	-0.255714	-0.263273	-0.241569	-0.230618	-0.217542
A0A4E0RY06	Trafficking protein particle complex subunit 5	9.6	22.421	0.00054795	4.2016	-0.0469756	-0.0507542	-0.0446702	-0.243749	-0.249212	-0.256314	-0.265279	-0.255714	-0.263273	-0.241569	-0.230618	-0.239868
A0A4E0RY12	Translation initiation factor eIF2B subunit alpha (eIF2B GDP-GTP exchange factor subunit alpha)	17.6	37.525	0	9.062	-0.0469756	-0.0507542	-0.0446702	-0.224554	-0.249212	-0.256314	-0.23849	-0.255714	-0.263273	-0.241569	-0.230618	-0.239868
A0A4E0RY18	cysteine--tRNA ligase (EC 6.1.1.16) (Cysteinyl-tRNA synthetase)	7.6	85.506	0	21.497	-0.0469756	-0.0507542	-0.0446702	-0.205675	-0.203927	-0.256314	-0.265279	-0.199903	-0.220484	-0.20119	-0.230618	-0.19615
A0A4E0RY21	Tyrosine--tRNA ligase, cytoplasmic (EC 6.1.1.1) (Tyrosyl-tRNA synthetase)	6.1	102.4	0	6.5063	-0.0469756	-0.0507542	-0.0446702	-0.243749	-0.249212	-0.256314	-0.265279	-0.255714	-0.263273	-0.241569	-0.230618	-0.239868
A0A4E0RY31	Putative phospholipase DDHD1	2.8	85.443	0.0044053	2.7516	-0.0469756	-0.0507542	-0.0446702	-0.243749	-0.249212	-0.256314	-0.265279	-0.255714	-0.263273	-0.241569	-0.230618	-0.239868
A0A4E0RY33	Malic enzyme	5.7	66.742	0.00055432	4.301	-0.0469756	-0.0507542	-0.0446702	-0.243749	-0.249212	-0.256314	-0.265279	-0.255714	-0.263273	-0.241569	-0.230618	-0.239868
A0A4E0RY34	non-specific serine/threonine protein kinase (EC 2.7.11.1)	0.8	122.12	0.0057526	2.5654	-0.0469756	-0.0507542	-0.0446702	-0.243749	-0.249212	-0.256314	-0.265279	-0.255714	-0.263273	-0.241569	-0.230618	-0.239868
A0A4E0RY39	UTP--glucose-1-phosphate uridylyltransferase (EC 2.7.7.9)	43.4	57.674	0	323.31	-0.0469756	-0.0507542	-0.0446702	0.082383	0.0860165	0.0673409	0.0913283	0.111528	0.113049	0.50751	0.466936	0.531814
A0A4E0RY43	V-type proton ATPase subunit C	27	10.056	0.0039663	2.891	-0.0469756	-0.0507542	-0.0446702	-0.243749	-0.249212	-0.256314	-0.265279	-0.255714	-0.263273	-0.241569	-0.230618	-0.239868
A0A4E0RY52	Ubiquilin	14.4	57.623	0	22.608	-0.0469756	-0.0507542	-0.0446702	-0.163778	-0.171333	-0.170379	-0.265279	-0.255714	-0.210614	-0.241569	-0.171701	-0.239868
A0A4E0RY56	Polypeptide N-acetylgalactosaminyltransferase (EC 2.4.1.-) (Protein-UDP acetylgalactosaminyltransferase)	2.3	75.152	0.0096908	2.2277	-0.0469756	-0.0507542	-0.0446702	-0.243749	-0.249212	-0.256314	-0.265279	-0.255714	-0.263273	-0.241569	-0.230618	-0.239868
A0A4E0RY60	Cullin-domain-containing protein	3.9	88.295	0.0020758	3.4768	-0.0469756	-0.0507542	-0.0446702	-0.243749	-0.249212	-0.256314	-0.265279	-0.255714	-0.263273	-0.241569	-0.230618	-0.239868
A0A4E0RY80	Uncharacterized protein	25.8	7.5417	0	13.016	-0.0469756	-0.0507542	-0.0446702	0.0763028	-0.249212	0.0208919	-0.265279	-0.255714	-0.263273	0.0298688	0.0234171	0.00417875
A0A4E0RY86	von Willebrand factor A domain-containing protein 5A	23.2	80.463	0	40.892	-0.0469756	-0.0507542	-0.0446702	-0.196028	-0.220332	-0.209009	-0.214238	-0.205171	-0.206171	-0.208744	-0.176404	-0.173901
A0A4E0RYB5	AP-2 complex subunit alpha	19.2	107.45	0	39.5	-0.0469756	-0.0507542	-0.0446702	-0.183863	-0.179113	-0.198866	-0.21285	-0.201918	-0.220655	-0.212187	-0.210015	-0.239868
A0A4E0RYC8	Transport protein Sec24D	19.4	106	0	51.855	-0.0469756	-0.0507542	-0.0446702	-0.196606	-0.206693	-0.196115	-0.180007	-0.189526	-0.19162	-0.201927	-0.169097	-0.239868
A0A4E0RYD1	Uncharacterized protein	2.6	61.033	0	10.843	-0.0469756	-0.0507542	-0.0446702	-0.243749	-0.249212	-0.256314	-0.265279	-0.255714	-0.263273	-0.241569	-0.230618	-0.239868
A0A4E0RYD3	Ribosomal protein l4	49.4	43.164	0	206.59	-0.0469756	-0.0507542	-0.0446702	0.195439	0.112011	0.161879	0.194022	0.109258	0.144258	0.0559021	-0.0440727	0.00192267
A0A4E0RYD8	T-complex protein 1 subunit delta	61.1	58.318	0	273.07	-0.0469756	-0.0507542	-0.0446702	0.261177	0.301944	0.281273	0.370169	0.372296	0.295346	0.143077	0.126632	0.173232
A0A4E0RYE9	Putative synaptic vesicle protein synaptogyrin involved in regulation of ca2+-dependent exocytosis	13.8	25.316	0	7.8366	-0.0469756	-0.0507542	-0.0446702	-0.243749	-0.249212	-0.256314	-0.265279	-0.255714	-0.263273	-0.241569	-0.230618	-0.239868
A0A4E0RYF1	Dystrophin	0.5	534.96	0.0096419	2.1926	-0.0469756	-0.0507542	-0.0446702	-0.243749	-0.249212	-0.256314	-0.265279	-0.255714	-0.263273	-0.241569	-0.230618	-0.239868
A0A4E0RYF3	High-density lipoprotein receptor (Hdl)	31	83.824	0	92.3	-0.0469756	-0.0507542	-0.0446702	-0.173415	-0.125586	-0.154733	-0.192562	-0.195742	-0.190264	-0.192035	-0.185239	-0.186034
A0A4E0RYH0	Methionine aminopeptidase 2 (MAP 2) (MetAP 2) (EC 3.4.11.18) (Peptidase M)	3.5	53.772	0.00056211	4.5016	-0.0469756	-0.0507542	-0.0446702	-0.243749	-0.207517	-0.219388	-0.265279	-0.255714	-0.227521	-0.241569	-0.230618	-0.239868
A0A4E0RYH3	Golgi SNAP receptor complex	13.2	26.75	0.0053243	2.6508	-0.0469756	-0.0507542	-0.0446702	-0.243749	-0.249212	-0.256314	-0.265279	-0.255714	-0.263273	-0.241569	-0.230618	-0.239868
A0A4E0RYH4	Nuclease-sensitive element-binding protein 1	13.3	43.415	0	16.302	-0.0469756	-0.0507542	-0.0446702	-0.216907	-0.249212	-0.205716	-0.210613	-0.197339	-0.212437	-0.198961	-0.194653	-0.209827
A0A4E0RYH5	Large ribosomal subunit protein eL14 (60S ribosomal protein L14)	36.3	16.622	0	21.458	-0.0469756	-0.0507542	-0.0446702	0.26631	0.352674	0.315304	0.316811	0.255773	0.240508	0.0498467	0.00663536	0.0354416
A0A4E0RYI0	Tenascin	22.5	187.61	0	117.21	-0.0469756	-0.0507542	-0.0446702	-0.0715395	-0.0597717	-0.0814999	-0.0403541	-0.136124	-0.132028	-0.131875	-0.160442	-0.162994
A0A4E0RYJ4	Uncharacterized protein	8.5	14.766	0	7.3679	-0.0469756	-0.0507542	-0.0446702	-0.243749	-0.249212	-0.256314	-0.265279	-0.255714	-0.263273	-0.241569	-0.230618	-0.239868
A0A4E0RYL2	Exportin-1	24.9	122.15	0	220.19	-0.0469756	-0.0507542	-0.0446702	-0.158878	-0.166902	-0.162686	-0.157865	-0.108372	-0.135343	-0.129171	-0.12032	-0.144699
A0A4E0RYM6	Retinol dehydrogenase 12	25.7	37.633	0	43.816	-0.0469756	-0.0507542	-0.0446702	-0.108178	-0.0439378	-0.137229	-0.140116	-0.0455639	-0.0188788	-0.241569	-0.185915	-0.189609
A0A4E0RYP6	Ribosome binding protein 1	18.3	93.538	0	40.417	-0.0469756	-0.0507542	-0.0446702	-0.204793	-0.20211	-0.212396	-0.265279	-0.255714	-0.263273	-0.241569	-0.230618	-0.239868
A0A4E0RYQ8	Ribosomal protein S27	38.5	10.826	0	17.754	-0.0469756	-0.0507542	-0.0446702	-0.0304766	-0.100582	0.0691722	0.030001	0.0073426	-0.015013	0.0603137	0.0384826	0.00336452
A0A4E0RYR0	Oxalate:formate antiporter	15.3	43.327	0	36.575	-0.0469756	-0.0507542	-0.0446702	0.0563633	0.114674	0.0521949	0.430996	0.364291	0.362347	0.0339113	0.0861875	0.0784598
K7YNB3	Glutathione S-transferase omega class (EC 2.5.1.18)	31.7	27.333	0	33.528	-0.0469756	-0.0507542	-0.0446702	-0.182101	-0.177353	-0.178728	-0.188025	-0.150976	-0.172527	-0.0764938	-0.095634	-0.0876794
A0A4E0RYR5	Asparagine--tRNA ligase, cytoplasmic (EC 6.1.1.22) (Asparaginyl-tRNA synthetase)	37.8	61.416	0	65.73	-0.0469756	-0.0507542	-0.0446702	-0.16664	-0.165842	-0.163571	-0.178221	-0.168808	-0.18733	-0.167054	-0.153461	-0.171546
A0A4E0RYR6	Signal recognition particle subunit SRP72	14.2	82.343	0	22.608	-0.0469756	-0.0507542	-0.0446702	-0.203711	-0.249212	-0.256314	-0.233391	-0.223403	-0.233727	-0.217599	-0.230618	-0.239868
A0A4E0RYS0	Myosin-2	0.7	140.52	0.0053063	2.6326	-0.0469756	-0.0507542	-0.0446702	-0.243749	-0.249212	-0.256314	-0.265279	-0.255714	-0.263273	-0.241569	-0.230618	-0.239868
A0A4E0RYU2	Lectin vip36	14.3	35.49	0	23.979	-0.0469756	-0.0507542	-0.0446702	-0.243749	-0.104798	-0.256314	-0.265279	-0.156272	-0.263273	-0.241569	-0.230618	-0.239868
A0A4E0RYU6	ethanolamine-phosphate cytidylyltransferase (EC 2.7.7.14) (CTP:phosphoethanolamine cytidylyltransferase)	8.8	50.136	0.0005571	4.3653	-0.0469756	-0.0507542	-0.0446702	-0.243749	-0.249212	-0.256314	-0.265279	-0.255714	-0.263273	-0.241569	-0.230618	-0.239868
A0A4E0RYU8	Dolichyl-diphosphooligosaccharide--protein glycosyltransferase	10.4	43.188	0	13.067	-0.0469756	-0.0507542	-0.0446702	-0.0429768	-0.0282317	-0.131764	-0.00326125	-0.103909	-0.263273	-0.0926187	-0.0887876	-0.0942645
A0A4E0RYV3	Protein arginine N-methyltransferase	5	72.698	0.010059	2.17	-0.0469756	-0.0507542	-0.0446702	-0.243749	-0.249212	-0.256314	-0.265279	-0.255714	-0.263273	-0.241569	-0.230618	-0.239868
A0A4E0RYW8	Glioma pathogenesis protein 1	19.8	30.078	0	7.7334	-0.0469756	-0.0507542	-0.0446702	-0.243749	-0.249212	-0.256314	-0.231847	-0.255714	-0.225928	-0.241569	-0.230618	-0.239868
A0A4E0RYX8	Aldehyde dehydrogenase NAD(P)+ protein	61.8	57.274	0	323.31	-0.0469756	-0.0507542	-0.0446702	-0.0333557	-0.0330292	-0.0546091	-0.0139059	0.0228967	-0.000964066	0.183938	0.189188	0.218354
A0A4E0RYY0	phosphoglucomutase (alpha-D-glucose-1,6-bisphosphate-dependent) (EC 5.4.2.2)	41.3	63.64	0	207.06	-0.0469756	-0.0507542	-0.0446702	0.0325431	0.0535461	0.0571355	0.145957	0.207748	0.158156	0.0612698	0.116995	0.0992565
A0A4E0RYY3	Immunoglobulin V-set domain-containing protein	26.3	13.015	0	6.0578	-0.0469756	-0.0507542	-0.0446702	-0.243749	-0.249212	-0.256314	-0.265279	-0.255714	-0.263273	-0.241569	-0.230618	-0.239868
A0A4E0RYY4	K Homology domain-containing protein	1.2	217.93	0.001061	3.6821	-0.0469756	-0.0507542	-0.0446702	-0.243749	-0.249212	-0.256314	-0.265279	-0.255714	-0.263273	-0.241569	-0.230618	-0.239868
A0A4E0RYZ5	Heterogeneous nuclear ribonucleoprotein A/B	10.3	35.91	0	20.028	-0.0469756	-0.0507542	-0.0446702	-0.16481	-0.12814	-0.167229	-0.161022	-0.165468	-0.263273	-0.18781	-0.190032	-0.183502
A0A4E0RZ02	Thyroid hormone receptor interactor 10	27.1	64.486	0	59.153	-0.0469756	-0.0507542	-0.0446702	-0.137412	-0.12393	-0.145487	-0.159925	-0.17478	-0.168001	-0.17986	-0.178438	-0.171585
A0A4E0RZ09	40S ribosomal protein S21	48.8	9.9642	0	20.027	-0.0469756	-0.0507542	-0.0446702	0.0878552	0.253749	-0.0570699	-0.0931945	-0.129259	-0.146539	-0.115143	-0.149243	-0.136563
A0A4E0RZ15	Phosphatidate cytidylyltransferase (EC 2.7.7.41)	3.4	54.177	0.0044204	2.7819	-0.0469756	-0.0507542	-0.0446702	-0.243749	-0.249212	-0.256314	-0.265279	-0.255714	-0.263273	-0.241569	-0.230618	-0.239868
A0A4E0RZ38	NAD-dependent protein deacetylase (EC 2.3.1.286)	8.8	37.145	0	4.68	-0.0469756	-0.0507542	-0.0446702	-0.243749	-0.249212	-0.256314	-0.265279	-0.255714	-0.263273	-0.241569	-0.230618	-0.239868
A0A4E0RZ43	Tegumental antigen	41.6	20.507	0	31.784	-0.0469756	-0.0507542	-0.0446702	-0.0544934	-0.0946535	-0.0370596	-0.0805286	0.110261	0.12327	-0.0819336	0.00214704	0.00648572
A0A4E0RZ68	Pyridoxal kinase (EC 2.7.1.35) (Pyridoxine kinase)	9.1	38.75	0	7.1557	-0.0469756	-0.0507542	-0.0446702	-0.243749	-0.249212	-0.256314	-0.265279	-0.255714	-0.263273	-0.241569	-0.230618	-0.239868
A0A4E0RZ97	Uncharacterized protein	29.5	55.934	0	49.006	-0.0469756	-0.0507542	-0.0446702	-0.155459	-0.172239	-0.164208	-0.160458	-0.116435	-0.133316	-0.178715	-0.134029	-0.157168
A0A4E0RZA4	2-oxoisovalerate dehydrogenase subunit alpha (EC 1.2.4.4) (Branched-chain alpha-keto acid dehydrogenase E1 component alpha chain)	48.7	49.52	0	315.08	-0.0469756	-0.0507542	-0.0446702	0.339666	0.370405	0.397501	0.470957	0.348794	0.348958	0.593091	0.348853	0.439925
A0A4E0RZB7	S-methyl-5'-thioadenosine phosphorylase (EC 2.4.2.28) (5'-methylthioadenosine phosphorylase) (MTA phosphorylase) (MTAP) (MTAPase)	15.5	33.67	0	54.846	-0.0469756	-0.0507542	-0.0446702	-0.243749	-0.249212	-0.202901	-0.189041	-0.136884	-0.196442	-0.189732	-0.178003	-0.182206
A0A4E0RZB8	Oxidoreductase HTATIP2	9.7	28.469	0	5.1787	-0.0469756	-0.0507542	-0.0446702	-0.243749	-0.249212	-0.256314	-0.265279	-0.255714	-0.263273	-0.241569	-0.230618	-0.239868
A0A4E0RZC0	Annexin	3	100.98	0	5.2678	-0.0469756	-0.0507542	-0.0446702	-0.223477	-0.249212	-0.234669	-0.265279	-0.255714	-0.263273	-0.241569	-0.230618	-0.239868
A0A4E0RZC3	SOCS box domain-containing protein	18.7	44.69	0	11.991	-0.0469756	-0.0507542	-0.0446702	-0.243749	-0.249212	-0.256314	-0.265279	-0.211809	-0.263273	-0.207734	-0.230618	-0.239868
A0A4E0RZD4	Uncharacterized protein	8.1	45.506	0.0093023	2.2711	-0.0469756	-0.0507542	-0.0446702	-0.243749	-0.249212	-0.256314	-0.265279	-0.255714	-0.263273	-0.241569	-0.230618	-0.239868
A0A4E0RZE2	SAP domain-containing ribonucleoprotein	8.9	33.241	0	5.1412	-0.0469756	-0.0507542	-0.0446702	-0.212255	-0.249212	-0.222129	-0.265279	-0.255714	-0.263273	-0.241569	-0.230618	-0.239868
A0A4E0RZE3	4'-phosphopantetheine phosphatase (Inactive pantothenic acid kinase 4)	5.8	103.43	0	8.3925	-0.0469756	-0.0507542	-0.0446702	-0.243749	-0.249212	-0.256314	-0.265279	-0.255714	-0.263273	-0.241569	-0.230618	-0.239868
A0A4E0RZE6	Protein phosphatase 2C	5.1	74.016	0.0020325	3.2622	-0.0469756	-0.0507542	-0.0446702	-0.243749	-0.249212	-0.256314	-0.265279	-0.255714	-0.263273	-0.241569	-0.230618	-0.239868
A0A4E0RZF3	Ras domain containing protein	22	22.373	0	8.4702	-0.0469756	-0.0507542	-0.0446702	-0.243749	-0.249212	-0.256314	-0.265279	-0.255714	-0.263273	-0.241569	-0.230618	-0.239868
A0A4E0RZF5	Long-chain-fatty-acid--CoA ligase	28	76.172	0	62.928	-0.0469756	-0.0507542	-0.0446702	-0.147855	-0.170508	-0.188142	-0.172344	-0.153107	-0.176419	-0.208249	-0.230618	-0.218934
A0A4E0RZG8	Pyruvate carboxylase (EC 6.4.1.1)	68.4	130.8	0	323.31	-0.0469756	-0.0507542	-0.0446702	1.00422	0.984149	0.990712	1.51208	1.45711	1.29793	2.84569	2.38036	2.40908
A0A4E0RZH4	Eukaryotic translation initiation factor 5A	59.7	20.715	0	102.28	-0.0469756	-0.0507542	-0.0446702	0.296013	0.399118	0.296438	0.263106	0.267996	0.213522	0.14987	0.173726	0.348647
A0A4E0RZH9	GST N-terminal domain-containing protein	22.9	26.364	0	9.8274	-0.0469756	-0.0507542	-0.0446702	-0.243749	-0.189919	-0.256314	-0.187528	-0.18806	-0.199269	-0.170933	-0.230618	-0.171874
A0A4E0RZJ0	Lim and sh3 domain protein 1	5.6	56.647	0	15.854	-0.0469756	-0.0507542	-0.0446702	-0.243749	-0.249212	-0.256314	-0.265279	-0.255714	-0.263273	-0.241569	-0.230618	-0.239868
A0A4E0RZJ6	ATP synthase subunit O, mitochondrial (Oligomycin sensitivity conferral protein)	37.1	22.911	0	21.769	-0.0469756	-0.0507542	-0.0446702	-0.0212311	-0.00320397	0.0029609	-0.0555415	-0.0682725	-0.0774599	-0.0559305	-0.100338	-0.0758935
A0A4E0RZJ9	Fragile X mental retardation protein 1	19	62.795	0	22.483	-0.0469756	-0.0507542	-0.0446702	-0.195791	-0.207271	-0.201558	-0.231248	-0.255714	-0.263273	-0.221195	-0.230618	-0.239868
A0A4E0RZK0	Serine/threonine-protein phosphatase 2A 55 kDa regulatory subunit B	9.6	55.674	0	6.1838	-0.0469756	-0.0507542	-0.0446702	-0.243749	-0.249212	-0.256314	-0.265279	-0.255714	-0.263273	-0.241569	-0.230618	-0.239868
A0A4E0RZK2	Uncharacterized protein	30.2	24.821	0	15.094	-0.0469756	-0.0507542	-0.0446702	-0.195656	-0.189314	-0.213306	-0.205832	-0.255714	-0.223899	-0.203675	-0.230618	-0.239868
A0A4E0RZK3	RWD domain-containing protein 1	8.3	27.804	0	15.6	-0.0469756	-0.0507542	-0.0446702	-0.243749	-0.249212	-0.256314	-0.265279	-0.255714	-0.263273	-0.241569	-0.230618	-0.239868
A0A4E0RZL6	Electron transfer flavoprotein subunit alpha mitochondrial	24.1	14.011	0	24.369	-0.0469756	-0.0507542	-0.0446702	-0.243749	-0.249212	-0.256314	-0.265279	-0.255714	-0.263273	-0.241569	-0.230618	-0.239868
A0A4E0RZL8	Putative dioxygenase	15.5	34.68	0	5.5529	-0.0469756	-0.0507542	-0.0446702	-0.243749	-0.249212	-0.256314	-0.265279	-0.255714	-0.263273	-0.241569	-0.230618	-0.239868
A0A4E0RZM0	NADH-ubiquinone oxidoreductase 75 kDa subunit, mitochondrial	35	83.054	0	125.36	-0.0469756	-0.0507542	-0.0446702	-0.101007	-0.0697554	-0.0921441	-0.0806942	-0.129333	-0.108684	-0.13911	-0.135248	-0.13791
A0A4E0RZM8	CD59-like protein	14	13.212	0	27.37	-0.0469756	-0.0507542	-0.0446702	-0.243749	-0.249212	-0.256314	-0.265279	-0.255714	-0.263273	-0.241569	-0.230618	-0.239868
A0A4E0RZN7	NADH dehydrogenase [ubiquinone] 1 alpha subcomplex subunit 13	16.9	17.633	0	7.5191	-0.0469756	-0.0507542	-0.0446702	-0.243749	-0.249212	-0.256314	-0.265279	-0.255714	-0.263273	-0.241569	-0.230618	-0.239868
A0A4E0RZN9	Signal recognition particle 14 kDa protein (SRP14)	25.2	13.089	0	10.926	-0.0469756	-0.0507542	-0.0446702	-0.243749	-0.249212	-0.256314	-0.265279	-0.255714	-0.263273	-0.241569	-0.230618	-0.239868
A0A4E0RZS0	TNF receptor-associated protein 1	41	44.034	0	102.36	-0.0469756	-0.0507542	-0.0446702	0.0395354	0.123795	0.0106483	0.0477293	0.00236606	-0.00839396	-0.0368248	0.0218329	-0.0470326
A0A4E0RZS8	Succinate dehydrogenase complex subunit C	16.7	22.596	0	42.068	-0.0469756	-0.0507542	-0.0446702	-0.0850287	-0.102629	0.0460144	0.162704	0.205723	0.179258	0.281127	0.352648	0.332464
A0A4E0RZU8	Pre-mRNA-processing factor 39	9.7	112.84	0	21.487	-0.0469756	-0.0507542	-0.0446702	-0.243749	-0.249212	-0.256314	-0.208941	-0.202533	-0.222735	-0.208509	-0.230618	-0.239868
A0A4E0RZV1	CUB domain-containing protein	30.1	30.59	0	26.847	-0.0469756	-0.0507542	-0.0446702	0.339576	0.235781	0.104767	-0.00720729	0.061498	0.229853	-0.153929	-0.0635441	-0.0761751
A0A4E0RZV5	Delta-aminolevulinic acid dehydratase (EC 4.2.1.24)	24.1	37.704	0	25.432	-0.0469756	-0.0507542	-0.0446702	-0.197609	-0.249212	-0.204804	-0.139074	-0.142788	-0.143463	-0.136362	-0.149126	-0.129648
A0A4E0RZW0	VHS domain protein	18.5	47.626	0	20.128	-0.0469756	-0.0507542	-0.0446702	-0.243749	-0.194954	-0.201359	-0.205828	-0.197897	-0.2082	-0.206734	-0.188613	-0.195951
A0A4E0RZW4	Ankyrin repeat domain-containing protein 17	0.4	307.05	0.0088454	2.2781	-0.0469756	-0.0507542	-0.0446702	-0.243749	-0.249212	-0.256314	-0.265279	-0.255714	-0.263273	-0.241569	-0.230618	-0.239868
A0A4E0RZX0	T-complex protein 1 subunit theta (CCT-theta)	51.2	58.226	0	283.52	-0.0469756	-0.0507542	-0.0446702	0.368618	0.459079	0.407153	0.365896	0.417709	0.44647	0.260931	0.270803	0.261593
A0A4E0RZX4	FAD-dependent oxidoreductase domain-containing protein 1	6.1	54.09	0.0066319	2.4417	-0.0469756	-0.0507542	-0.0446702	-0.243749	-0.249212	-0.256314	-0.265279	-0.255714	-0.263273	-0.241569	-0.230618	-0.239868
A0A4E0RZZ0	Endophilin-A	14.9	33.648	0	6.7124	-0.0469756	-0.0507542	-0.0446702	-0.243749	-0.249212	-0.256314	-0.265279	-0.255714	-0.263273	-0.185691	-0.158314	-0.239868
A0A4E0S007	SCP domain-containing protein	13.3	25.577	0	12.637	-0.0469756	-0.0507542	-0.0446702	-0.0857976	-0.115314	-0.105817	-0.172495	-0.136056	-0.105299	-0.241569	-0.230618	-0.239868
A0A4E0S041	Alpha-1,4 glucan phosphorylase (EC 2.4.1.1)	50.8	96.632	0	293.18	-0.0469756	-0.0507542	-0.0446702	0.354866	0.303075	0.343631	0.557192	0.483464	0.476115	0.0299191	0.0665511	0.115643
A0A4E0S045	Cathepsin B	35.6	38.075	0	92.355	-0.0469756	-0.0507542	-0.0446702	0.178862	0.116608	0.187536	-0.0212398	-0.0724297	-0.0234235	0.380212	0.159436	0.118442
A0A4E0S047	Tubulin-specific chaperone D	9.7	136.22	0	20.323	-0.0469756	-0.0507542	-0.0446702	-0.243749	-0.249212	-0.256314	-0.265279	-0.255714	-0.225177	-0.241569	-0.193356	-0.203267
A0A4E0S048	Eukaryotic translation initiation factor 3 subunit K (eIF3k) (eIF-3 p25)	28.3	28.155	0	44.459	-0.0469756	-0.0507542	-0.0446702	-0.195614	-0.196475	-0.204444	-0.208325	-0.179533	-0.209118	-0.201845	-0.16561	-0.189904
A0A4E0S065	Desmoplakin SH3 domain-containing protein	2.8	128.51	0	5.0321	-0.0469756	-0.0507542	-0.0446702	-0.243749	-0.249212	-0.256314	-0.265279	-0.255714	-0.263273	-0.241569	-0.230618	-0.239868
A0A4E0S079	26S proteasome non-ATPase regulatory subunit 11	31.6	30.03	0	76.428	-0.0469756	-0.0507542	-0.0446702	-0.138277	-0.127288	-0.134087	-0.176283	-0.171508	-0.173236	-0.149848	-0.136758	-0.164883
A0A4E0S089	Uncharacterized protein	5.2	41.205	0	17.16	-0.0469756	-0.0507542	-0.0446702	-0.243749	-0.249212	-0.256314	-0.265279	-0.255714	-0.199999	-0.179688	-0.230618	-0.239868
A0A4E0S098	UDP-N-acetylglucosamine diphosphorylase (EC 2.7.7.23)	23	59.288	0	67.82	-0.0469756	-0.0507542	-0.0446702	-0.137095	-0.134027	-0.149186	-0.111904	-0.0593204	-0.10443	-0.167921	-0.145269	-0.155186
A0A4E0S099	Proteasome subunit alpha type	28.4	29.748	0	14.353	-0.0469756	-0.0507542	-0.0446702	-0.243749	-0.249212	-0.256314	-0.265279	-0.133764	-0.158531	-0.185131	-0.179701	-0.181997
A0A4E0S0A9	Fat inducing protein 1	10.7	37.702	0	10.41	-0.0469756	-0.0507542	-0.0446702	-0.243749	-0.249212	-0.22845	-0.224026	-0.213974	-0.223725	-0.241569	-0.230618	-0.239868
A0A4E0S0B9	Translocon-associated protein subunit delta (Signal sequence receptor subunit delta)	11.8	19.915	0	14.251	-0.0469756	-0.0507542	-0.0446702	-0.243749	-0.249212	-0.256314	-0.265279	-0.255714	-0.263273	-0.241569	-0.230618	-0.239868
A0A4E0S0D5	F-box and leucine-rich repeat protein 20	5.7	44.189	0.01005	2.1674	-0.0469756	-0.0507542	-0.0446702	-0.243749	-0.249212	-0.256314	-0.265279	-0.255714	-0.263273	-0.241569	-0.230618	-0.239868
A0A4E0S0E2	Sulfotransferase family	17.3	31.113	0	19.33	-0.0469756	-0.0507542	-0.0446702	-0.189027	-0.249212	-0.191024	-0.265279	-0.255714	-0.218603	-0.241569	-0.230618	-0.239868
A0A4E0S0F2	Replication factor C subunit	3.9	40.495	0.0044096	2.7625	-0.0469756	-0.0507542	-0.0446702	-0.243749	-0.249212	-0.256314	-0.265279	-0.255714	-0.263273	-0.241569	-0.230618	-0.239868
A0A4E0S0G3	proton-translocating NAD(P)(+) transhydrogenase (EC 7.1.1.1)	14.6	34.345	0	102.13	-0.0469756	-0.0507542	-0.0446702	-0.0586423	-0.0452877	-0.0507749	-0.0495936	0.0144952	-0.0231783	-0.0666659	0.036618	-0.00526966
A0A4E0S0G9	Uncharacterized protein	27.8	32.547	0	83.348	-0.0469756	-0.0507542	-0.0446702	-0.135963	-0.121905	-0.127617	0.21791	-0.0308803	0.053723	-0.040599	-0.0919971	-0.0809841
A0A4E0S0H1	Protein SEC13 homolog	20.8	42.28	0	16.572	-0.0469756	-0.0507542	-0.0446702	-0.196896	-0.18437	-0.191667	-0.192585	-0.18131	-0.194145	-0.197534	-0.193827	-0.20486
A0A4E0S0H2	U5 small nuclear ribonucleoprotein 200 kDa helicase	5.9	155.6	0	7.5145	-0.0469756	-0.0507542	-0.0446702	-0.243749	-0.249212	-0.256314	-0.265279	-0.255714	-0.263273	-0.241569	-0.230618	-0.239868
A0A4E0S0H6	ADP-ribosylation factor GTPase-activating protein 2	3.5	62.864	0	8.2428	-0.0469756	-0.0507542	-0.0446702	-0.243749	-0.249212	-0.256314	-0.265279	-0.255714	-0.263273	-0.241569	-0.230618	-0.239868
A0A4E0S0I4	Calcium-binding protein	17.4	51.637	0	146.94	-0.0469756	-0.0507542	-0.0446702	1.47479	1.90897	1.36675	1.07183	1.00439	1.15306	0.620567	0.442712	0.569251
A0A4E0S0I7	DNA damage-inducible protein 1	6.1	45.695	0.00054855	4.2059	-0.0469756	-0.0507542	-0.0446702	-0.243749	-0.249212	-0.256314	-0.265279	-0.255714	-0.263273	-0.241569	-0.230618	-0.239868
A0A4E0S0J0	Charged multivesicular body protein 2b	6.4	23.179	0.0048685	2.7116	-0.0469756	-0.0507542	-0.0446702	-0.243749	-0.249212	-0.256314	-0.265279	-0.255714	-0.263273	-0.241569	-0.230618	-0.239868
A0A4E0S0J1	Cullin-5	2.2	88.103	0.0010667	3.7815	-0.0469756	-0.0507542	-0.0446702	-0.243749	-0.249212	-0.256314	-0.265279	-0.255714	-0.263273	-0.241569	-0.230618	-0.239868
A0A4E0S0L8	Putative extracellular protein sel-1	5.2	91.439	0	13.353	-0.0469756	-0.0507542	-0.0446702	-0.243749	-0.249212	-0.256314	-0.265279	-0.255714	-0.263273	-0.241569	-0.230618	-0.239868
A0A4E0S0N3	Coatomer subunit zeta	29.5	16.562	0	10.181	-0.0469756	-0.0507542	-0.0446702	-0.182922	-0.249212	-0.256314	-0.209172	-0.255714	-0.213495	-0.205649	-0.191278	-0.202484
A0A4E0S0N6	Inosine triphosphate pyrophosphatase (ITPase) (Inosine triphosphatase) (EC 3.6.1.9) (Non-canonical purine NTP pyrophosphatase) (Non-standard purine NTP pyrophosphatase) (Nucleoside-triphosphate diphosphatase) (Nucleoside-triphosphate pyrophosphatase) (NTPase)	19.6	21.33	0	28.286	-0.0469756	-0.0507542	-0.0446702	-0.243749	-0.249212	-0.256314	-0.237993	-0.255714	-0.232954	-0.218461	-0.230618	-0.214678
A0A4E0S0P1	Phosphatidylinositol glycan class S	24	77.639	0	85.871	-0.0469756	-0.0507542	-0.0446702	-0.161312	-0.152814	-0.174642	-0.193801	-0.197078	-0.195069	-0.18688	-0.177481	-0.18501
A0A4E0S0P5	Glycogen [starch] synthase (EC 2.4.1.11)	16.6	20.006	0	5.4826	-0.0469756	-0.0507542	-0.0446702	-0.153195	-0.178438	-0.173503	-0.145017	-0.14198	-0.263273	-0.178909	-0.230618	-0.239868
A0A4E0S0Q6	Lung seven transmembrane receptor	6.6	72.661	0	11.509	-0.0469756	-0.0507542	-0.0446702	-0.197853	-0.195881	-0.197857	-0.205799	-0.206541	-0.263273	-0.241569	-0.230618	-0.239868
A0A4E0S0Q9	PAT complex subunit CCDC47 (Coiled-coil domain-containing protein 47)	10.7	54.603	0	9.8467	-0.0469756	-0.0507542	-0.0446702	-0.243749	-0.155492	-0.20597	-0.265279	-0.255714	-0.263273	-0.241569	-0.230618	-0.239868
A0A4E0S0S0	SUMO-conjugating enzyme	41.3	16.123	0	49.857	-0.0469756	-0.0507542	-0.0446702	-0.243749	-0.200348	-0.176216	-0.265279	-0.255714	-0.263273	-0.241569	-0.230618	-0.239868
A0A4E0S0W1	Leucine rich repeat flightless interacting	13.3	50.416	0	8.7924	-0.0469756	-0.0507542	-0.0446702	-0.243749	-0.249212	-0.256314	-0.265279	-0.255714	-0.263273	-0.241569	-0.230618	-0.239868
A0A4E0S0X7	Tyrosine-protein kinase-like otk (Tyrosine-protein kinase-like 7 homolog)	1.3	166.97	0.0079476	2.3094	-0.0469756	-0.0507542	-0.0446702	-0.243749	-0.249212	-0.256314	-0.265279	-0.255714	-0.263273	-0.241569	-0.230618	-0.239868
A0A4E0S0Y1	Heat shock cognate 71 kDa protein	9.6	25.282	0	7.9487	-0.0469756	-0.0507542	-0.0446702	-0.243749	-0.249212	-0.256314	-0.265279	-0.255714	-0.263273	-0.241569	-0.230618	-0.239868
A0A4E0S0Z4	Annexin	38.1	48.676	0	188.49	-0.0175088	-0.0507542	-0.0446702	0.148979	0.107505	0.150587	0.109904	0.107195	0.114595	0.096814	0.0468982	0.093981
A0A4E0S104	Protein regulator of cytokinesis	5.2	63.228	0	5.3632	-0.0469756	-0.0507542	-0.0446702	-0.215855	-0.221773	-0.256314	-0.265279	-0.255714	-0.263273	-0.241569	-0.230618	-0.239868
A0A4E0S107	Prominin-1-A	24.8	86.68	0	79.823	-0.0469756	-0.0507542	-0.0446702	-0.0765629	-0.118483	-0.101146	-0.138193	-0.184288	-0.123737	-0.221614	-0.185095	-0.213733
A0A4E0S121	Collagen alpha-1(XI) chain	6.7	168.96	0	18.72	-0.0469756	-0.0507542	-0.0446702	-0.169045	-0.249212	-0.178526	-0.0887903	-0.255714	-0.18795	-0.143187	-0.17268	-0.174851
A0A4E0S186	Uncharacterized protein	32.1	25.659	0	15.676	-0.0469756	-0.0507542	-0.0446702	-0.243749	-0.249212	-0.213827	-0.207279	-0.181704	-0.182112	-0.185364	-0.123471	-0.15431
A0A4E0S195	Eukaryotic translation initiation factor 2c	12.8	104.87	0	20.245	-0.0469756	-0.0507542	-0.0446702	-0.243749	-0.249212	-0.193969	-0.265279	-0.228693	-0.240976	-0.241569	-0.214557	-0.239868
A0A4E0S197	SCP domain-containing protein	22.4	25.566	0	67.838	-0.0469756	-0.0507542	-0.0446702	-0.145983	-0.153133	-0.150239	-0.131537	-0.0864946	-0.0294391	-0.185186	-0.148222	-0.164759
A0A4E0S1A4	glutaminyl-peptide cyclotransferase (EC 2.3.2.5)	6.5	40.218	0	5.0292	-0.0469756	-0.0507542	-0.0446702	-0.243749	-0.249212	-0.256314	-0.265279	-0.211088	-0.21585	-0.241569	-0.230618	-0.239868
A0A4E0S1C1	Phosphoacetylglucosamine mutase	32	51.564	0	129.85	-0.0469756	-0.0507542	-0.0446702	-0.104949	-0.159695	-0.134572	-0.137839	-0.0959482	-0.118843	-0.165066	-0.142956	-0.115509
A0A4E0S1C6	Syntaxin-7	8.8	34.646	0.0053012	2.6301	-0.0469756	-0.0507542	-0.0446702	-0.243749	-0.249212	-0.256314	-0.265279	-0.255714	-0.263273	-0.241569	-0.230618	-0.239868
A0A4E0S1D1	Ribosomal protein S6 kinase (EC 2.7.11.1)	4.8	89.317	0.00055402	4.2941	-0.0469756	-0.0507542	-0.0446702	-0.243749	-0.249212	-0.256314	-0.265279	-0.255714	-0.263273	-0.241569	-0.230618	-0.239868
A0A4E0S1G4	Triosephosphate isomerase (EC 5.3.1.1)	76.7	27.794	0	323.31	-0.0469756	-0.0507542	-0.0446702	1.48772	1.53403	1.5114	2.44228	2.44979	2.56763	3.21288	3.1348	3.19514
A0A4E0S1H3	Uncharacterized protein	5.8	114.42	0	56.874	-0.0469756	-0.0507542	-0.0446702	-0.216576	-0.193582	-0.222054	-0.20917	-0.180881	-0.176408	-0.185752	-0.230618	-0.186464
A0A4E0S1H7	Gtr1/RagA G protein region	6.4	35.909	0.0020294	3.2442	-0.0469756	-0.0507542	-0.0446702	-0.243749	-0.249212	-0.256314	-0.265279	-0.233725	-0.263273	-0.241569	-0.209674	-0.239868
A0A4E0S1H8	Cell division control protein 42 homolog (EC 3.6.5.2)	34.9	21.48	0	30.745	-0.0469756	-0.0507542	-0.0446702	-0.133413	-0.0786847	-0.0989884	-0.174381	-0.157069	-0.148289	-0.138965	-0.135184	-0.154663
A0A4E0S1I1	Titin	5.9	502.83	0	84.533	-0.0469756	-0.0507542	-0.0446702	-0.205438	-0.188478	-0.132828	-0.16886	-0.187619	-0.188446	-0.177299	-0.173373	-0.199466
A0A4E0S1I3	Prohibitin	35.3	31.912	0	82.967	-0.0469756	-0.0507542	-0.0446702	0.506156	0.561834	0.560272	0.643794	0.52479	0.508531	0.457121	0.324002	0.320183
A0A4E0S1I9	Ubiquitin protein ligase BRE1	30.6	99.577	0	138.7	-0.0469756	-0.0507542	-0.0446702	-0.0869243	-0.015809	-0.0738468	-0.0243196	-0.00242126	-0.0192371	-0.112321	-0.0907579	-0.0863682
A0A4E0S1J2	FHA domain-containing protein	2.2	94.573	0.0070389	2.3517	-0.0469756	-0.0507542	-0.0446702	-0.243749	-0.249212	-0.256314	-0.265279	-0.255714	-0.263273	-0.241569	-0.230618	-0.239868
A0A4E0S1J5	Glycine cleavage system P protein (EC 1.4.4.2)	36.5	104.95	0	252.32	-0.0469756	-0.0507542	-0.0446702	-0.0687498	-0.057309	-0.0542467	-0.160304	-0.149884	-0.178808	0.0635175	0.000711437	-0.00121549
A0A4E0S1L3	tRNA(His) guanylyltransferase (EC 2.7.7.79) (tRNA-histidine guanylyltransferase)	8.2	28.859	0.00055188	4.2575	-0.0469756	-0.0507542	-0.0446702	-0.243749	-0.249212	-0.256314	-0.265279	-0.255714	-0.263273	-0.241569	-0.230618	-0.239868
A0A4E0S1N1	DNA replication licensing factor MCM7 (EC 3.6.4.12)	9.5	84.836	0	14.094	-0.0469756	-0.0507542	-0.0446702	-0.243749	-0.223013	-0.232651	-0.265279	-0.255714	-0.263273	-0.241569	-0.230618	-0.239868
A0A4E0S1P4	Putative ras similarity family	26.5	20.863	0	11.536	-0.0469756	-0.0507542	-0.0446702	-0.243749	-0.249212	-0.256314	-0.234809	-0.255714	-0.263273	-0.197626	-0.202166	-0.191654
[truncated: 168 more rows]
