# Supplementary material for: Transformer-based deep learning enables improved B-cell epitope prediction in parasitic pathogens: A proof-of-concept study on Fasciola hepatica
Source: PLoS Negl Trop Dis. 2025 Apr 29;19(4):e0012985. doi: 10.1371/journal.pntd.0012985 (PMC12064019; doi:10.1371/journal.pntd.0012985)
Supplement: S4 Table — (XLSX) [file pntd.0012985.s007.xlsx]

## Sheet: Sheet1
S4 Table: The prediction results of B-cell epitope in F. hepatica using deep learning and machine learning models.
Uniprot ID	Description	Predicted BCEs
A0A4E0RYV3	Protein arginine N-methyltransferase	VFVPNCPELTTR
A0A4E0S0D5	F-box and leucine-rich repeat protein 20	VFSYLDMTDLCK
A0A4E0RW75	Oligosaccharyltransferase complex subunit delta	GSPYETLDQGEAR
A0A4E0R188	Putative transferase CAF17 protein mitochondrial	YLPVQLSPVDK
A0A4E0RUE3	Epidermal growth factor receptor substrate 15 1	NQINSQQVSAK
A0A4E0S291	Phosphotransferase (EC 2.7.1.-)	PDGMKGLRTYNTFVTEISLHK
A0A4E0R8H5	Phospholipase (EC 3.1.4.4)	IQNESLNTKPK
A0A2H1BYW2	GPN-loop GTPase (EC 3.6.5.-)	QDVLPVCAIVLGMAGSGK
A0A4E0RE23	Squamous cell carcinoma antigen recognized by T-cells 3	QLGDLDQLTAAR
A0A4E0RB20	EF-hand domain-containing protein	LTLDEMDSILPTAQTK
A0A4E0S2G2	Integral membrane protein	ESLSLLNEPIR
A0A4E0RSU5	Mitochondrial ribosomal protein S9	LLVSGLLTQDDR
A0A4E0RK77	Uncharacterized protein	LEVPFQEAEAR
A0A4E0RXT3	Cullin-2	FLDEVFDGNNTFR
A0A4E0RP88	Histone-lysine N-methyltransferase	GTAPNENALSKK
A0A4E0RKN5	DUF757 domain-containing protein	GYDEENTCIVPR
A0A4E0R4G3	Diphosphomevalonate decarboxylase (EC 4.1.1.33)	LYELDSDITEIAR
A0A4E0RZD4	Uncharacterized protein	LNTSEVQIKPINARPEEQDNEEVDYSFMNLPVR
A0A4E0RGN8	Coiled-coil domain-containing protein 124-A	MFQTAPENPK
A0A2H1CFB8	Trafficking protein particle complex subunit 2	FVLLHDEPNENR
A0A4E0RKQ9	Glutathione dehydrogenase	LEVIMNQLTK
A0A4E0RUX2	Uncharacterized protein	LPYNGAGLNK
A0A2H1BXU1	Polyubiquitin-B	TITLEVEASDTIENVK; TLSDYNIQK; IQDKEGIPPDQQR
A0A4E0RTA6	Uncharacterized protein	VTAPTNDFDR
A0A4E0S0X7	Tyrosine-protein kinase-like otk (Tyrosine-protein kinase-like 7 homolog)	SSTFTSASQEAK
Q9B8Y7	NADH-ubiquinone oxidoreductase chain 4 (EC 7.1.1.2)	HCTIGYDR
A0A4E0RJF5	Golgi-associated plant pathogenesis protein 1	QTFNQECLEAHNR
A0A4E0RI57	Lachesin	FVDINDANTK
A0A2H1C5U8	Cathepsin B4	FNSIEHMK
A0A4E0RG52	Translation initiation factor eIF2B subunit delta (eIF2B GDP-GTP exchange factor subunit delta)	EDVIGTLGLGK
A0A4E0RWB0	Protein ABHD18	LIENINLVSNR
A0A4E0RVN3	Holocytochrome c-type synthase (EC 4.4.1.17)	NVMGYELPFDR
A0A2H1CMD9	Uncharacterized protein	GSQCLPILDYVK
A0A4E0R4U0	Uncharacterized protein	CDKVELDPAECNACPGCSR
A0A4E0R1Y9	Dynein light chain	DMTNEMQEDAIETATIALEK
A0A4E0RWL8	HECT-type E3 ubiquitin transferase (EC 2.3.2.26)	HISVTNENKR
A0A4E0S483	Secretory carrier-associated membrane protein (Secretory carrier membrane protein)	QDFDADIPVDCR
A0A4E0RMU4	U2 small nuclear ribonucleoprotein A	FPAIENMGSTLDQFDTIDLSGNEIR
A0A4E0RFF4	RRM domain-containing protein	TLIISELPNVDDIK
A0A4E0QZ50	GRAM domain-containing protein 1A	DITQGMSQTLIQMQQVMTK
A0A4E0RPH7	non-specific serine/threonine protein kinase (EC 2.7.11.1)	IGCGNFGELR
A0A4E0RJP9	Putative cytochrome oxid	LSGDYFEMMR
A0A150ZZ28	Glutaredoxin	GISYAVVDITNK
A0A4E0RZX4	FAD-dependent oxidoreductase domain-containing protein 1	VVDEAAYHGLDVDHNLFK
A0A2H1BWY0	Uncharacterized protein	ENIEVINTSMK
A0A4E0RQN4	18 kDa Sin3-associated polypeptide	HNNVIEYQK
A0A2H1BW67	Protein yippee-like	VVNIVYSDIQDR
A0A4E0RXT7	Nucleoprotein TPR	TLENDKEILSEQLK
A0A4E0RY34	non-specific serine/threonine protein kinase (EC 2.7.11.1)	LFEIIENDR
A0A4E0QUX4	AQP-1	HWWTDPNFDR
A0A4E0R827	Equilibrative nucleoside transporter 1	STGDSSLDPAISR
A0A2H1CVC1	DUF5736 domain-containing protein	YSGITVDSTDGK
A0A4E0RYH3	Golgi SNAP receptor complex	LNNLLSSLEPISR; TVGISSLNQSTEIVELAK
A0A4E0RQM9	Signal peptidase complex subunit 3	YYFWDDGYGLR
A0A4E0RR26	Phospholipid scramblase	LIVQQDSYDK
A0A4E0RU37	Endoplasmic reticulum junction formation protein lunapark	LIDALVGDGPDKR
A0A4E0R7Z9	Uncharacterized protein	NAVHMVNDNR; CYFEQGDVQK
A0A4E0RU34	Cyclin-Y	VHPVQNEPVPADYGNQDPDQK
A0A4E0RHF6	Protein ROP	DIMEDVCEDKLDGK
A0A4E0REM7	EGF-like domain-containing protein	SNTPIADKPCTFLESAFDSR
A0A4E0R8I4	TUG ubiquitin-like domain-containing protein	ANIEVQPNTTFR
A0A4E0RV00	H/ACA ribonucleoprotein complex subunit	ASDNFSSGTENQGK
A0A4E0S2R9	DNA-directed RNA polymerase II subunit J	DLISEVSNIEEQFK
A0A4E0R2E8	Phosphatidylserine synthase (EC 2.7.8.29) (Serine-exchange enzyme)	EMNYGSNCR; EYFQFLDDPNCK
A0A4E0RPS4	Malate dehydrogenase, mitochondrial (EC 1.1.1.37)	SNTFIADAK
A0A4E0RWP0	Hydroxysteroid dehydrogenase-like protein 2	LNLTSENFGK
A0A4E0RI03	Eukaryotic translation initiation factor 2c	QEIIQDLYPMVK
A0A4E0RRC8	Coiled-coil domain-containing protein 44	LQDEHGISALSADDTYLPK
A0A4E0RDB4	Opsin	LNSENPTSMK
A0A4E0RY43	V-type proton ATPase subunit C	FGLPVDFQSILIQPNK
A0A2H1CMZ7	Innexin	VGQEFINLYEK
A0A4E0R153	Protein kinase N	NLIDSPPSASDECNAIR
A0A2H1C095	RNA-binding protein 8A	NVHEEATEEDIRDK
A0A4E0RW71	Nucleotide-sensitive chloride current inducer	LWNSDPVHSSSDGPVGTEEK
A0A4E0R8V4	Mitochondrial import inner membrane translocase subunit	GLYTGLTDSAIK
A0A2H1CJP6	Phosphatidylinositol transfer protein beta	LESMIQK
A0A4E0R5J6	Testis-expressed sequence 264 protein	SSSASENVIEEK
A0A4E0R5U4	Caltractin	HELTEDQKQEIR
A0A2H1BVX1	Small nuclear ribonucleoprotein (SnRNP) splicing factor	GCDNLQNMVLDCTTEYLRDPDDPHR
A0A2H1CRQ3	Trafficking protein particle complex subunit 6B	FANELDIVK
A0A4E0RXI1	2-oxoglutarate and iron-dependent oxygenase domain-containing protein 1	ASEIQLINFLK
A0A4E0RWH9	Cysteine rich repeat-containing domain protein	ASEFNECKDVEVIR
A0A4E0RKP7	Rap guanine nucleotide exchange factor 1	LLILDGLNESQR
A0A4E0RAE1	Oxysterol-binding protein	NSSMSADDAMR
A0A4E0R9L7	Pleckstrin domain-containing family B member 2	GTDGELVVPQQVIEHPDGSR
A0A4E0QTQ8	Transmembrane protein 120B	SQHSNYIDCLENTK
A0A4E0RLN4	Synaptotagmin II	LTINILEAK
A0A3G0ZAV7	UDP-glucose 4-epimerase (EC 5.1.3.2)	YDIEYVIHFAALK; VDLVDYEAVEK; FLPVTEEHPIGDCINPYGASK
A0A4E0RTB4	Transformer-2 protein beta	SDAHGMEIDGR
A0A4E0S3Z0	G8 domain-containing protein	LTFPGTLASISAVIDK
A0A4E0R3Q8	Lysosomal dipeptide transporter MFSD1 (Major facilitator superfamily domain-containing protein 1)	SKPTVVVSDHSAEQEEEAEQEK
A0A4E0QXJ9	Uridine diphosphate glucose pyrophosphatase	TAVTEVLEECGYQISEASLR; SVDVTDEGLNIDGISADR
A0A4E0QUA1	LYR motif-containing protein 9	QQFNSHADEDDAGR
A0A4E0S253	Bridge-like lipid transfer protein family member 1 C-terminal domain-containing protein	LLGGSNHTDAIPGTLSTENR
A0A2H1CD47	Ras GTPase-activating protein-binding protein 1	FYKDDSSMIR
A0A4E0R2T5	Expressed conserved protein	LDDAENSLAESDKPLAAGTR
A0A4E0RCA8	WD repeat domain phosphoinositide-interacting protein 2	SLVTLVSQNDMR
A0A4E0RY60	Cullin-domain-containing protein	LKQECGPNYTR; DLVITNDHVK
A0A4E0R0V7	Stromal cell-derived factor	LVNVDYDVK
A0A4E0RIX2	Uncharacterized protein	VNHIVYDIVR
A0A4E0R5G7	Phosphatidylserine synthase (EC 2.7.8.29) (Serine-exchange enzyme)	NFQWDSIR
A0A4E0RAC2	Uncharacterized protein	ETTTQILANELIQTVQNFR
A0A4E0RGB8	G protein-coupled receptor kinase (EC 2.7.11.-)	VFTEITDSTVLPK; PENILIDDQGHVR
A0A4E0QWE2	RNA-binding protein Nova-1	VFQYISEK
A0A4E0R8Y9	GPI-anchor transamidase	GNEATVENFIR
A0A2H1CEK7	Putative mrna binding protein	SVNNPDPVAATEK
A0A4E0S252	Prefoldin	EVNLVGSIER
A0A4E0RNG6	Chloride intracellular channel exc-4	NSDIPEHFK
A0A4E0RKK4	long-chain-fatty-acid--CoA ligase (EC 6.2.1.3)	DNTGEICIR
A0A4E0RQ57	Histone H1B	QCSNVVEHDGCIDR
A0A4E0RLH0	Zinc finger CCCH domain-containing protein 15	EVISLDDLIER
A0A4E0RZE6	Protein phosphatase 2C	MNQEDAHNCELEFDQTR
A0A4E0S3M4	Carnitine palmitoyltransferase II	SQEAILDEEQLKK
A0A2H1C2Z8	Mannosyltransferase (EC 2.4.1.-)	FNADNREESDR
A0A4E0REQ2	Tetraspanin	IPTSLEK
A0A4E0S349	Adenine phosphoribosyltransferase (EC 2.4.2.7)	LQGISDAIGTFPDFPK
A0A4E0RGG0	Syntaxin-binding protein 1	TMVPILIDQSVSAYDK
A0A4E0S455	Uncharacterized protein	DGSEIYVIR
A0A4E0RHC0	Calponin-homology (CH) domain-containing protein	LFDSEDVSAFSDEK; IFGVIDPVTK
A0A4E0S2J9	Uncharacterized protein	STLTDVSQDMVDVADEALR
A0A4E0RV23	2-hydroxyacyl-CoA lyase 2 (IlvB-like protein)	NVNNFTDYLTQAR
A0A4E0RVJ9	Coiled-coil domain-containing protein 25	LREGETLDDVPDAVIQDCAQLVK
A0A4E0RV92	Beta-galactosidase (EC 3.2.1.23)	SSAPDYMVEVTR
A0A4E0RFG2	Ubiquitin carboxyl-terminal hydrolase (EC 3.4.19.12)	SFVEEFDSTMK; IDGNFNLMAVVPNR
A0A4E0RFF0	Phosducin protein 3	HQLIGPESVGGK
A0A4E0RBM9	non-specific serine/threonine protein kinase (EC 2.7.11.1)	DVSYGVFDENTIATILR
A0A4E0QY72	4-hydroxyphenylpyruvate dioxygenase	AVDYDPNKSDVSEEEISCK; FVIVEPLDK
A0A4E0RAV0	Peptidyl-prolyl cis-trans isomerase (PPIase) (EC 5.2.1.8)	DFMIQGGDPTGTGR; TCMNFAELAK
A0A4E0RXW5	GDP-mannose 4,6-dehydratase (EC 4.2.1.47) (GDP-D-mannose dehydratase)	VISEVSPDEIYNLAAQSHVK
A0A4E0RHF4	Calmodulin	LALGLTNEPMDEWK
A0A2H1CBV0	Eukaryotic translation initiation factor 4C	YLNDEAR
A0A2H1BRA2	Serine/threonine-protein phosphatase	VTEDVALQIIR
B0RZ73	Tubulin alpha chain	TIGVADGSFNTFFSETGSGK
A0A4E0R9Y1	Uncharacterized protein	ETLSQIPK
A0A4E0QSV9	Microtubule-associated protein RP/EB family member	DIEILCQENQNSLMVK
A0A4E0RCG0	DnaJ subfamily C member 1	VLTLEDQLSTALK
A0A4E0RCP9	Grn protein	AHCCPENYQCDIK; GSLVTTVPSASVK
A0A4E0QVK3	Galactose-1-phosphate uridylyltransferase	WLDELAADEK
A0A4E0R176	CD59-like protein	DSCPICAWGLFTPFDTQK
A0A4E0R5C6	Uncharacterized protein	EVSSDNWK
A0A4E0RDT4	Poly [ADP-ribose] polymerase (PARP) (EC 2.4.2.-)	VPPLLDNTEIIK
A0A4E0RMX9	Rho guanine nucleotide exchange factor 28	VETLLDAIIK
A8W638	Cathepsin L	HIEEHNLR
A0A4E0QY04	Cysteine protease	YTLGLNQFTDMTFEEFK
A0A4E0R8G6	Smooth isoform P	SNEGTAMVQMGDPMAVDDLIDNLSGAVILGK
A0A4E0RCA7	RNA helicase (EC 3.6.4.13)	GLDIPNVK
A0A4E0RIZ2	p-loop containing nucleoside triphosphate hydrolase	SDENVDQMFDMITR
A0A4E0RTS4	Protein transport protein Sec16A	LIEPLQNHPELDGFELAAPSR
A0A4E0RDC0	Autophagy protein 7	EINQDINAPGCEGVHFLPDR
A0A2H1CK96	PB1 domain-containing protein	SMGYTQDER; DVDDLQEAVEYMQSEESGLK
Q7JNQ8	Secreted cathepsin L 2	NQGQCGSCWAFSTTGAVEGQFR
A0A4E0RAJ0	F-box/LRR-repeat protein 7	SIDDLLNLIHQR
A0A4E0RA86	Clustered mitochondria protein	AQPETDPNVAGSNVTFK
A0A4E0R6N6	NudC domain-containing protein 3	AIVSDLSTRPSSK
A0A4E0R8M9	Uncharacterized protein	DDCPSTAHCQDGCHDPGVGPDHCK; GGPECKDDCPSTAHCQDGCHDPGVGPDHCK
A0A2H1C3M8	Translocon-associated protein subunit gamma (Signal sequence receptor subunit gamma)	ITKEDELLLEK
A0A4E0RDN2	Uncharacterized protein	STVEQGVADGSLR
A0A4E0QW94	Uncharacterized protein	MTVGCQNEEEPELR; CIFSSNDGILK
A0A2H1CMP0	Uncharacterized protein	LLQQLTDTENELNR
A0A4E0R8C3	RNA helicase (EC 3.6.4.13)	VISDNQVTVLVGETGSGK
A0A4E0R9I8	Zinc finger C2H2 LYAR-type domain-containing protein	HLVSYSPEDK; IEDVWGIISK
A0A4E0R576	RNA cytidine acetyltransferase (EC 2.3.1.-) (18S rRNA cytosine acetyltransferase)	SVTTSQDELQK
A0A4E0RL21	Putative beta thymosin	DISDFEK
A0A4E0R1E9	Vacuolar protein sorting-associated protein 45	TTSLVSSMSEIMK; VLLLDDDTLK
A0A4E0RG33	Density-regulated protein	NLPEEFEILSTK; EEIIDILTEK
A0A6G5XPM5	Tubulin alpha chain	ACWELYCLEHGIQPDGQMPSDK
A0A4E0RS96	Putative e3 ubiquitin ligase cullin 2 component	SPEFLSLFIDEK
A0A4E0RJY6	Tubulin beta chain	IKEEYPDR
A0A4E0RVI3	Translocon-associated protein subunit beta	EIINEYVFER
A0A4E0RF76	Proteasome-associated protein ECM29	LFSVLSEDNPTELK; ISLADIDEQFETVVQK
A0A2H1CBB6	ubiquitinyl hydrolase 1 (EC 3.4.19.12)	SIDFGDLLEPECR; EDVASLDTNPR
A0A2H1CAB8	Aryl sulfotransferase	FLNPHQPLDPEVSEAICEHTSFER
A0A4E0RV87	RAP (Vertebrate Rap GTPase family)	YDPTIEDFYR
A0A4E0R9Y4	Sphingolipid delta-4 desaturase	ITHDDDEWLYDEEPHVR
A0A4E0R109	Family S9 non peptidase ue S09 family	NNTLEVVSLR
A0A4E0RYU6	ethanolamine-phosphate cytidylyltransferase (EC 2.7.7.14) (CTP:phosphoethanolamine cytidylyltransferase)	LSPTVDGRDPMR
A0A4E0RFL8	Phospholipid-transporting ATPase (EC 7.6.2.1)	TLVSYTDWLDDEAGNLAR; NTTIPEELGR
A0A2H1C3Z4	E2 ubiquitin-conjugating enzyme (EC 2.3.2.23)	SATEGFSAGLVDDENIFK
A0A4E0RY33	Malic enzyme	DCLVQFEDFGNHNAFR
A0A4E0RFQ1	Serine/threonine-protein phosphatase 2A activator (EC 5.2.1.8) (Phosphotyrosyl phosphatase activator)	KIDSFPCEEQPQR; INNPQDVR
A0A4E0RM45	proline--tRNA ligase (EC 6.1.1.15) (Prolyl-tRNA synthetase)	VAQPVYELVNVYSDVSHEATLDQVR
A0A4E0QTZ1	Thioredoxin domain-containing protein 17	ACAVSSIPTLTEFGSDCR
A0A4E0QUM9	Polymerase delta-interacting protein 3	LCNLIRPGQAEVVYNEASDAR
A0A4E0R7U1	Nitrophenylphosphatase	DLIEYLFGTK
A0A4E0R7J6	cAMP-dependent protein kinase type I-beta regulatory subunit	NVLFSHLDEMER
A0A4E0RWD1	Putative inorganic pyrophosphatase	ELNSPDNPLSTFR
A0A4E0R2I6	Cullin-1	VTSEFVNLLNDDREEDIWR
A0A4E0RUM1	Formin proteiny 2 domain containing protein	VESIQQQAEK
A0A2H1BV28	S-adenosylmethionine synthetase	TCNILTAIEQQSPDIADGVHK
A0A4E0S2N4	EF-hand domain-containing protein	VIHDGLDANVK; EINPDEDPETK
A0A2H1C056	Uncharacterized protein	YDTESYSQIK
A0A4E0R623	Peptide alpha-n-acetyltransferase	SELDIQDVWLK
A0A4E0RRI3	EF-hand calcium-binding domain-containing protein 5	DIFEIFIDHMELCASEYR
A0A4E0RFW6	Disco-interacting protein	FHPVDIENTVLR
A0A4E0RH23	E3 ubiquitin protein ligase HERC4	SENFEMIQALK
A0A075F9M7	CD59 protein (CD59-like protein)	TTITYDGEPR
A0A096ZM63	Cathepsin B4 (EC 3.4.22.1)	DIMYEIMK; GDGCNIGNAPDAWDYWK
A0A0B5GUS3	Calcium binding protein	IKNFMEQFDTDKDGK; SLVTAHNGKDEEMK; DEEMKDVAQDMK; NFMEQFDTDKDGK; SLVTAHNGKDEEMKDVAQDMK
A0A0U1Z1I6	Fatty acid-binding protein type V	IAENTKPTVTITK; FGEDGLTMK
A0A0U5GJT7	Kunitz	QRECVPFVYGGCGGNDNRFDSK; ECVPFVYGGCGGNDNRFDSK; QRECVPFVYGGCGGNDNR; ECVPFVYGGCGGNDNR
A0A150ZZW1	NADH-quinone oxidoreductase subunit F (EC 7.1.1.-)	GAGAYICGEETALLESLEGK
A0A151A0H0	ATP synthase subunit beta (EC 7.1.2.2) (ATP synthase F1 sector subunit beta) (F-ATPase subunit beta)	TVLIMELINNIAK
A0A1C8F9S1	CaBP1 (Tegumental calcium-binding EF-hand protein 4)	TFLDDTYGR; INEWMEHFDADSDGK; DEEMKDVAHELK; SLVTAHNGKDEEMKDVAHELK; IDEVRVEQK
A0A220T1Z2	L2 procathepsin	DFGNYGCGGGYMENAYEYLK; NSWGTWWGEDGYIR; HNGLETESYYPYQAVEGPCQYDGR; DYYYVTEVK; VTGYYTVHSGDEIELK; EYNGADDEHRR; SNDDLWHQWK
A0A2H1BR79	Rab protein 7	DPENFPFVVIGNK
A0A2H1BRB2	40S ribosomal protein S7	DLVYPAEIVGK
A0A2H1BRC3	Ribosomal protein L19	IWLDPNENSTIANANSR; AIIDSVTVAPAAK
A0A2H1BRK7	Histone H3	EIAQDFK
A0A2H1BRD4	26S proteasome non-ATPase regulatory subunit	ESHGQIDEAASVLQELQVETFGSMEK; MDVDYSTTVDELIPAVK; SIQEDEAKR; VLTYLDTTPDEETK
A0A2H1BRE1	CDGSH iron-sulfur domain-containing protein 2 homologue	CATVVDVESIDK; CATVVDVESIDKK; HNEETGDNVGPLVIESK
A0A2H1BRG4	Vitelline protein BI	AYGNEDEGAKFEEVTTFR
A0A2H1BRG9	alanine--tRNA ligase (EC 6.1.1.7)	HNDLDDVGR
A0A2H1BRP1	26S proteasome non-ATPase regulatory subunit 12	AEQYLSEMVVNK; WDDFQSQYGSILHAETDVFSTEK
A0A2H1BRQ1	Putative ATPase H+ transporting lysosomal 31 kDa V1 subunit E	ENHIEMLLDEAK
A0A2H1BRW2	Histone H2A	GDEELDTLIK
A0A2H1BS07	CUB domain-containing protein	YTACGTQPPDWVYFTDEKK
A0A2H1C221	Histone H2A	NDEELNK
A0A2H1BSD7	Serine/arginine-rich splicing factor 4	NDGIVEFAAYEDMK; KAGDVTYADAHK; RSDSEQDGNG; NGYGFVEFENKK
A0A2H1BSD9	Signal peptidase complex subunit 2	ADPTGMDPPDVWK; LASDILDK; FNLVENHSLFDGR; QFDEFFDVK
A0A2H1BSG7	Lsm14-like N-terminal domain-containing protein	VPGNAITASGESK
A0A2H1BSH8	Proteasome subunit alpha type	NQYDHDVTVWSPQGR; WAYDEPLPVSR
A0A2H1BSK7	mannosyl-oligosaccharide glucosidase (EC 3.2.1.106)	ILSELESDDIWTEHGLR; SSPENEEEPKPIR
A0A2H1BSN5	RuvB-like helicase (EC 3.6.4.12)	DEIEPSDVEEVCSLFLNAK; IAQLAGRDEIEPSDVEEVCSLFLNAK
A0A2H1BSR2	DnaJ subfamily C member 1	LDREWTEDDITK
A0A2H1BSU2	Prostaglandin e synthase	ADCLYVTIPLGDVK
A0A2H1BSW4	Proteasome subunit alpha type	LIDETTIK
A0A2H1BT08	GTP-binding protein	LSEMSPDEVAQFTK
A0A2H1BT12	WD repeat and FYVE domain-containing protein 2	IDGFGCDVHDAIFLPDKDAIVTGTEDR
A0A2H1BT13	Sulfhydryl oxidase (EC 1.8.3.2)	DALSGWMCMQHNLVNK; FSVSDDEDDIYNPK
A0A2H1BTH7	Ribosomal protein L5 (Predicted)	FPGYDHESK; QLNLDGLYAGSEAVDGSEYHVESVEGEK; EGITADNIEAMYTK
A0A2H1BTS7	peptidylprolyl isomerase (EC 5.2.1.8)	FEIELFDTEGMDVTPEGCGK; DHEDAAVYFK; YLEGFTDLSEAQDR; VGEICELIAAPDYAYSDGK; NVSYVVGDPEEQAVPTCIDLAIR; EKYLEGFTDLSEAQDR; HLSSLTDFDK
A0A2H1BTT9	Uncharacterized protein	QSTEPSKTHSEDTESQQSQIK; THSEDTESQQSQIK
A0A2H1BU60	Uncharacterized protein	LDECPGAWNVKPNLPESK; TEFPVVLPDHSTYVSDSLR; IYLGLENK; QTLTVPDTITSWR; VTCPGMAQFQLLANVPIHDK; HDDGSYSAFGK
A0A2H1BU68	Translationally controlled tumor-associated	VYVDQVSGDEMFTDSSK; FELVDEVAYEVEGK
A0A2H1BU75	Proliferating cell nuclear antigen	DGVNFSSTGDLGTGNIK; LNQADIWK; LMDLDVDHLGIPDTDYK; NDGFETYR
A0A2H1BUB8	ADP-ribosylation factor	NISFTVWDVGGQDK; LGEIVTTIPTIGFNVETVEYK; MLNEDELR
A0A2H1BUF5	Succinyl-CoA ligase subunit alpha	MACLEDAGVYVTSSPAQIGTTMAK
A0A2H1BUL6	Ubiquinol-cytochrome c reductase cytochrome c1 subunit	ADAAEIQVLDGPDDKGQMFQR; ADAAEIQVLDGPDDKGQMFQRPGR; QLVNAVLTQEEAK
A0A2H1BUM6	Eukaryotic translation initiation factor 3 subunit G (eIF3g) (Eukaryotic translation initiation factor 3 RNA-binding subunit) (eIF-3 RNA-binding subunit) (Eukaryotic translation initiation factor 3 subunit 4)	LKGPTDNVEEGTEKPPEPVVSTGR
A0A2H1BUT0	Ribonucleoside-diphosphate reductase small subunit	LLSELGYEK; YYHAENPFDFMENISLEGK; AQWALNWIGDTK; DEGLHTDFACMLYK; LMCQYVEFIADR
A0A2H1BUY6	NADH dehydrogenase [ubiquinone] 1 alpha subcomplex subunit 6 (Complex I-B14) (NADH-ubiquinone oxidoreductase B14 subunit)	GQNELIEVAHIWK; SDTHLMDYFQDNIPEKPK
A0A2H1BV14	Rho GDP dissociation inhibitor	SINEIQKLDEEDESLKR; DIDKNEFITWK; LDEEDESLKR; DIVTGLQYEHTVHR
A0A2H1BV88	Retinol dehydrogenase 12	LLSLYSESNADWMK; TDVADPCVLESLKPIK
A0A2H1BV91	DNA-directed RNA polymerases I, II, and III subunit RPABC3	SALLEDIFDVK
A0A2H1BVL4	Phosphatidylinositol transfer protein beta	VQGQTFETGQYTHK; TIIENPSYMQENFQLK
A0A2H1BVM9	Large ribosomal subunit protein uL16 (60S ribosomal protein L10)	LASDGVNVQYHPNHGPLDR; ADVMEFPLCVHLISDEYEQLSSEALEAAR
A0A2H1BVR1	Serine/arginine-rich splicing factor 1	EAGDVGYTDVFR; DGYSFEGYALR; IYVGNLPPDVK; DIENLFSK; YGPIAEIDLK
A0A2H1BVS8	Putative transcriptional coactivator caper rrm superfamily	DLEDFFTSVGK
A0A2H1BVZ9	Stefin-1	IGNDNYIHAR; IFQELPCNGGK
A0A2H1BW20	Eukaryotic translation initiation factor 2 subunit 1 (Eukaryotic translation initiation factor 2 subunit alpha)	LGYETDEQLDELCK; LGYETDEQLDELCKK
A0A2H1BWF1	Peptidyl-prolyl cis-trans isomerase (PPIase) (EC 5.2.1.8)	DFMIQGGDFTNGDGTGGK; VIKDFMIQGGDFTNGDGTGGK; GHDFEGEKEGYK; DAPLVDIIISDCGELPVEEPFHVDK; TSWLDGK; FEDENFK; DAPLVDIIISDCGELPVEEPFHVDKEAAKD; RFEDENFK
A0A2H1BWL2	ATP synthase subunit d, mitochondrial	ISSLPETLPPINWDSYSQTVHVPGLVEK; LDELTPEVTLAYFPLTNLDPFK
A0A2H1BWW3	Heat shock protein kDa	DEKPDVIHNHR
A0A2H1BWY6	Glyceraldehyde-3-phosphate dehydrogenase (EC 1.2.1.12)	LISWYDNEFGYSCR; FPYDITIDQNK; NNPISVHNER; GIVDVVAVNDPFIDLDYMR; VIPELNGK; DPTQIPWGASQAEYVVESTGVFTTIDK; NNPISVHNERDPTQIPWGASQAEYVVESTGVFTTIDK; FGIVEGLMTTVHSYTATQK
A0A2H1BX12	Ribosomal protein L3	GNASTEFDLTAK; TVWAEHLTEECR; QIPIMNVFAQDEMIDVIGVTK; KWADEAGLK; AHIMEIQVNGGTVAQK
A0A2H1BXG3	MD-2-related lipid-recognition domain-containing protein	VPAPFPLDDYDLCK
A0A2H1BXJ6	Retinol dehydrogenase 12	EQLICESLDLASVPSIK; VINVSSDSHYFSR
A0A2H1BY32	Nucleoside diphosphate kinase (EC 2.7.4.6)	EIGLWFKPDELCK; TFIMVKPDGVAR
A0A2H1BY45	Large ribosomal subunit protein eL6 (60S ribosomal protein L6)	YTVSDER; VNDEYFR
A0A2H1BYD6	60S ribosomal protein L7	KAGNFYVPAEPK; HFVESGDYGNR; HFVESGDYGNREEYLNQLLHR
A0A2H1BYH7	Cytidine deaminase (EC 3.5.4.5) (Cytidine aminohydrolase)	SSLITAEK
A0A2H1BZ11	Small ribosomal subunit protein eS17 (40S ribosomal protein S17)	VCADIACINSK
A0A2H1BZ48	Phosphatase 1 regulatory subunit	NPIYYTDAER; KLENFEPVAETLVDLDVYDNQITK; ISDWEQIDYLR
A0A2H1BZ66	Beta-actin	DSYVGDEAQSKR; DLTDYLMK; YPIEHGIVSNWDDMEK; DSYVGDEAQSK
A0A2H1BZ67	Heterogeneous nuclear ribonucleoprotein A2	DVTNEDLAEYFGK; KDVTNEDLAEYFGK; YGNVTDATIVVAK
A0A2H1BZ88	ADP/ATP translocase (ADP,ATP carrier protein)	EFNGLVDVYVK; LLIQNQDEMIK; NEGFMSMMK
A0A2H1BZJ2	Large ribosomal subunit protein uL15 (60S ribosomal protein L27a)	LWSLVTLDTYEK
Q9U1G6	Fatty acid-binding protein type 3	LGINVIK; TTVISFTFGEEFKEETADGR; LEQSENMDAVLQK
A0A2H1BZM0	Uncharacterized protein	EVSQSIPEAQTK
A0A2H1C006	Severin	FELIATNSAPK; EVEGYESNLFK; DTNLALFGSDEDKR; SEFFTDELSWK; SSTQDEYGTAAYK; CKGHVLDEDNVEDNDIFLR; DGQHSQELEEVWDPDR; GHVLDEDNVEDNDIFLR
A0A2H1C072	Dynein light chain	LNKDETEILK; VEMSDEMR; VEMSDEMRDDAIK
A0A2H1C079	Regulator of microtubule dynamics protein 1 (Protein FAM82B)	ADQLFDENK
A0A2H1C092	Acidic leucine-rich nuclear phosphoprotein 32 protein (ANP32/acidic nuclear phosphoprotein)	HETTEETDEAPVAK; LGGLPDLPALK
A0A2H1C0I1	Peptidyl-prolyl cis-trans isomerase (EC 5.2.1.8)	IESGDVDFSELAR
A0A2H1C0I8	40S ribosomal protein S6	LNIAYPTNGTQTCIDMDDEHK
A0A2H1C161	Uncharacterized protein	SILDLAIASLDTDEDVNTESSSAK; GEDSLNLK
A0A2H1C1H1	Serine/arginine-rich splicing factor	IDGMVSLK; YGDVGDVYIPR
A0A2H1C1K7	Large ribosomal subunit protein uL2 (60S ribosomal protein L8)	DIVHDPGR; LQIGNILPIGAMPEGTVVCNLEEK
A0A2H1C1L3	NADH dehydrogenase [ubiquinone] 1 alpha subcomplex subunit 1	GVEVVDDEQK
A0A2H1C1M1	Elongation FacTor	DLEEDHACIPLK; VAVECQNPADLPK; GVQYLNEIK; KGLSDEIPSLDK; YTEAVENVPCGNICGLVGVDQFIVK; YLADTHGWDVQEAR; ETVMDTSNIPCLSK; IMGMPVCNVK; DLEEDHACIPLKK; ASPLTEEVSVDIDDGK
A0A2H1C1P4	Eukaryotic ribosomal protein L18	IAVCVGTVTDDTR; SDDVYLR
A0A2H1C1Y5	Small ribosomal subunit protein RACK1	TTHIGHTGYLNTVTVSPDGSLCGSGGK; FSPNTENPIVVTCGWDK; IWDLENK; VLADELKPELMSAMTGGK; DGQAMLWDLTNQK
A0A2H1C281	Putative cathepsin b endopeptidase ixodes scapularis cathepsin b endopeptidase	RGTDECSIESR; GTDECSIESR; FDAFSDQLIHYVNEK; LLGWGVEDGEK; TYDEDKFYAISSYNVYGGEK
A0A2H1C2A1	Vitelline protein B2	SYDDYDTK; ENDYLNYDLK; EGTKFEEYTK; SKFDLYGNVEAK; FDLYGNVEAK; MNDQGKYEEAGK; GEFDAHGHEK; KENDYLNYDLK; GKYDAYGK
A0A2H1C2E7	Histone H4	DNIQGITKPAIR; DNIQGITK
A0A2H1C2E9	2-methoxy-6-polyprenyl-1 4-benzoquinol methylase mitochondrial	NISWVEGNAEK
A0A2H1C2I5	Transcriptional activator protein Pur-alpha	NALTDLTQEFAGDAENDIFSDLPESK
A0A2H1C342	26S proteasome regulatory subunit 7 (Proteasome 26S subunit ATPase 2)	KVEFSLPDLEGR; FVVDLADTVAPTDIEEGMR; QCEEDIQTYLK; FDDGAGSDNEVQR; IINADSEEPK
A0A2H1C347	protein disulfide-isomerase (EC 5.3.4.1)	DLLASDDAGR; LSDFKPDAIVK; EVDDIIK; TFQDVASSLLSDVLFAHTGDPSVLDSK; ESTEELQGFDR; SPQNDKFFPK; VTSEALNDWIR
A0A2H1C365	Large ribosomal subunit protein eL28 (60S ribosomal protein L28)	NNCFLMK
A0A2H1C3C2	Uncharacterized protein	DCQDQVVACIR; DDCGVSEHVDSFEEHAKYD; DCQDQVVACIRDDCGVSEHVDSFEEHAK; DDCGVSEHVDSFEEHAK
A0A2H1C3K8	Uncharacterized protein	VEGSDEWGVDAK
A0A2H1C3P0	Dynein light chain	YQTDKDTASFMK
A0A2H1C3P3	14-3-3 protein gamma subtype	YLAEVQTGDK; DNLTLWTSERDPE; SEESWITNADITDTEVLLHLAR; DADDEKSPVAELR; RKIEQELEDVCK; KIEQELEDVCK; LDQIQDDSYK; DESTPDASVFYHK; EVLTMLDTHLLKDESTPDASVFYHK; YLAEVQTGDKR
A0A2H1C3Q6	Cytoplasmic actin	GDEDVAALVIDNGSGMCK; KDLYANTVLSGGSTMYPGIADR; SYELPDGQVITIGNER; QEYDESGPGIVHR; YPIEHGIVTNWDDMEK; CPEALFQPSFLGMESAGIHETTYNSIMK
A0A2H1C3S5	Ribosomal-protein-alanine acetyltransferase	KITSYPGFEDK; IQPDVALSDVESDLFDAVIMPGGLGGSHAMAESPIVK; ILQHHYDNK; ITSYPGFEDK; ILQHHYDNKK; LLEILVDK
A0A2H1C3Z8	L23A ribosomal protein natural variant	VNTLNCPK; KIEDNDTLVFIVDR; IIQNPVTTEAAMK
A0A2H1C464	Transport protein Sec61 alpha subunit	ENSMVHEFNR; IWIDVSNSSAK
A0A2H1C4D5	Ribosomal protein S15Aa	KGYISEFEIIDDHR; GYISEFEIIDDHR
A0A2H1C4H4	Golgi-associated plant pathogenesis protein 1	YDPQLSELAQK; TVVTENVTDPDGSK; TAQDWAEQLISEEQIK; NYNFESEK; AGMDDFIEECLR; TSTASHVDIQGTEVVNQWYADMK; LSNSGYTFEGVR
A0A2H1C4L9	Cathepsin propeptide inhibitor domain-containing protein	HNAVYADQEEEK; VYANQQEENQR; WTVNLVDIMK; LPGEPICGCCTEDALK
A0A2H1C4N3	PDZ and LIM domain protein Zasp	AGNDLDFTVK; CGVEPGDVILK
A0A2H1C4R8	Ribosomal protein L27	HSVNIVFDTK
A0A2H1C5M7	Uncharacterized protein	MEFDNNTYTNVGFPGSDKDR; ESENSTSHVDEYLASTTEEER; KDLESNDKGDVSAGLK; ADSLFDEFSKR; EKPEDIHPSYPDTTIKPSEPK; VQFDNFSLTDVTASGIAPR
A0A2H1C5S0	Large ribosomal subunit protein eL43 (60S ribosomal protein L37a)	KIEVSQHAK; YNCNFCGK
A0A2H1C5U3	Heterotrimeric guanine nucleotide-binding protein beta subunit	AVADTDFYK; LIVWDSYTAK; QVPTMFVSSSSDR; FIDDQHLLTSSGDK; KAVADTDFYK
A0A2H1C5U7	Eukaryotic translation initiation factor 3	GNELEVTNCFPLPK; ANIDNIFQR; TADDDPNANETLNAFETK
A0A2H1C602	Arf-GAP with dual PH domain-containing protein 1	LNMTFISDR; DSWISHLEAIIK
A0A2H1C641	ATPase ASNA1 homolog (EC 3.6.-.-) (Arsenical pump-driving ATPase homolog) (Arsenite-stimulated ATPase)	VLILSTDPAHNLSDAFDQK
A0A2H1C670	Apoptosis inhibitor	IPDELTDDTLSLLR; VVSNIQNLVR
A0A2H1C6C3	Aldose 1-epimerase (EC 5.1.3.3)	FSSPDSGDVIQVTK
A0A2H1C6J7	Large ribosomal subunit protein uL13 (60S ribosomal protein L13a)	VFEGVPPPYDKK; VFEGVPPPYDK; KAIIIDAK
A0A2H1C6N3	E2 ubiquitin-conjugating enzyme (EC 2.3.2.23)	NKYEDIAR
A0A2H1C710	ATP-binding cassette transporter sub-family F member 1	VKVEEDHDQSTMDR; VEEDHDQSTMDR; VENFSIAAK; ETGDESVKVEPK
A0A2H1C7F2	Fructose-bisphosphate aldolase (EC 4.1.2.13)	LQNIGVENTEEHRR; QLLFSSNPEAAK; LQNIGVENTEEHR; YASICQQNGLVPIVEPEVLPDGDHDLPTAQK; TDDGRPLVELLK; RLQNIGVENTEEHR
A0A2H1C7S1	RNA helicase (EC 3.6.4.13)	VLNEVQNR; AIVDCGFEHPSEVQHECIPQAILSMDVLCQAK; NFMQDPLEIFIENDSR; GLAITFISDEDDAK; HFIIDECDK
A0A2H1C8L7	Dynein light chain	NADMSNEMQEDAVHTAAQAMDKYQVEK; DIAAQIK; NADMSNEMQEDAVHTAAQAMDK
A0A2H1C8R7	Zinc finger protein ZPR1	IPDLEASFPTSDGDLSTVEGVILK; EVVVSSFQCDHCGFENR; ILTTIENLQK
A0A2H1C8T8	KH domain containing RNA binding signal	ELLSNGDPK; IDIPQTQYPNVNFVGK; GGIAESIDLVSNR
A0A2H1C978	NEDD8 (Neddylin) (Ubiquitin-like protein Nedd8)	QMNDDKVVLDYK; EIEIDIEPSDKVER
A0A2H1C9Q2	Glucose-regulated protein 78	NNINIVR; TFDDSSVQK; IEIESFHEGDTFTETLTR; SQIFSTAADNQPTVTIQVYEGER; TIESAADEAIQWLEKNPQADTDELVEQK; NQLTTNPENTVFDVK; LSKDDIEK; FEELNMDLFK; VEIIPNDQGNR; NPQADTDELVEQK; EFFDNKEPSR
A0A2H1CA34	Stress response protein nhaX	VVLVPTDGSEHSER; VMEESIQSGKK
A0A2H1CAG9	Serine/threonine-protein phosphatase CPPED1	SIQLISLPGNHDIGDSPSR
A0A2H1CAH8	Putative actin-depolymerizing factor	NNEEIQVLR; HEVEANDLDEIAEEEVRK; YAVFDYECPGK; HEVEANDLDEIAEEEVR; SATYENFVDELTDAENLGQGR; CHQSCIDAYNELK
A0A2H1CAS1	Tubulin alpha chain	NLDIERPTYTNLNR; SIGGGDDSFNTFFSETGAGK; TIQFVDWCPTGFK; QLFHPEQLITGK; LSVDYGKK; AYHEQLSVAEITNACFEPANQMVK
A0A2H1CAV1	Transmembrane emp24 domain trafficking protein 2	LVDMFNELSHSIESVK
A0A2H1CB55	Peptidyl-prolyl cis-trans isomerase (PPIase) (EC 5.2.1.8)	IIPQFMCQGGDFTNGNGTGGK; VFFDITADGSALGR; HVVFGEVTEGMDVVKR; IIFELYTDVPK
A0A2H1CB73	Cytochrome c oxidase subunit 5A, mitochondrial (Cytochrome c oxidase polypeptide Va)	FLNAFNDK
A0A2H1CBB5	Ferritin (EC 1.16.3.1)	QNFAEECEAAINR; DAMETALAMEK; VVYQDIHKPTK; RAGTGLGEYLFDK; AGTGLGEYLFDK
A0A2H1CC81	Actin alpha cardiac muscle 1	CPEALFQPSFLGMESAGIHETTFNSIMK; KDLYANNVMSGGTTMFPGIADR
A0A2H1CCE6	Transcriptional activator protein Pur-alpha	DLIEVLDDILK; NQDGTVTDELIK; DIINGLAEDLNNTK; TIYFDSSFNR
A0A2H1CCG6	Uncharacterized protein	QYEVYADR; SESEKESMIHFK; EISQEIK; EQSITPYDQYNSYDAYRK
A0A2H1CCM3	Lysosomal alpha-glucosidase	FTIPSDPNR; GDYDVDVQQSPFGIR; LDAIAETK
A0A2H1CD31	Alpha subunit of casein kinase II	FVHAENQHLVSPEALDFLDK; YDIGLDSR; ELYHTLTDYDIR
A0A2H1CD52	Heterogeneous nuclear ribonucleoprotein H	QEMNVAMGR; GLPYDTEKK; ADDIIDFFK; GLPFSASTDDIDR; PTGEAVVDFASHDEAK; DGYPGGYYGGPK
A0A2H1CDS8	Receptor Mediated Endocytosis family member	LFELEAQDLFK
A0A2H1CDU3	ATP synthase-coupling factor 6, mitochondrial	IFGASGQDMTQFPSFK
A0A2H1CE40	Clathrin light chain	KISDVYQSEQEANEKPVPAPPPSVPK; WQEVIDKDGDGAPEWLK
A0A2H1CE81	Splicing factor arginine serine rich arginine serine rich splicing factor	NVVKDDLMHELEK
A0A2H1CES5	ferroxidase (EC 1.16.3.1)	LSTETLDK
A0A2H1CEU3	phosphoenolpyruvate carboxykinase (GTP) (EC 4.1.1.32)	IQCVGDDIAWMR; DGVLHAINPEYGFFGVAPGTNYK; GVLGQWISPDDLNK
A0A2H1CEU7	Uncharacterized protein	DFAMEDFDR; LALPFTDEDR; DFAMEDFDRR; QWITDQALSAR
A0A2H1CEY7	Asparaginase	DPSTGNFVPTR; VLIIQTGGTIDK
A0A2H1CEZ1	Glycoside hydrolase subgroup catalytic core	VGNPIETQVR; FLTEFGLCGPDGNPHSINTVECDALMIK
A0A2H1CF15	Malate dehydrogenase (EC 1.1.1.37)	VWDAIKDEEWLK; DLSMDDWGK; VWDAIKDEEWLKNEFVTTVQK; EVVITDK; NEFVTTVQK
A0A2H1CF31	Myophilin	LTEKFDEEEAAK; FDEEEAAK; IQTWQISDKPIFETNR; WICLLTPPNDCPQHFIEAMQK
A0A2H1CFJ4	RNA helicase (EC 3.6.4.13)	VTYLVLDEADR
A0A2H1CFV8	Ferritin (EC 1.16.3.1)	VGPGAGEYLFDKETLHGEDD; EISDYVTNLR
A0A2H1CG24	E2 ubiquitin-conjugating enzyme (EC 2.3.2.23)	SQWSPALTIAK
A0A2H1CGM4	Small ribosomal subunit protein uS4 (40S ribosomal protein S9)	ELLTLDEKDPR
A0A2H1CGR4	DnaJ like protein subfamily A member 1	HSDVRDDDDGPDGPTPK; LALQYHPDK; YYDVLGVSPNATLEEIK; EIAQAFEVISDPKK; FAGEGDREPGIEPGDVIVVIDEMPHSR; YYDVLGVSPNATLEEIKK; IYDEGGEQAIK; RIYDEGGEQAIK; EIAQAFEVISDPK; ELLPPPDHVDDVPEDSEEVVLHPFDPER
A0A2H1CGS8	Apoptogenic protein 1 mitochondrial	SSPDLSEFYTQFLK
A0A2H1CH07	Rab-protein 8	VYGPGVDTVNLNK; EHAYCERPDVILVGNK
A0A2H1CH20	Universal stress protein in QAH/OAS sulfhydrylase 3'region	VLMPVDGSEHSER
A0A2H1CH36	Prefoldin subunit 3	ILVENEDSAK; LMQQLPDIQK
A0A2H1CH52	Mitochondrial-associated endoribonuclease MAR1	NISPDSGLLSGVGTLNPFSPNR; NISPDSGLLSGVGTLNPFSPNRA; TAFSMYTDEVADALELGTK
A0A2H1CH96	Tubulin alpha chain	NLAIDRPTYTNLNR; AYHEQLTVGEITNSCFEPANQMVK
A0A2H1CHN0	Small ribosomal subunit protein uS10 (40S ribosomal protein S20)	HIYLEPGVNCDVK
A0A2H1CHR2	Major egg antigen	DAFQLGEDGK; SSQSAEHQLNQGWPDEIAQWVDSTAR
A0A2H1CHU6	Uncharacterized protein	TYQAVSDYEAR; VASVAYQTEDEQSPEKK
A0A2H1CI87	Elongin-C	LVSSDDHEFYVR
A0A2H1CIA4	Retinaldehyde binding protein	DIEVDESKRPESAK; TMNNMNFER; LTEMWISEK
A0A2H1CIC5	L-lactate dehydrogenase (EC 1.1.1.27)	DIGTEKDPENYEEIHK; EVVNSAYEIIK; SLCNSILNNLHTVYPLSTCAK
A0A2H1CIQ6	Ferritin (EC 1.16.3.1)	LQLSSVRPLLDTNEIWK; SQGQCYFMGENDEMIDPK; PLLDTNEIWK
A0A2H1CIR0	Ferritin (EC 1.16.3.1)	LVELGVDIEKR; LSGNHYIYDR; MNVTQLNSLASSNEFWQQGLEK; KMSEYLIK
Q7M4G0	Fatty acid-binding protein Fh15	ILNAKPEFTFTLEGNK; KIGVSSDMVDK; IGVSSDMVDK; YGHSENMEAYLK
A0A2H1CJ52	transketolase (EC 2.2.1.1)	NSTFSIK; KLNSDLEGHPTPR; IIDPFTIKPIDVELLK; LNSDLEGHPTPR; VIGLDGDTK; LDNLVMILDVNR
A0A2H1CJ88	Globin-3	VYDALFNAKPDYIQLFSK; DMIPAIANKI; APLTQQEVDALMDELKPLTTNEEMR; LFKDMIPAIANK; LQGLNNSNVR; KLIDGSATQHK
A0A2H1CJR7	Translation initiation factor SU	TITTVQGLPEKFDK; TITTVQGLPEK
A0A2H1CJX6	Fatty-acid amide hydrolase 1	QDTSLAPINFDESQFTR; IGYYHGLEDLLPVSPSVDR; DAIKPGEDMK; TVDDITDAFR
A0A2H1CJZ3	Small COPII coat GTPase	ELDSLLQNEQIAHAPILILGNK; RELDSLLQNEQIAHAPILILGNK; FTTFDLGGHEQVR
A0A2H1CKG6	Ferritin (EC 1.16.3.1)	SKDDVATCELIEQK; NISEHWINWQTMR; MLQTATELEKK; FVVPEIKPLFQVNEIGQLSIEK; QTQSSGGNGQEFLSGSSHQNWNQK; DDVATCELIEQK
A0A2H1CKI7	COP9 signalosome complex subunit 2	SINSILDYVSTSK; ESCQTNEGEDDLKK; SHTDFFEAFK
A0A2H1CKN9	Histone H2A	VTIAEGGVLPNIQNVLLPK; NDEELNNLLGK
A0A2H1CKY1	Ras-related protein Rab-10	TFDNIQR; VDFLETSAK
A0A2H1CL77	Synaptotagmin-2	LPLVNVNQEEYAGK; SRNEIVNPYFNEK
A0A2H1CLC7	ATP synthase subunit beta (EC 7.1.2.2)	IMNVIGEPIDER; TREGNDLYHEMITTGVIDLK; TIAMDGTEGLVR; DQEGQDVLLFIDNIFR; SGIHQDAPSFVEMSTEQEILETGIK; SLQDIIAILGMDELSEEDR; EGNDLYHEMITTGVIDLK
A0A2H1CLQ5	Sulfotransferase	LFDLLGENPDAELPQDVIK
A0A2H1CLW2	Superoxide dismutase [Cu-Zn] (EC 1.15.1.1)	FVQESETSPVQIK; VDINGLKPGK; AMVVHENEDDLGR
A0A2H1CLY7	60S ribosomal protein L18a	AESIQIIEVK; GNGEIIACDR
A0A2H1CM61	SET translocation (Myeloid leukemia-associated) B	INFHFDKNEWFK; SSNDSAADGESANANATIDAIEEVQNAIDNLNEQASEEILK; KVEVQEFEDIK
A0A2H1CM94	Large ribosomal subunit protein eL30	VSVLAIEDPGDSDIIR; TGVHHYNGSNQDLGTALGK
A0A2H1CML1	Uncharacterized protein	EKDLTTLVDMCNHCSGCK
A0A2H1CNJ8	Proteasome subunit alpha type	FINNLLDETAFSEK; INDDIACAVAGITADATVLINEMR; AACIGSNSAAAASILEQDYDPEANIDAAIK; HGFQLFQSDPSGNCLGWK
A0A2H1CNP3	40S ribosomal protein S12	DIGEESHGWK; AICCFLAENCNDK
A0A2H1CPB2	Major egg antigen	GHDNWDSEVDR; SNVEESVQHSR; HVISGTDPMITR; MDSMSPISGTTR; HITFGDDR; DMLSNLER; QDMFALEPVDDFGMDR
A0A2H1CQ94	Transmembrane protein SKG6	YHSAYNTDEDQGNR
A0A2H1CQG2	Paramyosin	YDEESEEASSLR; RVDELTIEVNNLHSQNSALEAENMR; LADELRQEQENYK; MVLELQDLLDK; LREKDDELEALR; AQQQIEEAEHR; FNLQAQLTSLQMDYDNLQAK; QLTDLNAAK; EKDDELEALRK; YEANIAELEMQLDVANK; HQNALNELASEVENLQK; RQLDEAEEVSQITMNK; SALESNVDDLKR; VKDLETFLDEERR; KAQQQIEEAEHR; SQVNDLTDK; ELQTQAEDDRR; SQVNDLTDKIANLDRENR; LKSQVNDLTDK; VSELTMQVNTLTNDKR; DNLASALHDAEEALHEMDQK; KQLEVEIR; DKNSLIMEVDNVLGQLDGALK; SQVNDLTDKIANLDR; LTSENFELLHV…
A0A2H1CQM5	Dynein light chain	NADMAEDMQQDAVECSTQALEK
A0A2H1CQZ0	Ribosomal protein S10	IIQDGVLCAR
A0A2H1CRT6	Monothiol glutaredoxin-5 mitochondrial	ILEMHGVLDQAK; DKESNLFASYDVLESDELR; ESNLFASYDVLESDELR
A0A2H1CRT9	Uncharacterized protein	LSADENFSLQK; LYCLEDSLR
A0A2H1CRZ9	Dynein light chain	EFDSQYNPTWHCVVGK; YTQDSEVAQFIK
A0A2H1CS34	Mitochondrial import receptor subunit TOM40	WQTALTMINPDITR; AHDIFPIPFDGAK
A0A2H1CS47	Sm protein G	GNSVNIVEAMDRV
A0A2H1CS84	Tubulin beta chain	EIVHMQAGQCGNQIGSK; FWEVISDEHGIDPTGVYHGDSDMQLER; INVYYNEAMGGK; EVDEQMLNVQNK
A0A2H1CS94	Four and a half LIM domains protein 3	DDCPYCTDCWK; KWHPDCFLCTICK; CAQPFTAGSILTALDKK; DNGYYCPEHV; QIIDPSEQYMTYNDNAYHK; WHPDCFLCTICK
A0A2H1CSA3	Uncharacterized protein	VEHVNIKPGR
A0A2H1CSC0	Dynein light chain	NADMSDEMQQEAADCSGEALDKFTVEK
A0A2H1CSG2	ADP/ATP translocase (ADP,ATP carrier protein)	GNVPNCIR; LMIQNQDEMMK
A0A2H1CSQ0	Sarcoplasmic calcium-binding protein	AEDYGTLDCGPVWEGK; QTMLEFFTTDDSK; FDVGESMK; MESYKNDLIVK; HEIDQFGWTFFK
A0A2H1CT65	Dynein light chain	NFGSYVTHETK
A0A2H1CTR0	CREL1	AQTMEHDICVDR; SNQYCENTEGSYK
A0A2H1CTU7	TLR4 interactor with leucine rich repeat	LDNNILTVLDSDTFSGLK; LEDWELDNLR
A0A2H1CU16	Actin regulatory protein CAP-G	LSDESGKLDMSLVCEEILNK; DSTQDEYGTAAYK; TVELDSLLDDK; EVDGFESDTFKK; DTNVALFGSDEDR; VFHGVDINHVELSEVSFSR; LDGGYESGFNK; ASQYLQFIEGDR; TVELDSLLDDKATQHR; KGSAENEPAWAAVK; EVDGFESDTFK; LDMSLVCEEILNK
A0A2H1CU73	Actin alpha anomalous	VLITDAPMSQK; TQAIVIDNGSGVCK; DFYFGDEALSR; EKDFYFGDEALSR; NTSNMITYELPDGQVITIENER; TTGIVLDSGDGVTNTVPIYDGCILDYASER
A0A2H1CUK7	Myosin essential light chain striated adductor muscle	EVFDLFDFWDGR; EAGTFADYMEAFK; FDEFLPCYEAILK; EDMDGNIKYEELIK; CIDLKEDMDGNIK; YEELIKK
A0A2H1CUL2	Ribosomal protein L11	VKEYELPK
A0A2H1CUU9	Ribosomal protein S19a isoform C	VKQPEWSDIVK; QPEWSDIVK; LTSANELAPYDPDWFYVR
A0A2H1CUX4	Uncharacterized protein	LRNPQITDQDQLLAAAEICPYK; QKLEYDITR; NPQITDQDQLLAAAEICPYK
A0A2H1CVA3	Bcl-2 ous antagonist/killer	SNPDSMEMAVAR; FSEDDVFGTDLASIPR; NLAQIGDEINR
A0A2H1CVW1	FERM central domain	DCTITPDVSTAMQK; AWNFTDLR; YLGDLSNFCAER
A0A2H1CW70	40S ribosomal protein S3	FTDGLMIHSGDPVNSYIDK; IMMNHDSTGR; KPLPDTVTILGAK; EEVNPTVPYSENK
A0A2H1CWM3	Tubulin beta chain	MSATFIGNSTAIQELFK
A0A2H1CWW1	Dynein light chain	EMQTEVIDIAK
A0A2H1CX02	Tropomodulin	AERPKPVPNEPPNTTDVEESIK; PKPVPNEPPNTTDVEESIK; VGLDVDTPDAR; SAITDIHLANQR; QLETNSSELTK
A0A2H1CX61	Protein phosphatase type 2C alpha 2	QGEVAFATVDHKPINPSEK; VSMEDAHCAITQLPGNLK; QLPQVASGEDK
A0A2H1CXB3	Ribosomal protein L15	YYEVICVDPFHK; VLNSYWVGEDSTFK
A0A2H1CXH2	Dorsal switch protein 1	RFEDLAAVDKER; FEDLAAVDKER; QWETCQDK; YELLAQQDK
A0A2H1CZ36	Putative cold shock domain protein A	HDTDTDIFVHQSAISK
A0A2H1CZD9	PDZ and LIM domain protein Zasp	NVGYFYINEK; VNPGSVADQCGLR
A0A2H4PKA2	Procathepsin L5	NIWEQNVK; ESGYVTEVK; SGIYQSQTCSPDR
A0A4E0QYM4	Tyrosine 3-monooxygenase/tryptophan 5-monooxygenase activation protein theta polypeptide	RMVVELNDICK; EVLDILQNYLIPNAVSDESR; DNLTLWTTDQPENEVDAGDK; QAIVDSSFDAYKK; MQGDYYR; ELSNEER; MVVELNDICK; ITCGSIKPDLK; QAIVDSSFDAYK; SFDEALAELDTLGEDSYK
Q9NAT2	Amoebapore-like protein	MLADQTVEEHIGYLVK; QPTIDIDLCDICTNTMDVIKK; QPTIDIDLCDICTNTMDVIK
A0A410SPA4	Glutathione S-transferase omega class 2	SGDPAPEINPSK; LEVIINQLTK; IEHDLVLIALADKPDWFK; GAPNPDIV; ESYNSEDETTFR
A0A4E0QST3	Flavoprotein pyridine nucleotide cytochrome reductase-like FAD-binding domain-containing protein	DTQLGYVDLVIK
A0A4E0QST7	Clustered mitochondria protein	QLLASESTDDIEELTHEAIQK; DCLSLCVTPQDGR
A0A4E0QT09	Heat shock cognate protein HSP 90-beta	VEDLDEDEDEDGDK; DIYYITGESK; KCLELFEEIMEDKDNYAK; ELISNASDALDKIR; SLTDPSALDTGK; ELISNASDALDK; CLELFEEIMEDKDNYAK; YVDEEELNK; YYSTSSPDELISLK; TKEVSDDEEEEGEK; LGIHEDSVNR; VFIMDDCEELIPEYLNFIK; ANNTLTVVDTGIGMTK; VEDLDEDEDEDGDKSGSK; NNDDEQYIWESSAGGSFTVRPDPGEDIGR; VILHFKEDQTEYLEER; QLSNDWEDHLAVK; CLELFEEIMEDK; LGIHEDSVNRK; VEDLDEDEDEDGDKSGSKK; GVVDSEDLPLNISR
A0A4E0QT78	Proteasome subunit alpha type-3	IIYTVHDEIKDK; LYESGAIK
A0A4E0QTE3	FAD dependent oxidoreductase	GPQWIQAK; RVDTYSIEVTPGDPGK
A0A4E0QTM3	DnaJ subfamily B member 4	AALANILPDNV; TQDPPINHDLSVSLLDVLNGTVK
A0A4E0QTR4	Tetraspanin	YQDPTYQK; SMTEAFNK
A0A4E0QTT1	alanine--tRNA ligase (EC 6.1.1.7)	SNYDTDLFQPLFK
A0A4E0QTV6	DEK-C domain-containing protein	MLEGADLNQITSR; PRPADSELADFVK
A0A4E0QTX4	Putative Heat shock protein 90	FQNASQTAAADQPQNPMEIR; VNVIEPTWLK; EEMEDNLGTIAR; ELVSNASDAIER; DDALEFADDEVIDK
A0A4E0QU17	Histone-glutamine methyltransferase	ISVEDDTGEK
A0A4E0QUB6	COP9 signalosome complex subunit 7b	DIHEVQIPELQK
A0A4E0QUC0	Translation elongation factor 1-alpha	SDKMPWFK; TGFTLYDALDSIDPPER; MDSTQPPYSETRFEDIK; KEVTGYVK
A0A4E0QUF5	2-oxoglutarate dehydrogenase E1 component	QGTFHSQQTLDYK; NILLDENTK
A0A4E0QUG1	Mitochondrial cytochrome c	SIPVGDPER; APGYDYTPANR; SGPNLHGIFGQK; ETDRADLIAYLK
A0A4E0QUK9	Phosphomannomutase (EC 5.4.2.8)	SCTQAERDEFAEYDDIHR
A0A4E0QUN0	MICOS complex subunit MIC60	YDLDGSIHQVR; STSLPTLDEVIQMTNDR; LNDELLESDTLPEGITAYGNLR
A0A4E0QUP3	Mitochondrial import inner membrane translocase subunit	QEVALATTQALLQNMSDICFK; YVDSWNLVSK; EQLIEQMK
A0A4E0QUQ2	Heterogeneous nuclear ribonucleoprotein K	FQRPQVDLSNVVIR
A0A4E0QUS2	TAR DNA-binding protein 43	ELTIDGSK; KVHVGGVTEK
A0A4E0QUU1	Saposin B-type domain-containing protein	GIDIVFDLIQK; QQPQDICAK
A0A4E0QUV1	Small nuclear ribonucleoprotein-associated protein B	GEHIVSMNVDGPPPPEDSAR
A0A4E0QUZ1	Large ribosomal subunit protein eL22 (60S ribosomal protein L22)	VIDEDIVSFPSFESYLK; SKDAYELR
A0A4E0QV19	Putative prefoldin subunit	TIITENIDLLK; SELIEQELNTLPEDVVTYK; RSELIEQELNTLPEDVVTYK
A0A4E0QV41	Uncharacterized protein	AQLQYYQSCVDHVEGAIQSL; KVMDHCISK
A0A4E0QV55	Large ribosomal subunit protein uL11 (60S ribosomal protein L12)	SVGCTVDGEAPQTIIER
A0A4E0QV73	Polypyrimidine tract-binding protein 3	VLVDNIMGQQINHTILHK; MEYVETVPSK; DYIINPLSEEELINLR
A0A4E0QV75	ubiquitinyl hydrolase 1 (EC 3.4.19.12)	MEVSEANIEEVKPR
A0A4E0QV76	Eukaryotic peptide chain release factor GTP-binding subunit (ERF2) (Polypeptide release factor 3) (Translation release factor 3)	GYFETEK; FMLIDAPGHK; MDDPTVLWDQAR
A0A4E0QVA0	Splicing factor 3B subunit 3	VILDPVTGELSDTR; LTISSPLEAHK
A0A4E0QVC3	Developmentally-regulated GTP-binding protein 1	CDATAEDLIDVIEGNR
A0A4E0QVE2	Phosphoglycerate mutase (EC 5.4.2.11) (EC 5.4.2.4)	HGESVYNQENR; TLQYVLDELDLNWIPVIK; FCGWHDADLSLQGVNEAK; VLPCWFDCIVPDIK
A0A4E0QVG1	ATP synthase subunit alpha	VVDALGNPIDGK; HALIIYDDLSK
A0A4E0QVI4	carbonyl reductase (NADPH) (EC 1.1.1.184)	FHQLDIGDPNSR; NNSTAPFGEQAR; EPINEFVSDR; FTSPMTLEDVQSLAHDFIR; TQYPDGINIAINNAGIAYK; KFTSPMTLEDVQSLAHDFIR; NIVINSCCPGYVDTDMTSHK
A0A4E0QVK2	Cell division cycle and apoptosis regulator protein 1	DTEDGLREQCHDLSSR; IVVGGGNVSEITVR; SDMEPTHYSK; IDVNSLK; APAFHGDDEDR; EDPQTHDEHNEDNKVR; VEYHNLTDGDIVEGDDKDVVTIR; TETAPEAPEGDTSTVDVSMDETEEGPR; TQLNSFKDTEDGLR; LNVASDVYECESSWCR; DKLETVLNNINK; SDVNEDPEVIK
A0A4E0QVK5	non-specific serine/threonine protein kinase (EC 2.7.11.1)	DIKPDNFLMGIGR
A0A4E0QVM4	50S ribosome-binding GTPase	VFESEDISHVEGDINPIR; CGIVGLPNVGK
A0A4E0QVN0	ubiquitinyl hydrolase 1 (EC 3.4.19.12)	VSINLNSIPK
A0A4E0QVP0	VIT domain-containing protein	IVSVSAPDDVYNVEWDSFDHK; TQDTNSEVIFIVDR; YVGHLDVENVVVDK
A0A4E0QVU2	U6 snRNA-associated Sm-like protein LSm3	MDNDGREEALVEQPVLVEEPLDLIR
A0A4E0QVV5	phenylalanine--tRNA ligase (EC 6.1.1.20)	DTHDTFFVSEPAK; GYQSDWLLSEAEK
A0A4E0QVX0	Ubiquitin-like domain-containing protein	VFALDVDPQGHISQIDEEMEK; IADCHLEDGAK; VFALDVDPQGHISQIDEEMEKR
A0A4E0QW71	Ras suppressor protein 1	ALYLSDNDFEQLPGAIGK
A0A4E0QW74	Heat shock protein 70	DLVEAINQAEGIVHDTESK; NAEQYAETDK; DQLPENEVGSK; STNGDTFLGGEDFDNELLR; FDDPEVQK; EDIENMVR; TTPSVVAFTNDGER
A0A4E0QW90	Endothelial differentiation factor 1	LDEETENFHNDMVDIDVGR
A0A4E0QWA4	protein-serine/threonine phosphatase (EC 3.1.3.16)	ENPYLFNGDFVDR
A0A4E0QWC3	Lsm14-like N-terminal domain-containing protein	NEEYNQVVFR; YEGFLHSVDCDTPNEPVITLSK
A0A4E0QWD2	Heat shock protein 67B2	IEGAINIPLGDVEQAFR; NVDIDVHK
A0A4E0QWF0	ADP-ribosylhydrolase ARH3 (EC 3.2.1.143) (ADP-ribose glycohydrolase ARH3) (ADP-ribosylhydrolase 3) (O-acetyl-ADP-ribose deacetylase ARH3) (Poly(ADP-ribose) glycohydrolase ARH3) ([Protein ADP-ribosylarginine] hydrolase-like protein 2) ([Protein ADP-ribosylserine] hydrolase)	SLEDDKFK; GFDPEDMAK
A0A4E0QWI1	Flotillin-1	TQQIQVEELENVR; DIKDDEGYLQSLGLAR; LLNDIEIAK
A0A4E0QWJ0	isoleucine--tRNA ligase (EC 6.1.1.5) (Isoleucyl-tRNA synthetase)	FNEAGVHDVVK
B6DT34	Cathepsin D-like aspartic protease	VDKIEFPGVSICADGCQAIADTGTSLIAGPK
A0A4E0QWQ9	Extended synaptotagmin 2	FSVIDLGDTPPR; DIILQNVEPAISANLPAALKPFK
A0A4E0QWS1	Tumor suppressor candidate 3 (Protein N33)	LQPSDYMDIR; TGFSANAISDWVHSQTK
A0A4E0QWV1	Eukaryotic translation initiation factor 4H	INLVSGEGGSR
A0A4E0QWX8	RAB18 member Ras oncogene family	TDENVQDAFVELAR
A0A4E0QX18	Dihydropyrimidinase	SGGIACDSLNEEEFNK; DVYNVFSGLSPR; IHSDLALQCFSEQR
A0A4E0QX38	Legumain	ETVDEIVEEVTSK; LFNDYQHK; SHVMEYGDLK
A0A4E0QXA6	Septin-7	ADSMTPDECALMK; TNQVPSEPFGDAPK
A0A4E0QXD4	Putative myosin regulatory light chain	SLGKEPTDDYLNDMLSQAK; DGIIDQNDLEEIFR
A0A4E0QXG6	Serine/threonine-protein phosphatase regulatory subunit A alpha	LMDQFGMDWATNQVVPR; QLCNDDTPMVR
A0A4E0QXH9	Major vault protein	NEGIYVR; LFAVPDFVGDVCK; VTQLNEEMK; FTSMVSAIGPDNLR; LPQDVVQMLSENRDPLGDR; FVFSQNNLHITSIDVQSVEPVDQR; FQVPDTCSQDEAAK
A0A4E0QXI5	V-type proton ATPase subunit H	VGNIEDITSIGTTSSFLQTTAAEIR; QVIENLGGK
A0A4E0QXJ2	COP9 signalosome complex subunit 1	TDPTASSATTDSSHGFTR
A0A4E0QXK1	Mitochondrial chaperone BCS1 (BCS1-like protein)	EFIENQAWYTER
A0A4E0QXN0	Mortalin protein	LNNKDNETAESIR; DNETAESIR
A0A4E0QXQ3	Lipase maturation factor	DVLDLLDTSKLPERPK
A0A4E0QY12	Transportin-2	TQDADENISR; NQILLNFVDDFLR
A0A4E0QY45	Splicing factor arginine:serine rich	ALIVLPLANGLDSIPDEK
A0A4E0QY49	Eukaryotic translation initiation factor 3 subunit M (eIF3m)	CLCTPEDK
A0A4E0QY70	26S proteasome non-ATPase regulatory subunit 2	SIYDEMSESSAK; QEEVEVILASLEAVSEPMK; QGVVLPNDEDMADEDLTEMLWNTR
A0A4E0QY80	N-alpha-acetyltransferase 16 NatA auxiliary subunit	LDPDNLQVLR
A0A4E0QY95	sphingomyelin phosphodiesterase (EC 3.1.4.12)	AMDESPSDPDTK
A0A4E0QYA2	Exportin-2 (Importin-alpha re-exporter)	KEEVTQPQLLIER
A0A4E0QYB1	ADP-ribosylation factor	LGEVVTTIPTIGFNVETVEYK
A0A4E0QYC0	Oxysterol-binding protein	LWIDNSGEMDIINHSTGEK
A0A4E0QYH7	Signal peptide peptidase	VIENNSVECETR
A0A4E0QYI8	Arginine:serine rich splicing factor	NPPGFAFVEFEDFTDAQDAVR; AKPFDPSDR
A0A4E0QYJ6	Glycyl-tRNA synthetase	TDQIAIPYGITIDFDTLNK
A0A4E0QYK5	Glycogen [starch] synthase (EC 2.4.1.11)	GRIPQGSDLLTQEDIYR; NNLPPICTHNVVQDNIDLVLCNLR; FQNCEDSIQQLTK
A0A4E0QZ10	Uncharacterized protein	DIKDPVFQLLDEYYQSDTNK
A0A4E0QZ22	hypoxanthine phosphoribosyltransferase (EC 2.4.2.8)	LALDIVTSLEK
A0A4E0QZ44	NEDD8-activating enzyme E1 regulatory subunit	HLIDSDLPAFR
A0A4E0QZ66	Ribosomal protein	VCVLGDQQHIDEAK; TCADLLDYSNK
A0A4E0QZ71	von Willebrand factor A domain-containing protein 5A	IDKEFDIIDR
A0A4E0QZ84	tyrosine--tRNA ligase (EC 6.1.1.1) (Tyrosyl-tRNA synthetase)	NMLLSINVPLER; NLQEVVGEDELR
A0A4E0QZ85	S-(hydroxymethyl)glutathione dehydrogenase (EC 1.1.1.284)	VDEFITHR; SFGATECMNPSK; FCLDDINK
A0A4E0QZ92	Kinesin protein	IIFLENNLDR; LSTLTDKVDDSEAR; LEELKDQVHNLK; EVLQALEELAMNYDQK; ANEQLMTGTDTQSK; DLIDVGESMSDQLTKPSFGGAER
A0A4E0QZ96	Cytoplasmic type actin 1	KDLYANIVLSGGSTMFPGIADR; CPEAILQPSFLGMECAGLHETAYTSIMK
A0A4E0QZ99	Phosphoacetylglucosamine mutase	LIDPDGGMLK
A0A4E0QZA4	Polyadenylate-binding protein (PABP)	NLDDNINDEELKK; EMFSEFGEIK; NSLGYGYVNFEDPKDAER; GFGFVCFQEPDHAEQAVK
A0A4E0QZA7	Dolichol-phosphate mannosyltransferase subunit 1 (EC 2.4.1.83)	EQDYDIVTGTR; IGEVGITFVDR
A0A4E0QZD5	dihydrolipoyl dehydrogenase (EC 1.8.1.4)	ITVNVEGAK; SEELCKQENLPYK; QENLPYK; TNDETDGMFK
A0A4E0QZF1	T-complex protein 1 subunit beta (CCT-beta)	LALVTGGEIVSTFDNPEATK; ILLSSGDSVVVTNDGATILK; SIGVDNPAAK; ILIANTPMDADK; LPLIIADNGGYDSADLVSR; LGGTMTDSYLDEGFLLDK; LIEEVTIGEDK; RLPLIIADNGGYDSADLVSR; IQVDAISK; ILIANTPMDADKIK; VASNSDPAFR; GSGNLDAIQIIQK
A0A4E0QZF7	Transmembrane protein	VPTLLDSPDR
A0A4E0QZH7	26S proteasome non-ATPase regulatory subunit	DAVPTLFFEDEQAMLAYGK
A0A4E0QZJ6	Anoctamin	ADPFSTNITENESPDEQLIHAPER
A0A4E0QZM8	Small glutamine-rich tetratricopeptide repeat-containing protein alpha	ASDNNVLLLYK; YSSEINESLEVAK
A7UNB2	Cathepsin B (EC 3.4.22.-)	GNNECGIEAR; VIGWGVENGVK
A0A4E0QZS5	Essential myosin light chain	EINPEEFIEGFR
A0A4E0QZU2	Endophilin-B1	TTDKTLLDANLENSIK; FSSDANTFFSR; TLLDANLENSIK; KFSSDANTFFSR
A0A4E0QZV8	Protein VAC14 homolog	LVGNLCTQHNVINLLDEATINK; ETQNFLDEIFDAVSR
A0A4E0QZY4	Vacuolar protein sorting-associated protein 35	LSQLEAIDVNR
A0A4E0QZY5	Dynein light chain	VDVQITNHNMPESMQDEVVK; MKEHMDNTYRPR
A0A4E0R010	Ubiquitin-like modifier-activating enzyme 5	IDTISSEVVDSNPYSR
A0A4E0R083	glycogenin glucosyltransferase (EC 2.4.1.186)	HFDNVIEVNPIYNTNCESLK; GDIDYTGTDR
A0A4E0R087	NEDD8-activating enzyme E1 catalytic subunit (EC 6.2.1.64)	SGPFQRPDFQPSDELLQMLQDHVK
A0A4E0R0B0	Ribose-phosphate pyrophosphokinase 2 (EC 2.7.6.1) (Phosphoribosyl pyrophosphate synthase II)	IFSGSSNEDLAQK; DCCIVSPDAGGAK
A0A4E0R0B5	Tetratricopeptide repeat protein 1	LSDALEDYQCILK
A0A4E0R0C5	Ubiquitin-fold modifier-conjugating enzyme 1	YVENNKESDNDWFR
A0A4E0R0D5	Large ribosomal subunit protein uL14 (60S ribosomal protein L23)	ISLALPVGAVINCADNSGAK
A0A4E0R0J6	Heterogeneous nuclear ribonucleoprotein L	QMVIVDVPKPFELPDGTPSFR; DIFVECGAEAPAR; LSFSNTPAQER
A0A4E0R0N1	Flotillin	IMLAQAEADGIR
A0A4E0R0S1	Spna2 protein	DADELEGWILEK; LQTYSNEDFK; RDADELEGWILEK
A0A4E0R0S5	Polypeptide N-acetylgalactosaminyltransferase (EC 2.4.1.-) (Protein-UDP acetylgalactosaminyltransferase)	KPDCQNIPVTNDLIALR; TNTDQVFEYR
A0A4E0R0T3	Nucleosome assembly protein 1	NVSLLDEMIKEHDVDILK; GCAINWNPGK; ANVLEDYYK; NVSLLDEMIK
A0A4E0R0T7	Complex I-49kD (NADH-ubiquinone oxidoreductase 49 kDa subunit)	GSGIQWDLR; TYTQALPYFDR; IDELCDMTLTNPIWINR
A0A4E0R0U0	Heat shock protein heat shock protein 90 alpha	ANNTLTVIDTGIGMTK; GYEVLYMLDPIDEYAVTQLR; IHQLISMCLDIPTDDEMK; YYSTSSPDELTSLK; MTSSPCCIVTSEFGWSANMER; SLTDPSILDTCK
A0A4E0R0V5	Guanine nucleotide-binding protein subunit beta	LIVWDGYTTNK; NLVSASQDGK; LLLGGYDDFNCNIWDTLK
A0A4E0R113	Pre-mRNA-processing factor A	VFNEILSDMPK
A0A4E0R115	NADH dehydrogenase [ubiquinone] 1 beta subcomplex subunit 4 (Complex I-B15) (NADH-ubiquinone oxidoreductase B15 subunit)	SGSAPFNPWK
A0A4E0R119	N-acetyltransferase domain-containing protein	EGWNICYLDETGMR; FLNQLNVIDGSER
A0A4E0R123	Zinc finger protein	QFDQLSSAQLK; RVPVDGETTPTPK; DKPEIPIELTTIVK; MGLNPFGLEACK
A0A4E0R136	Lysophosphatidic acid phosphatase type 6	CVAAGIFGDSYK; TDILNIFVEPLDR
A0A4E0R193	DNA damage-binding protein 1 (Damage-specific DNA-binding protein 1)	NVQLTLDSIEPDSK; DSPENTQEPSVR
A0A4E0R1A0	Adenosylhomocysteinase (EC 3.13.2.1)	TIDVAENEMPGLMWLR; VLVSEIDPINALQAVMEGYEVTTIEEAVK; EQIKPQVDR; VPAMNVNDSVTK
A0A4E0R1A1	Cleavage and polyadenylation specificity factor subunit 5	TCMICADTFR; LIDPQVK; AVIDFDEMAAGLNK
A0A4E0R1B6	Mitochondrial import receptor subunit TOM70	YNISITDVMATLK; GQINLLADQLDEALHDLNTAVK
A0A4E0R1D5	Translation initiation factor 4G	FGDEEGSFVQDLPEQDR; SQLDECFAK; ELGVLGDISDFVEK; DSTAPESLTSLITLVQTCGPELEQQAK
A0A4E0R1E8	enoyl-CoA hydratase (EC 4.2.1.17)	STDMVIEAVYEDLNLK; LLGPMLSEAIQIMQEGVSPSEMDK; VGYELESK; GEEYIQSTLNK; MEEFQTVYGDQFIPCPLLMEHAK; MFGELAMTSECK; LESSEALTLIER; FVTVDKNDGVAVIR
A0A4E0R1H7	Methylmalonyl-CoA epimerase /ethylmalonyl-CoA epimerase	NGGLHHVCIEVDNLGEAIR
A0A4E0R1J4	26S proteasome non-ATPase regulatory subunit 5	LVDGLHETNETADCIPEPILR; GCDDPDLSVLLRPEQVSCLR
A0A4E0R1L3	Putative mitochondrial ribosomal protein l12 strongylocentrotus purpuratus	KFVESAPGNVK
A0A4E0R1M7	10 kDa heat shock protein, mitochondrial (10 kDa chaperonin) (Chaperonin 10)	GVITPLCVTVGDK
A0A4E0R1M9	Stomatin protein 2 mitochondrial	HGTSAVQLAVAEQYIEAFSELAK; QTNTVLLPAQTGDVASMVAQALTIFK; DIQLPQK; STTTSSTTDSAFGEPGAGQTGSSVHTR
A0A4E0R1P4	Guanine nucleotide-binding protein alpha-q	IIHGAGYSDEER; EYQLTDSAK; IIHGAGYSDEERR
A0A4E0R1Q1	Heat shock protein 67B2	VLNYNELCALMSR; DANEFSESGHITGAVNIPLTELK
A0A4E0R1R7	Electron transfer flavoprotein subunit beta (Beta-ETF)	VRPDLSGVVTDGVK; LEPFHVAEILQK
A0A4E0R1S8	H(+)-transporting two-sector ATPase (EC 7.1.2.2)	DFDELYEEITSGFR; NIIGFYDQAR; ALDDYYDR; MNEILQEEEELSEIVQLVGK
A0A4E0R1U6	Isocitrate dehydrogenase [NAD] subunit, mitochondrial	ENTEGEYSGIEHVIVDGVVQSIK; TPYENVDLVTIR; CLTADLGGHASCSQYTK
A0A4E0R1V1	NADH:ubiquinone oxidoreductase 51kDa subunit conserved site	LFNISGHVNNPCTVEEEMSIPLR; DVCSTVLMDFDSLIEAK
A0A4E0R1V4	Cysteine desulfurase NFS1	INADLMSISGHK; IPIDVNK
A0A4E0R1W0	Protein pelota homolog	EQFLEYMLQTATK
A0A4E0R1W4	Uncharacterized protein	VGSPIDDDLGAHLR; LDVDASLPGVEISGPK
A0A4E0R1Y3	Proliferation-associated protein 2G4	MVYDAEK; HDVVQALPVYCEKEDEFVAQFR; AIVLNPSEEHKK; QLRPGNESIK; ITGLPFDAGLYK; NETLYQLK
A0A4E0R1Y8	Putative carbonic anhydrase II	QQSPINLNTESMLFDGSLSQLHVSLHGVEK
A0A4E0R202	BPTI/Kunitz inhibitor domain-containing protein	GEQVITSYGFIPGDNLCK
A0A4E0R210	Uncharacterized protein	NSDGSIYLPK
A0A4E0R229	CD59-like protein	SSCTQCQIAQSIFDNEVQSETR; GCVSACTPQDNVK; VACCSTDLCNEK
A0A4E0R230	Acyl-coenzyme A thioesterase 8	INQFLAFDK
A0A4E0R242	Lysosomal Pro-X carboxypeptidase	DLNTFNADEQPAIAISR
A0A4E0R246	Natterin-4	NQMEGDTVVGK; EFPVDEYEVLCETGIK
A0A4E0R247	Receptor Mediated Endocytosis	SKDQEAYDSVIDGLSR; IGPEPTTDSFIAVMHSDR; ADMVDSQQLMR; LDISDEFKR; THHISLGDFPNLTK; DGCLDDEEFALVCHLIK
A0A4E0R265	Uncharacterized protein	FSLEDLK
A0A4E0R281	Adenylyl cyclase-associated protein 2 isoform X2	GSPPAGDVPPPPPPLPPMPVLPDLPQTK; VNSIMIDSCK; QLLTLVAQYSKPTDSEFSELVK; ASIEAAGKAK; VASDTPVKPPKPTQNQQVPR; SSEVNLLIPNDNMEFEEFPVPEQFLTK; AYDQFLSGPVAEFISLSSDIGGDVK
A0A4E0R298	UPAR/Ly6 domain-containing protein	TDCCSTHLCNEK
A0A4E0R2B6	Sorting nexin-2	LHNALTSLVTNDQDLSNAK
A0A4E0R2C4	Uncharacterized protein	FYSFEDYPNILILGCVDPDKDTK; VYCLTDGIK
A0A4E0R2G0	Large ribosomal subunit protein eL33 (60S ribosomal protein L35a)	KETDFYLGK; ETDFYLGK
A0A4E0R2G4	Platelet-activating factor acetylhydrolase IB subunit gamma	DMYDYMHPTESGYAK; IENGELGGFSPK; GITTIVETVK
A0A4E0R2H6	Glyoxalase	NLSNFAEK; SMGSIHSNCDVLDVCVDEK; VNVSMFAPDMNQMHVINHLTGETMNQTR
A0A4E0R2I5	Ubiquitin conjugating enzyme variant	MQGVNETTGQVDSR; NFYLLDELEQGQR
A0A4E0R2J1	Putative microtubule-associated protein	SWTDPTLK
A0A4E0R2K2	Eukaryotic peptide chain release factor subunit 1	IVDISYGGEHGLNQAIDLSADALSGVK; LLAEEYGTASNIK; SFGTVLEIITDR
A0A4E0R2L0	Endoplasmin	VFITDAAEDLIPK; DQTAIYYLSGASLNEVQK; MMQLIINSLYK; TLHIIDTGIGMTK; KPSDITDEEYK; QADTPTEPKDEL; GDDPSTDYYWK; RKPSDITDEEYK; LSEKDYEK; LGMLEDSSNK; ETLQQSQLIK; MISLTNETALK; RIIDAISK; DTLKEESESIFVDGLNASEIK; TVWEWVHINK; GLYHALSNDEEDPLGK; SQGDVFNPNYSYK; SGYTIQDSVDFAK; GIVDSDDLPINVSR
A0A4E0R2L8	Lengsin (Glutamate-ammonia ligase domain-containing protein 1)	NISQTMEPR; LAPDAVNWDINDR; TEVVDVPK; LCIVDLNGIHLSK; NSLESFDYVR; KLAPDAVNWDINDR; TGLQAADHYFIFK; LGEEFVDWFIQGK
A0A4E0R2P2	T-complex protein 1 subunit zeta (CCT-zeta)	TADEPLDLHR; CLEILSDCR; TDMDTTLIK; DAINDGLR
A0A4E0R2S4	Regulator of microtubule dynamics protein 1	LLLENLDK; NQLGEMYNYAIK; GYQMDPENAR; AEFYDKVDNFK; YVIEYEGEGFRVDEAK
A0A4E0R2S6	Uncharacterized protein	TGGTISIGQFDK; DIIDDQLLVCLR; EEEEEDESLIR; ITETITVLNEVAK; ETNEYIER; EKEVLQQELIQIR; NAADFHQFYYDAR; FLHELTYSLSEPPSAENDDTR; ECLHYLSGITDLEDFYSDLTTINAK; LLESDGITTDDDEAFKR
A0A4E0R2V0	Cytidine and deoxycytidylate deaminase zinc-binding region	IDLSNLSDDK
A0A4E0R2W8	Choline/ethanolamine kinase	SSVDSIVLDSINFAILSEK
A0A4E0R2X2	Golgi to er traffic protein 4	NLLCGFNEQLGR; DSTYATYLETIGR
A0A4E0R2X3	Kinesin protein	FVVTFPGDGK; ATQSEVYDIVAK; TNLSVHEDKDR
A0A4E0R2X6	Nuclear transport factor 2 (NTF-2)	QFAMQYYDK; MQQPSLDEIGK
A0A4E0R2Z1	NADH dehydrogenase [ubiquinone] 1 beta subcomplex subunit 11, mitochondrial (Complex I-ESSS) (NADH-ubiquinone oxidoreductase ESSS subunit)	LPADEELGPDFK; VKLPADEELGPDFK
A0A4E0R300	Serine/threonine-protein kinase 10	LAGLLDLESNELR; ELDQNQVQK
A0A4E0R301	Lamin-B receptor	VQVNPEGNTGNFFVDFWNGR; ILSQAIPDASGDKR; QPNHPTFTDMDK
A0A4E0R333	Putative Heat shock protein 70 (Hsp70)-4	INDVNLQEAER; QFLNETESWIR; SSMVNLIVNFFEK; DATINIQQNDLLDSIHDYR; QQVETLISEANK; DFDQVIFDYLR; MSASPMALPINLDGIADINTNR
A0A4E0R337	Guanine nucleotide-binding protein subunit alpha	SLWDDPGIK; MFVELNPDPEK; YYLDNLDR; EIDYESVTSMDPQHVIAIR
A0A4E0R345	Indoleamine 2,3-dioxygenase	NEEFFDAMR; IFLQDLK; NSHLGEIVQETHSDELQSAFK; IFLQDLKK; ACDDEENNWAR; KPIENGIVFEGVTK; TGDSLSIFYER; LDSNEFYVHLR
A0A4E0R355	Leukotriene A-4 hydrolase	LDGVDPDVSYNR; FDWNIDFTTK; TSPNSSALQWLEPELTADR; IHGNDVQWK
A0A4E0R377	Synaptobrevin YKT6-B	LHTELDETK; YQNPAEADGIMR
A0A4E0R383	CD59 protein	GCENSCSPADLR; KTTDTMTGCTVCSISQTWLDGK
A0A4E0R390	Far upstream element-binding protein 2	DRGGPMSHMYGGQETSQYAVPAEK; IVTTETSIPDR; MVLIQQTNSPTLEDKPLR; GGPMSHMYGGQETSQYAVPAEK
A0A4E0R3A4	Cytochrome c oxidase subunit IV	KKEEGPWNNLTIDEVK; NHDDKIEVLR
A0A4E0R3C8	Very long-chain specific acyl-CoA dehydrogenase, mitochondrial (EC 1.3.8.9)	ALSTQQSEQLSGMIEPFEK; SNLGIPGDSR; GFGGLTNSEPDKK; TDEILPFPK
A0A4E0R3E5	vesicle-fusing ATPase (EC 3.6.4.6)	DVDLNYLAK; ETTVEVPNVTWDDIGGLENVKR; IVSQLLTLMDGLK; QAAPCVLFFDELDSIAK; DTVCIALVDDTCPDER; LGDIVTVQGCPEIGYGR; EDEEDKLNEIGYDDIGGCR; LIVDDAVSDDNSVVSMSQAK; SHVIVMAATNRPNSIDPALR; ETTVEVPNVTWDDIGGLENVK; QARPNAMEDESDPVPEITR; LDQLIYIPLPDEK
A0A4E0R3F1	Ornithine aminotransferase (EC 2.6.1.13)	KSEDVYTKEDR; TLSACSSSTDPTCYEGFGPYMPGFDIVPYDNLK; YMDFLSAYSSVNQGHCHPK; AQGIYVWDTDGNK; HNVLFIADEIQTGLGR; IVDTLIQQSK; SEDVYTKEDR; LLPMNTGVEAGETACK; ELCDKHNVLFIADEIQTGLGR; IMLCIKPGEHGSTYGGNPLACK
A0A4E0R3F2	ATP-dependent metallopeptidase HflB	FADVAGCEEAK; QIYVSLPDIK; EDAQSVTMVHFDK; GIVHHVEVVNK
A0A4E0R3F4	long-chain-fatty-acid--CoA ligase (EC 6.2.1.3)	SLDVENLSDDDLCRDDR; WYTYEEVDDHIR; LAQGEYVTPNKVEDLYSSSVLVNNVFVDGDSR; TIGYANMKPVEK
A0A4E0R3F5	Glucosidase II beta subunit	MLLENPGYLEFTDK; NKDNDWSPQDTSLGR
A0A4E0R3J0	Legumain like	SAPSGKPSDVHEHLDCYQNVYDQYK
A0A4E0R3J7	Signal recognition particle receptor subunit beta	LPVDFVECSAVSDISPIK
A0A4E0R3J9	Mitotic checkpoint protein BUB3	IAVEMFDPSPEVQK
A0A4E0R3K8	26S proteasome regulatory subunit T3	ILLELLNQMDGFDQNVNVK; MNLSDEVDLEDYVARPDK
A0A4E0R3L8	Uncharacterized protein	KLQDELCESVSK; LNNLDVR
A0A4E0R3N7	Glycine cleavage system protein H	VFLESEH
A0A4E0R3R7	Mitochondrial import inner membrane translocase	DIHDAEAVRK; TYDQLSGISIDEAK
A0A4E0R3R9	Chloride intracellular channel protein 4	NMYDTESFVYSCPSDR; NMYDTESFVYSCPSDRDILMHYEER; DIRPCLLGPEYLHDIPQSK; DILMHYEERDPLPK
A0A4E0R3S0	ADP-ribosylation factor-like protein 1	QDIPGCMTISEVANSLGLATIK
A0A4E0R3S3	Mastin	GKDTCSGDSGGGLYCHDPSNDR; DMQLKPGTK; DTCSGDSGGGLYCHDPSNDR; CLDDSWK; KEEVQQDYR; EEVQQDYR; KKEEVQQDYR
A0A4E0R3U8	14-3-3 protein epsilon	DNLTLWTSDMNVEK; LMQEHIEK; MLNSIEQK; ELEEICSSILSLLDEHLIPSSVSAECK
A0A4E0R3U9	U4/U6 small nuclear ribonucleoprotein Prp31 (Pre-mRNA-processing factor 31)	TVLVLGNDILER; VMNDLDYFSK
A0A4E0R3X4	Eukaryotic translation initiation factor 3 subunit A (eIF3a) (Eukaryotic translation initiation factor 3 subunit 10)	VQNQLQPNAPNAINLNNPETQVLHFQTR; KEQVELIQEER
A0A4E0R3X9	Caspase 3 apoptosis cysteine peptidase	TQMTSTTSTLTR
A0A4E0R3Z0	Transgelin	AYEDILKDGVVLCK; AYGVPTSDVFQTVDLFEKK; AYEDILK; INENSTMPFK; DRDQEAQALDWIEALLGTK; AYGVPTSDVFQTVDLFEK; IMENINAFQEAIK; KINENSTMPFK
A0A4E0R447	Nuclear pore protein	VNLFTQLPDCIR; LSQVASQSSGITDSNK
A0A4E0R458	NADH dehydrogenase [ubiquinone] 1 alpha subcomplex subunit	VIAVEGNIASGK; LIETGDVTFK; ALCNLFNTGHGFIVDR
A0A4E0R477	Hsp90 chaperone protein kinase-targeting subunit	EKAEFETQYK; FMNPEPEYQK; WNHIEVSDDEDDTHPNIDTPSLFR; LGPGGLDPVEVFDSLPADMKECFEK; LGPGGLDPVEVFDSLPADMK; TIINSAALEHEEPKPGTEDSEEVAINR
A0A4E0R482	Protein kinase C kinase 2	LDNLLLDSDGFLK
A0A4E0R492	Heat shock 70 kDa protein 4	LYEQDELEQKR; VHYNDGVYAFTPEQVVAMQLTK; LVNDTTAIGTAYGLYNVDLPAADQPPR; ILYPVEEGADGR; DFDEVIFEK; SLTDDPVLK; AMSANSQELPVNIECLLNDR; VHGLSCKPGEICK; LYEQDELEQK; AMSANSQELPVNIECLLNDRDLCSK; QLNEFCEIEGK; KAMSANSQELPVNIECLLNDR; VVDVVINVPTYLTDCER; YRDLPVDASIMQFTPK
A0A4E0R4A4	Carbonic anhydrase (EC 4.2.1.1)	WAENFPHCDGIMQSPVHIVTSDTK; SLNFPSTESR
A0A4E0R4A5	ADP-ribosylation factor protein 8B	GVNAIIYMVDSADQDKIEAAR
A0A4E0R4C1	ADP-ribosylation factor 6	FNVWDVGGQEK; QDLPNAMRPHEIR
A0A4E0R4C4	glutamine--fructose-6-phosphate transaminase (isomerizing) (EC 2.6.1.16)	GNFDYFMQK; QVLQLDEK; GLDVDCPR
A0A4E0R4D3	S-phase kinase-associated protein 1	TDDIPSWDQEFLR
A0A4E0R4J0	To multifunctional cyclin-dependent kinase	SFVLDHLPDGPVTK; LHTTNEGQINALVADMQEK
A0A4E0R4P2	DNA topoisomerase 2 (EC 5.6.2.2)	ELVLFSNLDNER
A0A4E0R4Q8	Calreticulin	LDKPFSTEGK; APEIDNPEYAPDDK; VEPTKTDADHEEL; LLVDNEQK; SGSLEDHWDLLPPK; DSQGEWEISAGK; KLDKPFSTEGK; IADPSVSKPSDWVDEPEMDDPNDK; KPEDWDDEMDGEWEPPK; DGINEWVQSK; EEVACPDDLLTHLFTLIINPDNTYK; APEIDNPEYAPDDKLYLLK; LFGSDLDPTDIHGESPYK; TDADHEEL; IDNPDYK; LMFGPDICGYSTK; YDQSVSCGGAYIK; DSQGEWEISAGKDPVNDKDFGLQTK; KPEDWDDEMDGEWEPPKIDNPDYK; DPVNDKDFGLQTK
A0A4E0R4T1	60S acidic ribosomal protein P0	GTIEIISDVPLITK; IKEYLSDPSK; EILEANRVEAPAK
A0A4E0R4T4	Cathepsin B	GVNECGIESEVVAGLPK
A0A4E0R4V0	Uncharacterized protein	QSSTELGVAIPLIDAVLNHSVK
A0A4E0R4V7	Nuclear protein localization protein 4	FYSLENLSCR
A0A4E0R4W2	Succinyl ligase	KLMSDYDVNVQR; LMSDYDVNVQR
A0A4E0R4Y3	Phosphatase 1B	CVASLMDVCGEILDTSLHK
A0A4E0R508	Collagen alpha chain	GPIGPVGDAGKR; GPIGPVGDAGK; LVAGLHSGSGTQFDPAR
A0A4E0R512	LAO/AO transport system kinase	IGLSGPPGAGK; QMTENLFQGNR; GIVEVADVVLVNK
A0A4E0R514	Cathepsin B	SNGIVTGGSLEEHTGCAPYPFPK; FDAFSDQLIHYVNEESGASWK
A0A4E0R528	Alpha crystallin-containing small heat shock protein variant NtermFhHSP35a	NLDQLIPNYAPDLVSR; SYQLPQSVDPLSLGAK; GGWGEGMLDYLSDAYEPGEDGK
A0A4E0R535	kynurenine--oxoglutarate transaminase (EC 2.6.1.7)	GALDAIGDQSVPYDLK; VFDLDELK; STEILESSIK
A0A4E0R547	Ras protein Rab-2B	TAANVEEAFIDTAK; EHGLIFMETSAK; IQEGVLDVNNDANGIK
A0A4E0R562	Lethal (2) tumorous imaginal disc	KTDDLDEPSR; FQEVSEAYEILGDESK
A0A4E0R567	Importin subunit beta-1	LESVIGLENHLASNQDR
A0A4E0R575	Vinculin	NLIDGVEK; IESSGDQPTASSTSSEK; LDNVACHQILDRFESVCPTLK; VFLDEQVKK; LNSQLGESGMLHWIDLK
A0A4E0R581	protein-tyrosine-phosphatase (EC 3.1.3.48)	LRPQSIDCDQER
A0A4E0R588	Talin-1	VIEGQQGKPDQAAR; STTTALIANANR; TLQIDDSSTVAELMETICSK; LLVIQTIDGTR
A0A4E0R592	MHD domain-containing protein	VVTPVNEQVEK; VSILGNLGSNTDSELSSLHSIPK
A0A4E0R5A8	Uncharacterized protein	LNAANTQIDEITR; GLVDAELEDVR
A0A4E0R5B7	AIMP2 thioredoxin-like domain-containing protein	LNILDSLPSNWR; VAEEFDEIGR; IELGLMFNPDLR
A0A4E0R5D8	Tumor protein D52	LEDSDAYIK
A0A4E0R5E9	Xaa-Pro aminopeptidase	TCNPVHTVPLSFAGETWQQK
A0A4E0R5F6	Putative cyclin	VMDIYAVDDK
A0A4E0R5G9	Actin protein 2/3 complex subunit 1A	LQTVHQNCINELR; DGCLVFWDLPTLCK; KFQDIDR
A0A4E0R5H0	S-syntaxin	QYATIQCDFR; QLEHTITQQEAADPGSATVR
A0A4E0R5H7	AP-1 complex subunit gamma	SPDTLNYFR
A0A4E0R5I5	Actin protein 2 B	IVVCDNGTGFVK; IGNVEVQDIMIGDEASELR; GYAFNQTADFETIR
A0A4E0R5I8	TPM domain-containing protein	TDLFGNK; LNTLLQDDYAR
A0A4E0R5J1	non-specific serine/threonine protein kinase (EC 2.7.11.1)	DLIISEIEVMK; VMEISLPTNVQK
A0A4E0R5L6	SURF1-like protein	PTQPQYMLTYDK; QNAFVLVPADTSENDPLCMLDTSSPK; VKFDHDLR; SENSQSPHSEWQK
A0A4E0R5M4	Pre-mRNA-processing-splicing factor	NNVNVASLTQSEIR
A0A4E0R5N3	Syntaxin-binding protein 1	DAVGLQDLSNLIR
A0A4E0R5N7	Dynein light intermediate chain	ISILEENFTQIR
A0A4E0R5U3	Coiled-coil domain-containing protein 51	VQLENISQNVEK
A0A4E0R5V4	Speckle-type POZ protein	YQIDSMVTMAER; RPQVDSSGQDTTANAR
A0A4E0R5V8	mRNA (guanine-N(7))-methyltransferase (EC 2.1.1.56)	NLACVEIPQAVENFQK
A0A4E0R5W4	Leucine-rich PPR motif-containing protein mitochondrial	DIDGLAAFFDR; MPLSSVAESLIK; KVDPVPEIDLVNK; TDPESADDSYLVSLTR; SFQMLDPVAIAFDVIR; DDGTVPVVDMK; SHDWVEQNYLNK; IQYTTNNELIR; ASLLGTLNEACDVLTHWSSTVDDSR; ESDPDHITAFVDTCLR; QFGSMLEAIMTPQNMK; DENLDWFDR; AESFDNLWSQIK; NIHNAVESLCR; VLDQTQHDLPPPLTHFYK; ERAESFDNLWSQIK; QDFSGLLELLEK; LLYASIGSPDGSVKPDPEALAEK
A0A4E0R5Y7	Laminin subunit beta 1	TGACEGCSQNTGGHNCER; GNTLVEGWTQLDR; VQEILTETDNER; CQNPSQTVNVYQDTSK; LLCGDNGVRPVDDADPK; DLFDELVEK; VQEILTETDNERR; IENVVSR; YAYFSNDCK
A0A4E0R5Z1	Serine hydroxymethyltransferase (EC 2.1.2.1)	YYGGNEIIDK; SVLETIGSCLGNK; LDQADWGVNVQPYSGSPANLAVYTGLLKPHER; QLTSLNLIASENFTSK; SDSELWTLLTDEK; YYGGNEIIDKVEVLAQHR; EANTPEFVQYAK; LDTTTELIDYDALER; RSDSELWTLLTDEK
A0A4E0R603	V-type proton ATPase subunit a	IEDLETVLNQTR
A0A4E0R634	Glycerol-3-phosphate dehydrogenase (EC 1.1.5.3)	LVGGLVYYDGQHEDAR; SMAEETVDK; NHVIEVSSNR; LCDESGQHLNK; GYISLSDLER; LVQEHGMDVDVAR; DPNSSDTQSIAR
A0A4E0R647	Glycosylphosphatidylinositol anchor attachment 1 protein	SLNNLQER
A0A4E0R648	Heat shock 70 kDa protein cognate 4	MNPTNTVFDAK; MKEIANAYLGK; FDDTSVTEDR; RFDDTSVTEDR
A0A4E0R664	Eukaryotic translation elongation factor 1 beta 2	STIVLDVKPWSDETDMAEVER
A0A4E0R676	fructose-bisphosphatase (EC 3.1.3.11)	FIIQEQSKFPNATGELTQLMNGIQTATK; GNIYSINEGYASHWDEAITEYIHEK; AGFTHLYGLTGSSNVQGEEVKK; YIVCFDPLDGSSNIDCMGSIGSIFTILR; FIIQEQSK; RAGFTHLYGLTGSSNVQGEEVK; FPNATGELTQLMNGIQTATK; AILDTDYMTLTR
A0A4E0R677	Serine-threonine kinase receptor-associated protein	LHQFDPDYAELD; KGEVVNQVSAHK; DHVLLGGGQEAHEVTTTAVGQGK
A0A4E0R686	Nodal modulator 2	LTLFPLDHPDR; ICLPSAEK
A0A4E0R6C3	Thioredoxin domain-containing protein 17	NIPDLNVDSVPTLVDYSR; ILNLEQNPNTQR
A0A4E0R6C6	Microtubule-associated protein RP/EB family member 1	HGVDKEVPIEK; FQDNFEFVQWFK; FFDANYDGHPYDALAAR; FNTNLEHEYINNFK
A0A4E0R6D0	Phosphorylase b kinase regulatory subunit	LQLEYESIGDQR; NLVELNASSIGMAK; LNYETGEPIDDPNYK; AFIQDAMNAFAQDR
A0A4E0R6D1	Succinate dehydrogenase [ubiquinone] iron-sulfur subunit, mitochondrial (EC 1.3.5.1)	NHLACIWEIDK; MQDYKVDLNDCGPMVLDALIK; WNPDKPGEK; IKNEQDPTLTFR; NVREEDLGK; DLVPDMNNFYAQYR; ATYYQSVEDR; ELNPGLAIGEIKK; NEQDPTLTFR; WNPDKPGEKPR
A0A4E0R6D5	Uncharacterized protein	QNPQELIEK; PLDDFFAK
A0A4E0R6E2	Synembryn-A	SDELLCPIFNVLIK
A0A4E0R6F5	Serine protease HTRA2 mitochondrial	SDVFVHLSDGR
A0A4E0R6I9	Uncharacterized protein	VGETVETVQSEK
A0A4E0R6J8	Aconitate hydratase, mitochondrial (Aconitase) (EC 4.2.1.3)	ISLVDLK; HSEALLSPDQGCQYDR; QGMLPLTFINPADYDR; SYLNLRPDR; VIEINLDTLEPHVNGPFTPDLAHPISK; GHLDNISNNMFIGAVNAENGEMNK; ANDSNKEVYDFLASASAK; WDGKDLEQMTLLIK; NIKPDQPVR
A0A4E0R6K3	Uncharacterized protein	GPIGPVYENGPAEGDR; GPIGPVYENGPAEGDRFNPR
A0A4E0R6K9	Collagen type IV alpha 2 chain	LLVIASPEGAYDHCTVYSPCDK; LFELVDTNQK; GPAGDDGEAGPQGR
A0A4E0R6L7	Glutaminyl-tRNA synthetase	LIESGVVAGWDDPR; ESLQLFEDMK
A0A4E0R6M8	DUF1907 domain-containing protein	MIFDLHCPK; LDDIAYALQSHLK
A0A4E0R6Q5	Eukaryotic translation initiation factor 5B (Translation initiation factor IF-2)	ILPDMVFNTR; SVDIPYSGINIGTVHK
A0A4E0R6S5	Vacuolar proton pump subunit B (V-ATPase subunit B) (Vacuolar proton pump subunit B)	NTTCEFTGDILR; DKGPSILAEDYLDIQGQPINPSCR; SAIGTDMTR; TVSGVNGPLVILDDVK
A0A4E0R6S6	CDK5 regulatory subunit-associated protein 3 (CDK5 activator-binding protein C53)	VDTQTDFFGR
A0A4E0R6S7	4-trimethylaminobutyraldehyde dehydrogenase (EC 1.2.1.46) (EC 1.2.1.47) (Aldehyde dehydrogenase family 9 member A1) (Formaldehyde dehydrogenase) (Gamma-aminobutyraldehyde dehydrogenase)	GNFLLPCILTNCNDQMK; ELDNIVSNAAR; LQVDDPFLPDTSMGALITPEHLQK; ENSFDSVLAHTQLK; EEVFGPVITLLHFDDEDEVIR
A0A4E0R6T6	small monomeric GTPase (EC 3.6.5.2)	INVNEIFYDLVR; YDPTIEDSYR; YDPTIEDSYRK; QVEIDSQQCMLEILDTAGTEQFTAMR; DVDEFPLVLVGNK
A0A4E0R6U0	Putative tegumental protein	LSENPKPAGEYLTYSLDNGEHK; NDGVSPDFVQK; VYESNMSLESVDHCLQVIK
A0A4E0R6U2	ATP-dependent (S)-NAD(P)H-hydrate dehydratase (EC 4.2.1.93) (ATP-dependent NAD(P)HX dehydratase)	DTISDGSTTIVCDLDGSPR; HCCSTNKPVVIDADGLALITEK; SYSPDLIVHPDLDVNFSESR; GENWENTAK
A0A4E0R6V9	CUB domain-containing protein	ITIMITSLNLGTGGNCDK; CEYTVTGDAGK; ITIMITSLNLGTGGNCDKDYIK
A0A4E0R6W4	Dihydrolipoamide acetyltransferase component of pyruvate dehydrogenase complex (EC 2.3.1.-)	IIVNANEPGIK
A0A4E0R6W9	Proteasome subunit beta	IQPVEYDVVTTR; ATEGNIIAEK; DSTEYIRPHDVANK
A0A4E0R6Z0	Pitrilysin metalloproteinase 1	SNPNLLLDMMQK; FSLHGEPDGLK; TVNVFENALDWAETAEFPAQDVNEAK; EQTDQDPAWEK; LMPETYGFVSGGHPDSIPTLTWNDLK; LNELDFMQEGWR
A0A4E0R6Z3	Dynein light chain	NVDMSDEMQQDAFTISNTALQEFNIEK; NADMSEEMQQDAIEVATHAFEK; NYGSYVTHETK
A0A4E0R714	non-specific serine/threonine protein kinase (EC 2.7.11.1)	MITVDPIKR
A0A4E0R726	phosphatidylinositol-3-phosphatase (EC 3.1.3.64) (Phosphatidylinositol-4-phosphate phosphatase)	YYMNNFTDGFR; TNCIDCLDR
A0A4E0R737	V-type proton ATPase subunit	QTDYHVLVQCETLEDLK; SYLEDFYDFCK
A0A4E0R740	Putative reticulocalbin calumenin dna supercoiling factor	ILALETLEEIDK; VTMDELVLWLEK; YDQEAFLGEDAESFIK; DAFISEDEYISDMWTGEK; LLFTDASCFLHPELHDK; HVIAESSDPADDEEENVNATLER; TIASDIK; IFDKIDINKDGK; ILALETLEEIDKNK; SEADHLMQEVDMDNDGR
A0A4E0R746	TraB domain-containing protein	ESIDDVVNIVSR
A0A4E0R753	Glutathione synthetase (GSH-S) (EC 6.3.2.3)	NHVLGWENPDIER; FEVCEDK; ETNIYDQR; EGGGNNYFGSEIVEQLEHVLK
A0A4E0R763	Carbamoyl-phosphate synthase large chain	YVTHCDELR; LYFDELSLER; MSIDEWLK; ALSQTTQIFIDK; ELTGAENVLDGFR
A0A4E0R790	Pyruvate dehydrogenase E1 component subunit alpha (EC 1.2.4.1)	VTEAQLCSDEEIK
A0A4E0R793	Nucleotide exchange factor Fes1 domain-containing protein	EDIGILEELLPK; FAESNDPADAELR
A0A4E0R7A1	Succinate--CoA ligase [ADP-forming] subunit beta, mitochondrial (EC 6.2.1.5) (Succinyl-CoA synthetase beta chain) (SCS-beta)	IVFTIDEALNLAK; LNFTTDTLINQGATLIER; FLADNTASTDVVVK; IHEYTAMELLQK
A0A4E0R7B2	Solute carrier family 12 member 9	DVLQDIWTER
A0A4E0R7B9	CUB domain-containing protein	VTAELEKDFVK
A0A4E0R7C0	NUP210 protein	VLPTNTDSNNR; FTVVCDVAEK
A0A4E0R7C5	Pyrroline-5-carboxylate reductase (EC 1.5.1.2)	EKYGIEYLQNNNEMAK; SDVIFACLKPNVILSALNEIAK; YGIEYLQNNNEMAK
A0A4E0R7E0	Ras GTP-binding protein Rho1	KLVIVGDGACGK; DQFPEVYVPTVFENYVADIEVDGK
A0A4E0R7I1	60S ribosomal protein L32	HIHPDGFK
A0A4E0R7J5	Uncharacterized protein	SVEDPEDEDDILNR
A0A4E0R7K6	Transcription elongation factor A protein 2	ESENPEVATLGK
A0A4E0R7L6	K Homology domain-containing protein	NLGPLNESTTGSVDGDQHSVIK
A0A4E0R7S9	Dolichyl-diphosphooligosaccharide--protein glycosyltransferase	GYSLTGLEEAFTSENWLVR
A0A4E0R7T4	FACT complex subunit SSRP1	YDGFGEVESESVAK; YFDIDVTK
A0A4E0R7T7	Serine-threonine kinase receptor-associated protein	DGDLIFTAAK; TENLLTASGDYHAK
A0A4E0R7U6	Guanine nucleotide-binding protein subunit gamma	TIEAISNHCFENAQSDPLLAPPR
A0A4E0R7V6	NADH dehydrogenase [ubiquinone] 1 beta subcomplex subunit 9 (Complex I-B22) (NADH-ubiquinone oxidoreductase B22 subunit)	DIKDPILAK; GSHVYDIQLDAWHPLEK; FNLVDFR
A0A4E0R7X4	Translational activator gcn1	IVNAADANSR
A0A4E0R7Y9	Proteasome activator complex subunit 3	NHYATLHDIILK
A0A4E0R7Z4	Adenylyl cyclase-associated protein	EIVDSTNAYANK
A0A4E0R820	L-2-hydroxyglutarate dehydrogenase, mitochondrial (EC 1.1.99.2)	TNIYPVPDPR; AIYSPETGIVDWR; LIVATNDLDVTR; TVALSFAEDFKK; AGQLVDDFVIDVK; VVSNSTTPNSVQTK; HGGTIFTGFQVDK
A0A4E0R825	6-phosphogluconate dehydrogenase, decarboxylating (EC 1.1.1.44)	SLEEFVIK; LVPLLEPGDIIIDGGNSEYLDTNRR; LTNEEMAEVFR; VDDFLANEAK; DKDGSYLLDHILDGAGQK
A0A4E0R836	coproporphyrinogen oxidase (EC 1.3.3.3)	YFEVDLGQGR; HSEIDVDKDCK; HAEMQNFDPK; GIGGIFFDDLEGESHEK
A0A4E0R850	DnaJ subfamily B member 4	EIYDKFGEEGLK; GADLDEIKK; EIAEAYEILSDPK
A0A4E0R859	Nuclear pore complex protein Nup205	TSATRPDSDETPSK
A0A4E0R862	Thiol-disulfide exchange intermediate	LFLNQTATPDFDSCEK; GDAVQTVDLTPSDLEDGK
A0A4E0R865	Phosphoribosyl pyrophosphate synthetase-associated protein 2	IAIILDDIIDDVQQFVK
A0A4E0R869	Alpha actinin sarcomeric	CNQALEDAYVFDNPFTTLSMPTLR; VPYVPAAEMYISSIANKWDELEK; LEPNEFK; FHQIANVNK; RHEAFQSELAANDDRVER; NWMEHTEEDLHDSPIIHSMAEVQR; FAIQDIQIEDFSAK; YHDMETVNGR; KVNEQIVSIENDFR; YSTIFSTTQEMK; FAGASNANIAANR; PIEDYEGYPDTDEVVNDPNAPIDPVWELQQK; HEAFQSELAANDDRVER; YSELSSQNALHNLNYAFDVAEK; VNEQIVSIENDFR; MLDPEDMVNSPK; LETTYNTIQTR
A0A4E0R870	Actin protein 2/3 complex subunit 3	VYTSDTSPPNK; FDIPGDPDFPR; DIIDEALYLFK
A0A4E0R873	Tetraspanin-6	LDSNFKPLYPDCPK
A0A4E0R883	T-complex protein 1 subunit gamma	ELDIWDPLVVK; YWTLGVDGTTGK
A0A4E0R891	Eukaryotic translation initiation factor 3 subunit D	VADWSGNIYQDMK; VEDVLFFDTR
A0A4E0R8A6	omega-amidase (EC 3.5.1.3) (Nitrilase homolog 2)	GEEIIATDIDFDELKR; AGKGEEIIATDIDFDELKR
A0A4E0R8C8	Putative actin-interacting protein 1	IFVYDGNNGK; LVTVGFDDR
A0A4E0R8D3	Phosphatase inhibitor	LAAAVEDNDEQPR
A0A4E0R8D9	Mitogen-activated protein kinase kinase kinase 15	TFDSNPDAR; LYSQGITDEEDFLK
A0A4E0R8G1	peptidylprolyl isomerase (EC 5.2.1.8)	YHIQLLSSDDPPQYTAMPGHER
A0A4E0R8G7	Protein TFG	LFDEDDLLIK
A0A4E0R8G8	U5 small nuclear ribonucleoprotein helicase	GTQIYNPEK; YISSQLDNPIR
A0A4E0R8K2	Dynein light chain	NADMSNDVQEDAVQTAAYALDKYQVEK; NADMSNDVQEDAVQTAAYALDK; NFGSYVTHETGNFIYFYLQDR
A0A4E0R8L3	Glycogen debranching enzyme	GYDELVPHNIDVVNEK; NFAESNSNVYLR; FYDSYGLK; DDFINGLPDVK; FFINYPDPSSGK; TLSDNDMAYR
A0A4E0R8L4	Protein transport protein SEC23	ATMAEFIQQSEANDGVR; AESTDSIDVLR
A0A4E0R8L8	Putative sorting and assembly machinery (Sam50) protein	NLNELFDNVK; IELNYCVPVHSQPGDTLK; TEDDLIKR; GSDATFETFSHIEK
A0A4E0R8M7	Serine/threonine-protein phosphatase (EC 3.1.3.16)	ELDQWIEQLYNCK; IQEVPHEGPMCDLLWSDPDDR; GAGYTFGQDISETFNHSNNLTLVSR; QITQVYGFYDECLR; YNFLQFDPAPR
A0A4E0R8N2	General vesicular transport factor p115	SLLNTLDNR
A0A4E0R8N5	Major vault protein isoform G	ALLDFTDTDGQER; FHEDPFPLYPGEMLDGR; TFVCMQDEK; APNDRDHSNVIR
A0A4E0R8Q7	Dynamin GTPase	FNTAYCNTIDGVAK
A0A4E0R8U5	Arp2/3 complex 34 kDa subunit	FFDLQPTLEPK; DDETLYVNAMHDR; VFMQEFTESQR; MNYTLPDFDGVVYYVCDSGSDK
A0A4E0R8W9	Defective in cullin neddylation protein	QNMISAGPLLNEAK; VALQCLQSNNWK; LEQAIDFFYK
A0A4E0R8X2	Galectin domain-containing protein	LNNESVCHVAHLVK; AVPDFENFTLTPTR; STPSTSNVDVR
A0A4E0R8X6	Carbonic anhydrase (EC 4.2.1.1) (Carbonate dehydratase)	NLEPVDVLSQINVIQQMSNVYSYPLLAQK
A0A4E0R8Y2	Aldo-keto reductase	HIDGAFVYGNEQAVGEALK; LHPEYPFKDEF; QIDMILGMCR; HIDGAFVYGNEQAVGEALKDGMK
A0A4E0R8Y3	Dynein light chain	DFGSSVTHTENSLIHFTLDKR; MVEFAISTAVQALDRYEVSK; EIADYIK; DFGSSVTHTENSLIHFTLDK
A0A4E0R8Y4	DM9 domain-containing protein	DGNVPSNAIDAGDGIYVGR; LMHDGDMLPAK
A0A4E0R8Z1	Putative DnaJ subfamily B member	ISLSQLFPDPNIK; LNEEPIPAR
A0A4E0R907	RNA helicase (EC 3.6.4.13)	IFVLDEADEMLSLGFK
A0A4E0R916	RNA-splicing ligase RtcB homolog (EC 6.5.1.8) (3'-phosphate/5'-hydroxy nucleic acid ligase)	STPDDLDMHIIYDVSHNIAK; LTQTLFDHIPVGVGSK; NLDYTDVLEDLQAK; NVTDVVNTCQAAGISNK
A0A4E0R933	RNA-binding protein EWS	EDTVFVSNLPQNIDHETMK; GEALVTYEDPQCVQAAIK; INSNLPSVTNPDGLREDTVFVSNLPQNIDHETMK
A0A4E0R946	Cytochrome b-c1 complex subunit 2 mitochondrial	DRLNTGLHENDPTHTVAFHK; GPCTLLINDR; VGTYSIDQIEQFHQHSFTPAK; QNHTYESPEVR
A0A4E0R949	RNA helicase (EC 3.6.4.13)	GLDIPDVR; AVINVGLPVEVDDYVHR
A0A4E0R952	Ribonucleoside-diphosphate reductase (EC 1.17.4.1)	SAIVANQGSIQHIQGIPQDMKPLYK; GILQPDMWGVDTEELSK; SDSIEGIYDTLK; VIDVNFYPVIEAK
A0A4E0R980	E2 ubiquitin-conjugating enzyme (EC 2.3.2.23)	VCISILHAPGDDPMGYESPVER; ILLSVVSMLAEPNDESAANVDAAK
A0A4E0R9B3	Dynein molecular motor protein light chain	VQQWTSSVIEQCLNHLTK
A0A4E0R9D5	long-chain-fatty-acid--CoA ligase (EC 6.2.1.3)	DVQPNYLFTVPR; HSEPQVTDDSLVR
A0A4E0R9F5	Uncharacterized protein	QLTSGTPVSDIK; LIEYNSFIDK; KFILDIQGLNNK; KQLTSGTPVSDIK; KLIEYNSFIDK; KQLTSGTPVSDIKDWK; QVCTGAEEVTENFLHK; FILDIQGLNNK
A0A4E0R9K0	Uncharacterized protein	PAVDYGYDESAPEIASFYR; FIEYHKPDR
A0A4E0R9K1	Lamin	SLAVKPGTTCTIWSGDTDTTHNPPADIVMK; KTYEDEIQALR; DQTATELEDYKVQIEETFESK; LINTSNEDVSIGGWELVHEVDGK; TYEDEIQALR; SFNAGSEAIISLLDGDGLEQAK; EFTQLMNTK; DQTATELEDYK; LKDELEESFR; TMYIEEEVEGR; ADDLAHDLSK; NLVDDLAK; NEEKDELAHLNDR
A0A4E0R9K3	LITAF domain-containing protein	LGGSSTSEDKFK
A0A4E0R9L4	Ubiquitin carboxyl-terminal hydrolase 7 (EC 3.4.19.12) (Ubiquitin thioesterase 7) (Ubiquitin-specific-processing protease 7)	AGLPSNCDLQFFQDDAK; FLEEQNLEEAK; VLLDNLENK; NIPTHLLELGDNPLQYNPK; DLVDTFGIPFTVR; FMSTLELDR; TIYDAFEEYVAK
A0A4E0R9M5	Putative aminopeptidase W07G4.4	GIVYDSGGYDLK
A0A4E0R9P4	exodeoxyribonuclease III (EC 3.1.11.2)	YVIEESPDIFAVQEIK; SAGFTDQER
A0A4E0R9Q1	Vinculin	GLQLTETDASELFDDDLAAIHVTK
A0A4E0R9Q2	Glucose-6-phosphate 1-dehydrogenase (EC 1.1.1.49)	LNTFIETK; YQHIQLPDAYER
A0A4E0R9S3	Procollagen-lysine 2-oxoglutarate 5-dioxygenase	LEGGYENVPTR; NVFMMVDNR; SDDYVEIVEGTKK; VVFGAEDFCWPQQSLADVYPTVKPGQK; PGIDYQGGGTR; SDDYVEIVEGTK; FTEETGYLYNIK
A0A4E0R9T0	1-acylglycerol-3-phosphate O-acyltransferase 6 (Lysophosphatidic acid acyltransferase zeta)	MRPDEDGIAFAR; IISAAVPTVWFDRDEILDR
A0A4E0R9T5	RRM domain-containing protein	VIFSNEEDALEAFNSK
A0A4E0R9T6	SEC24 A COPII coat complex component	INNSAEAIQDFLR
A0A4E0R9U2	Dynein heavy chain cytoplasmic	VKDDIEALHAK; NANEMFR; LNTTDLFDEWTR; EVDCLDVSK
A0A4E0R9U3	Tropomyosin	IDNDKIQIELQNLQSTEK
A0A4E0R9W8	E1 ubiquitin-activating enzyme (EC 6.2.1.45)	CPHPLQFDIK; MNPEMNIDAHENR; LNVVEFEKDDDKNFHMDFITAASNLR; ATCYNIQPADR; SALSDVDTAK; LGQEDFQK; LTVTDMDSIER; ETDKFMER; GSLPGSWNQSDSR; VGPETENIYDDR
A0A4E0RA31	Prefoldin subunit 4	MVELDELISDSK
A0A4E0RA34	MICOS complex subunit MIC60 (Mitofilin)	DLDELRDHIDPNK; DFAESETDLSDELKDADDGIELAVR; AIEDVVDGR
A0A4E0RA65	Branched-chain-amino-acid aminotransferase (EC 2.6.1.42)	LCLPDFSASELLECIK; PLFAGIDPTIGVDICSK; ELTDIQWAVNGPHLWTHPIDASR; DGGWNKPEIR
A0A4E0RA88	glycerol-3-phosphate dehydrogenase (NAD(+)) (EC 1.1.1.8)	MWVYEEEVDGK; KLTAIINDQHENVR; MWVYEEEVDGKK; LTAIINDQHENVR
A0A4E0RAA2	Ubiquitin-like domain-containing protein	NAINAYCNYTDER; STTETGSLVTGCSPAAPEHDVSQNR
A0A4E0RAA8	Uncharacterized protein	MYNDAYDHR; FQQNLGQDK; WSDMEYNMNR
A0A4E0RAB8	GDP-mannose pyrophosphorylase	VEGTPNDPNPNKPFTK
A0A4E0RAD4	UV excision repair protein RAD23	LIQENEQEFLEFLNAPITAESADAESR
A0A4E0RAG4	26S proteasome regulatory subunit 8	VPDSTYEMIGGLDK; IDEHQFVVTEK; NIDISQISPNCR; EHAPSIIFMDEVDSIGSTR; VHVTQEDFELAVAK; IDILDSALLRPGR; KIEFPAPNEEAR; FVVDIDK
A0A4E0RAH0	Enamine/imine deaminase	AFELYNELASK; TTVLLSDMNNFAK; NISAILDAAHLSMK
A0A4E0RAI7	adenylate kinase (EC 2.7.4.3)	GQLVPDSVVTSMMLGECEK; SNLLLDGFPR; IYNDEFNPPK; GFDDVTGEPLTQR; TLSVTCVLNLDVPFDEIINR
A0A4E0RAJ8	Leucine-rich repeat-containing protein 47	TADFSNNDLSSLPTNLHR; LYQDAEADRK
A0A4E0RAK2	Activator of 90 kDa heat shock protein ATPase 1	FMQTDGVR; QLTLTEEFFCTPDDLYK; GDAVVEAIPDGK; EEYSQNLILPTK; YSIFGGNVEGAFISLTPGK; GCTNLNQSQVPTK
A0A4E0RAL0	Heterogeneous nuclear ribonucleoprotein A2	GFGFVTFDDYDPVDK; KDVTQEDLR; GFGFITYKEPEMVDTAQANRPHEIDGK; DVTQEDLR
A0A4E0RAM4	Uncharacterized protein	DEFRNDYLSDAAK
A0A4E0RAM7	60S ribosomal protein L7a	NFGIGQDIQPK
A0A4E0RAQ8	NADH dehydrogenase [ubiquinone] 1 alpha subcomplex assembly factor 3	GSGLTEIVLDNVR
A0A4E0RAQ9	Regulator of microtubule dynamics protein 3	FTMHNNTDR
A0A4E0RAS7	Aminomethyltransferase (EC 2.1.2.10) (Glycine cleavage system T protein)	EFVASGNDVNLR; KQGDSMHFPGFER; QGDSMHFPGFER; KLCEFDEVKPIGLAAR; TPFYDFHVAEGAK
A0A4E0RAS8	Malectin-B	FSEVWFTDPDQK
A0A4E0RAT2	Proteasome subunit beta	ENAVQAITDGMR; QRLEDQAGGDPR; VEEQTHTDSLLSDGFTLSPR
A0A4E0RAT6	Ferritin (EC 1.16.3.1)	MTLDHTDEEHGTCLFR; NEGGMGHLMQITYEMESEMEQK; ECEHMLNELISR; GGVFQVDTIKPLVQIPNK; NDINTSEFIESGILR; DWLFSFDR
A0A4E0RB18	Sestrin	NAHDLTYNTLNFITNVDTSLYR; LCATEPVAINSQDHPFDK
A0A4E0RB37	Sulfide:quinone oxidoreductase mitochondrial	LTNPDMLDFVNVDYHTLR; DKADIHYYTSLPK; VYPNIFALGDCAALPISK; VIPPSVNFISDR
A0A4E0RB45	Eukaryotic translation initiation factor 4E	TPNGTDIFMFR
A0A4E0RB59	Gamma-aminobutyric acid receptor-associated protein 2	HPNSQVTDIDKHK; HPNSQVTDIDK
A0A4E0RB70	Charged multivesicular body protein 2a (Chromatin-modifying protein 2a)	QNEMDAVR; STNAMAETMK
A0A4E0RB73	EF-hand domain-containing protein	DGQIDKEELINIMK; IFENYDVNR
A0A4E0RB96	Mitochondrial-processing peptidase subunit alpha (Alpha-MPP)	YCPEENLGMINR
A0A4E0RBA1	Putative thioredoxin/protein disulfide isomerase	TTEDIVQWAEDK
A0A4E0RBA9	Saposin B-type domain-containing protein	VKPINEQCVK; FDSNADPTPK; SELLDQLDAK
A0A4E0RBB1	Programmed cell death protein 4	TQDVVDTLNDMNLAPHQR
A0A4E0RBB4	phosphorylase kinase (EC 2.7.11.19)	DLKPENILLDDDLNIK; TIIDPEKDNAVLDTSLAK
A0A4E0RBC1	Putative merlin/moesin/ezrin/radixin	QLFNQVCNTIGLR; SKDACTDFTFR; FTVKPTDTSGKDIVFYCDSTSACK; RPDSIEVQQMK; VDIQYEANVSK; DIVFYCDSTSACK; FTVKPTDTSGK; VLNEIDEQKR
A0A4E0RBC5	Putative rna polymerase ii transcription elongation factor elongin/siii subunit elongin b	HLTELEDDKTLGYYNLNGQTAR
A0A4E0RBD7	Charged multivesicular body protein 1a (Chromatin-modifying protein 1a)	FESQFEDMDVR
A0A4E0RBE1	Myoglobin 2	LQGLDNSNVR
A0A4E0RBF0	HECT-type E3 ubiquitin transferase (EC 2.3.2.26)	SPDLIGQIK; FQNEEGQDAGGPLR; ISNTDHIASELR
A0A4E0RBF3	Tyrosine-protein kinase (EC 2.7.10.2)	IISDDTQADHQTK
A0A4E0RBG0	N-myc downstream regulated	CSWIHVEIPGQGGGETDLPSDYEFPTMQQLAK; AMSEICDNLSLK; IELIQFDDVANVLR; SLQNEINPR; IISEVDNLR; VEENVIQTK; SYSMEEYDQPK
A0A4E0RBH2	Serine hydroxymethyltransferase (EC 2.1.2.1)	VDPNTGLIDYDQLALTAR; IVTGGSDTHVCLVDLRPNK
A0A4E0RBH5	IST1 homolog (Charged multivesicular body protein 8)	YMEEIAESHGVK
A0A4E0RBJ2	Vesicle-trafficking protein SEC22b-B	SSNVNQLNVALQDVQR; TNAFAFLETIQTK
A0A4E0RBK5	Hydroxyacylglutathione hydrolase cytoplasmic	GSNSPTVPGTIAEELATNPFMR; TQDPVEAMK; NLQFGLTVEPNNTAMK
A0A4E0RBN9	Ferric-chelate reductase 1	SSVFYNGPDKDLILEEGENLGGK; YNELDNTLQCR
A0A4E0RBQ8	Septin	VNMEDLR; STLIETLFNQK; FDFVPSLHDLPNPK; SLQNFHDTR; MSLQETYEK
A0A4E0RBR1	116 kDa U5 small nuclear ribonucleoprotein component	AFLPVMDSYGFETDLR
A0A4E0RBR4	Glutamate dehydrogenase	YSADVNRGEVMALAAIMTYK; DDGTFEMVQGFR; RDDGTFEMVQGFR; DSNYQLLDSVR; DIVHSGLEYTMER; HGFLGPGTDVPAPDMGTGER; DSLLFEECDILVPAANEK; GVYHGIDNFINNPK; EMSWIADTYASTLGHYDMHAFACVTGK
A0A4E0RBR6	Purine nucleoside phosphorylase (EC 2.4.2.1) (Inosine-guanosine phosphorylase)	EQNVADIVHQGVYVHVGGPNYESPAECK
A0A4E0RBS4	Prolyl endopeptidase (EC 3.4.21.-)	SDSGELLPDVLK; NQLYYCDLTK; QNCFDDFQAAAEYLIEER; LITIDLQNPGR; TNLNAPMYK; LNDVDLSGFTVR
A0A4E0RBS7	NAD+ nucleosidase	ITCDQIWADFEK; VFTGEPIKK; ANCFSESIVQLQTILK
A0A4E0RBT1	Uncharacterized protein	GAPYDFR; NPVILIPGDGGNR
A0A4E0RBT6	Band 4.1 domain-containing protein	SLMEQGIDMR; IEVTLPLASLFSQDSSSDPNNPNVGGGR; DFVDVNYADPVFR; HPEELSLCYPITQSDLK; IQQLTSTQAK; NQGLDEGVFYK
A0A4E0RBT7	Dynactin subunit 1	LEQLDAQQK; IQITQLEENRR; DLVTELQAQNNELR; LPADSTSQPLSFSTEVAGILEK; KLEAEQSAAHVTR
A0A4E0RBU2	Serpin protein	EINYWVNNLTR; DEFHGEER; FKLESEQELIR; SPIQNNDLR; WNLDGPESVLNGQILLK; VPIMSTVEMVNYGEFYDK; SIRDEFHGEER
A0A4E0RBV2	Melanoma inhibitory activity protein 3	LINLVTELTDK
A0A4E0RBV8	Uncharacterized protein	SDVNLDEDNRK
A0A4E0RBW5	Staphylococcal nuclease domain-containing protein 1	EGEDSTPVDQR; VGNFVGWCFLETSDGESK; LPTTTDER; PKPDGTQEPDMPFSEEGYQFTK; CIDWNLNLVSVPGATDAYR; RPTPNNPNSGPEDPFAWQAR
A0A4E0RBX3	Propionyl-CoA carboxylase beta chain, mitochondrial (EC 6.4.1.3) (Propanoyl-CoA:carbon dioxide ligase subunit beta)	GFVDDVIDPQITR; IELLSDPGSFVEFDSFMEHDCHDFGMQK; ECHDPVDR; EKITGDSVVTGHCK; GKDNQVEAEDDYIR; DNQVEAEDDYIR
A0A4E0RBX9	FUS-interacting serine-arginine-rich protein 1	DAEDAHYNMDHAR; DIEVEFTR
A0A4E0RBY1	Ran-binding protein 7	NKPLDPLFFNIHEQDR
A0A4E0RBY9	Troponin i	SKVNQLHEQLR; QLEGEKYDWEEK; RQDVEIIEMTVK; YALEEKDETGGK
A0A4E0RBZ6	Microtubule-associated protein futsch	ENNIGTNHLIR; WGPNDVELLR; FGGKPVSNNPANTESYDGIR; VQFNPTAEQFR; QISENGHAAIPSFDETHLIGSQEDR
A0A4E0RC16	E2 ubiquitin-conjugating enzyme (EC 2.3.2.23)	TVLLSIQSLLASPEPDDPQDAVVANQLK; GPPDTPYDGAK; SDEMIQNQLQIKPNGDDLMNLR; TAQHWAAIYANGPYNDPECSALVNK
A0A4E0RC34	Syntaxin-binding protein 1	ADDPQMGEGPQK
A0A4E0RC47	Coronin	GLDVNQNEIAR; SSWDGHFCAVNPK; INDGNVPR; CLEEILK; RGLDVNQNEIAR
A0A4E0RC74	Eukaryotic translation initiation factor 3 subunit C (eIF3c) (Eukaryotic translation initiation factor 3 subunit 8)	MNEVDGTPAFYVR; GLDITHEVVVK; LNEILSSR; DMSSIFIDFENLIK; IPDAFDADGAWTTVDSLGR
A0A4E0RC85	Glucose-transporter	EDVDTFIEELREEMEAAK; TFDDVAEELATPHIVVGK
A0A4E0RCA4	Guanine nucleotide-binding protein subunit gamma	KDNPFQEK; DNPFQEK
A0A4E0RCB9	Cob(I)yrinic acid a c-diamide adenosyltransferase	HVNFPEDASK; ELCDQLDSIQR; LINELEER
A0A4E0RCD5	Titin	ETVDTTVGTK; VVSTGTEDVPIR; IQFGHPIQVEGPDK; VIADVNAIEVPHLLDDVEYDFR; YGQVSDSANLK; VIFTSLQDEDLGQYTIR; VPNKPGVPK; DGKPLLTDGIR; VTLPDNFEEMIVLR; FKPDVVSGLTSLPFGK; VSSQNDIGTSEPTEIETPYHLK; VGKPVTTTSDLK; VDGLLPDGVYTFR; NDVGQSDFVDTKPVSTK
A0A4E0RCH6	NADH dehydrogenase [ubiquinone] 1 beta subcomplex subunit 5, mitochondrial (Complex I-SGDH) (NADH-ubiquinone oxidoreductase SGDH subunit)	EQELDQEIGEFVSR
A0A4E0RCI6	MICOS complex subunit	DLPVYTEYPEK
A0A4E0RCJ4	Alpha actinin sarcomeric	GFEEWLLSEIK; TTDGTIPGTCAK; AQNEIENQILAR; KIGTSITNIEEDFQDGLK; HRPDLIDYAK; LEDKCELENLFNTLQTR; DNPIHNLNYAFDVAEK; MLDAEDMVNTVRPDER; VLDVLNQIDK; IVAIAEELNSLNYVDVDSVNK; LMEQYEGLASDLLK; TPQGEADFAR
A0A4E0RCK2	Tubulin-specific chaperone B	IEIFDNNEK
A0A4E0RCL4	Signal recognition particle subunit SRP68	GNQLSDLMNELPMLDAQTK
A0A4E0RCM1	Cytochrome b-c1 complex subunit 6, mitochondrial (Complex III subunit 6) (Cytochrome c1 non-heme 11 kDa protein) (Mitochondrial hinge protein) (Ubiquinol-cytochrome c reductase complex 11 kDa protein)	SEIVDPLEALREECKR; SEIVDPLEALR; TDESCEEEFVDLLECVDK
A0A4E0RCP6	Alpha-parvin	LAFELMQASGLAEPPAQPEEIVAADHK; LLTWINNELADER; EVLLTINEFLR; EYITEVTGPEAAGHPLDVLSEHHMVVQTLK; DLQEDLYDGQILQK
A0A4E0RCQ7	Lysophospholipid acyltransferase 5 (EC 2.3.1.23) (EC 2.3.1.n6)	MIVFDQLDVLAGR
A0A4E0RCR2	Dihydrolipoyllysine-residue succinyltransferase component of 2-oxoglutarate dehydrogenase complex, mitochondrial (EC 2.3.1.61) (E2K)	HAYKDTFQK; DAQNTCAMLTTFNEIDMSNLLELR; SVSVPPFAESVTEGDIIWK
A0A4E0RCR8	Nitrilase and fragile histidine triad fusion protein NitFhit	IGVIQMTSSADKDSNFQQAK; KVDFAEDER; DIGTDDYQFGPHTIK
A0A4E0RCS1	Tetraspanin	SIDVIQQNFQCCGANGPEDYR; QVLSQYVQDYDDVDEIAR; SIDVIQQNFQCCGANGPEDYRR
A0A4E0RCT2	Malic enzyme	LSSSDVDNLVANFSNYPPEK; CVFASGSPFAPVHLAAGSTPGIERPIDR; ILGLMAELNEKPLIMALSNPTAK; EYDDLIDEFMEACTSTYGK; SVLVQFEDFANHNAFR; GADLKENAAEEYIENVSMTR; KLSSSDVDNLVANFSNYPPEK; FESDFDRYDWLMNLADHNK; YDWLMNLADHNK; ISPVTNDDFLVASETLSALVADSDYK; STGKEYDDLIDEFMEACTSTYGK
A0A4E0RCU6	Aspartate--tRNA ligase, cytoplasmic (EC 6.1.1.12)	EYEDEIQTICK; EAGWELGDYDDLSTPAEK; GPDYVDLYQLSSLELENK; SPVLIEGCQPDTVEVHAER; KSPVLIEGCQPDTVEVHAER; ANFVNIHTPK; VQNVLSVSTETPK
A0A4E0RCV5	Multi-domain cystatin	AITLYNEK; CLRDEDFK; QTEEPGILENR; NSPDWTYDYVDDVR; LDIPSIDKEDIAK; FFNDGTAANHEVR; SDLLYSYEKENVENAEQR; QIVQGVNYEFNVR; CYVTALTPYDDKNK; DVPPEQLESEEIK; GTTEASIVESK; SDLLYSYEK; DEIHSDEFGQILSSAVLDCNR; INDMFMYTLSSVK; MQLTDCK; LSDDFVYGNGK; LTRDEIHSDEFGQILSSAVLDCNR; AVEFYNQEHNK; VECQVVFWERPWMDESEK; SLSKDELDEEDFK; CYVTALTPYDDK; YTFEMGLHSTK; LVENSNPVNSK; ATTVVNTQMNNK; NSPDWTYDYVDDVRK; DDLEKPEFR; TYLDEVIPR; LSR…
A0A4E0RCW6	Large ribosomal subunit protein uL6 (60S ribosomal protein L9)	IPPGVEVK; SVYAHFPINMVVSGDGSK; VSATGVKDEIQLESNDIEK; TVCSHIENMIK; DEIQLESNDIEK
A0A4E0RCW9	ATP-dependent RNA helicase (EC 3.6.4.13)	GLDIAGLPYVINVTLPDEK; YLKDPCPR; ELAEQTYEQIR; ASHDVGTDAESFGFGGTGK; DGCNPNDSSAETLSEAVK; LSIPADAFDGK
A0A4E0RCY3	Ferritin (EC 1.16.3.1)	YESIKDAIDLAIAK; KFTEFINK; ASQLNDAQAQHFLDDFLMEQVDSTAK
A0A4E0RCZ7	Phosphoglycerate kinase (EC 2.7.2.3)	VDFNVPMK; LSIANVDLK; SVVLMSHLGRPDGNKVDK; VDFNVPMKDGK; KLSIANVDLK
A0A4E0RD00	SLIT-ROBO Rho GTPase-activating protein 3	AVVEQDYADALAK
A0A4E0RD11	Purine nucleoside phosphorylase (EC 2.4.2.1) (Inosine-guanosine phosphorylase)	FPATLDAYDESLR; SSSSITALNSNVIDNVVSQIR; VVAVSLVTDICNPNCVGLKPLTHEEVLEAAK; DHISPSGMCTGNVLVGPNDER
A0A4E0RD15	Nonmuscle myosin II regulatory light chain	KTEEVAESHAEEK; LDYDQFVTLIK; DGFIDIEDLK; YLEEEYIK; NAFAMFDPANKR; DGFIDIEDLKDMYASLGR; YLEEEYIKDLLQNMGDNFSAEEIR; KTEEVAESHAEEKK; LNGTDPEDALR; ATSNVFGMFPQNQIQEFK; EGKLDYDQFVTLIK; EAFTLIDQNR; TEEVAESHAEEK; NAFAMFDPANK; DLLQNMGDNFSAEEIR
A0A4E0RD23	15 kDa selenoprotein	TCQLSGFTNQLK; LTETCESCCKDDESANK
A0A4E0RD30	Dynein light chain	FEDNQEVAK
A0A4E0RD46	Large ribosomal subunit protein P2 (60S acidic ribosomal protein P2)	NVLSAVGIEHEDSR
A0A4E0RD49	PUR alpha beta gamma DNA RNA binding	SEIYPSLGDR
A0A4E0RD52	Eukaryotic translation initiation factor 3 subunit L (eIF3l)	LYTNMPTSK; NITEIESDYQTK; HIEMLQQLNTTLDNLER
A0A4E0RD53	UDP-N-acetylglucosamine--dolichyl-phosphate N-acetylglucosaminephosphotransferase	FNPDDGLLYPSK
A0A4E0RD65	Small ribosomal subunit protein uS5 (40S ribosomal protein S2)	ESEIIDHLLGSSLKDEVLK; KLLQMAGIEDVYTSAR; GTGIVGAPVPK; ESEIIDHLLGSSLK
A0A4E0RD98	Aldehyde dehydrogenase mitochondrial	FQTINPSTGK; IYVEEGIYDK; TIPVNGDLLCFTR; EEIFGPVMQISK; VVGDPFNADTQQGPQVDENQLNTVMTYIESGKK; ANDTTYGLAAGVITQDLDK; VVGDPFNADTQQGPQVDENQLNTVMTYIESGK; VHSSGYFVQPTVFADVKDDMR
A0A4E0RDC4	ATP-citrate synthase (EC 2.3.3.8) (ATP-citrate (pro-S-)-lyase) (Citrate cleavage enzyme)	GGPNYQEGLR; TPEEQYITELDAR; LSILNPNGR; YEDNPAVK; SIGFIGHYLDQR
A0A4E0RDD7	Ferric-chelate reductase 1	DFENQVQNYHAAIR
A0A4E0RDE7	Thimet oligopeptidase	EIIEIDPTPGTCMPASFQHLAGGYDAR; NVSEFLQEVAGR
A0A4E0RDE9	Lysosome-associated membrane glycoprotein	LTDVMLEAFMSK
A0A4E0RDG1	small monomeric GTPase (EC 3.6.5.2)	FNCPFLETSAK; QCMLEILDTAGTEQFTAMR; DSPNIPLILVGNK
A0A4E0RDH4	Elongation factor Tu	EKVLELLDVIDTIPLPK; SWDCPAFIILPENK; EMVMPGEDTSIILDFQK; SYEEIDAAPEEK
A0A4E0RDJ1	Procollagen galactosyltransferase	SDDYFDIQR
A0A4E0RDJ9	EF-hand domain-containing protein	KHDANKDDVIDAQELR; QIITDLDRDK; LSLHEIIDTVADPK
A0A4E0RDL4	protein-synthesizing GTPase (EC 3.6.5.3)	YNIDVVCDYIVNR; IALNSPVCTEIGEK; SFDVNKPGCEVDDLR; QDVDSLDISSLTPLTPEVISR; HKNELIR; SFGSATEDVLPCPR
A0A4E0RDN7	Nuclear migration protein nudC (Nuclear distribution protein C homolog)	LSDLDGETR; ICDGEPEINTR; VGPSDKDDEEEDEADKGK; WLQTLGEVDIR
A0A4E0RDN8	Cytochrome c oxidase subunit XV assembly	EAPPFTEEQWILEFEK
A0A4E0RDQ7	MORC family CW-type zinc finger protein 2	LLDHGAPELDIITNPR
A0A4E0RDQ8	SRGP1	LLDLINQK
A0A4E0RDR9	NADH dehydrogenase [ubiquinone] 1 alpha subcomplex subunit 2 (Complex I-B8) (NADH-ubiquinone oxidoreductase B8 subunit)	EAVISLVDNSAEEVLEK
A0A4E0RDS2	alanine transaminase (EC 2.6.1.2)	DNLPANPSDIFLSTGASEAVK; GGYCELINFDPDVQAQLYK; NRDNLPANPSDIFLSTGASEAVK; LNVNTINPNVVR; YNLVVLADEVYQHNIYFPDR; IILQLLSTGSDGSK; AAGMNPDFMYCLK; CNIGDCQAAGQK
A0A4E0RDS3	DZF domain-containing protein	AVSDDLVEQSAR
A0A4E0RDW7	Mitogen-activated protein kinase (EC 2.7.11.24)	KEDQAWIVNTNAR; DLKPSNLLINASCDLK
A0A4E0RDX7	Ankyrin-2	FLLELSNAPDINQR; TTDIDDIPVVPIK; VPATPPMNDGDGFACR; RGADFDAPTK; NNITPLHIAAK; DDVHDTIAR; RGADFDAPTKK
A0A4E0RDY1	Uncharacterized protein	TNTVCDIHLDR; TLCESNLEALKK
A0A4E0RDY4	NADPH:adrenodoxin oxidoreductase, mitochondrial (EC 1.18.1.6)	YGVAPDHPEVK; VTNKPGLDSVLSILNER
A0A4E0RDY7	PDZ domain-containing protein	TVQEFLEK; LTEDFMEGLLVSK
Q7M4G1	Fatty acid-binding protein type 2	TTTFTFGEEFKDETFDNR; NEKPEFTFELEGNK; TTTFTFGEEFK; DSENKITQVQK; LEHSENMDGVWK
A0A4E0RE22	Mitochondrial import inner membrane translocase	GVEAVEQELQSDR; DQSEFHPWAAWR; SGNELQTVLDEITK; IKEEGQSLAK; VLDVHNVDIQMGK; GFVQSLIDK; MDSNFDTESFIR
A0A4E0RE24	Dynactin subunit 2-B	LQTEVNQLVSDSSDVSK; STTEQNVNPSDLSR; EAIADADTQNK; SLDENMQTVK; WNDVADSLPMIVER; DLHEEASDFSNMLNTVESEQK
A0A4E0RE35	Universal stress protein	ILFPIDGSEHSQR
A0A4E0RE45	40S ribosomal protein S15	GVDLDQLLDMNTEQIGELMPAR
A0A4E0RE57	Fasciclin-1	LMYTANDLTSSMCNQR; VDGQNLFYDTR
A0A4E0RE76	Phospholipase A-2-activating protein	YWSDTPTALPK; NDLPADYLETVANFIIR
A0A4E0RE83	Thioredoxin domain-containing protein 17	FVESIDDLLSTAK; LTGDDLSVVNR; TGDSWCLTCQK
A0A4E0RE99	Small nuclear ribonucleoprotein polypeptide A	IDSDVVAK
A0A4E0REB0	Adducin protein 1	CSLPTIPINDLR; LDGLSEFK; SGAALQHLSDLLSQNVK; MNTGDSEFFESK
A0A4E0RED0	Collagen type IV alpha 2	GDPGEPSNVIFGR; ALPFIECNNHDGNCFHWQDGR; VDHMEPYISR
A0A4E0RED1	Phosphatidylinositol-4,5-bisphosphate 4-phosphatase (EC 3.1.3.78)	VIVLSDNDNGATSR
A0A4E0RED5	Ras C3 botulinum toxin substrate 1	PVNLGLWDTAGQEDYDR; YLECSALTQQGLK; MVFDEAIR
A0A4E0REE6	Voltage-dependent anion-selective channel protein 2	NDIAVNCGGK; SQQITGYLESK; LTASLIDHANIDLSVYQEHK; VYFCSEFDGK; IDNNCMVGLMYK
A0A4E0REF1	Heme-binding protein 2	WDNENVELR; KLSAALDDLGK; GVSGETECAPYEVLQK; QYDTDPFFFAGYDPPFR; NYGGFSNDTK
A0A4E0REG1	threonine--tRNA ligase (EC 6.1.1.3) (Threonyl-tRNA synthetase)	HWQEEAAKR; APIQITLPDGTIVDGK; QALVVPVTSANDEYATK; ENQPFER; WELNPGDGAFYGPK; AWETTPMEIAK; EDQIKDEIK; FQQDDAHIFCR
A0A4E0REG2	Quinolinate phosphoribosyltransferase [decarboxylating]	NEGGINLVGFALK; QDECTAEIR; VTYLGAVDGASETEIDAANVSPTSAFDQGK
A0A4E0REH2	Glycogen synthase kinase	VPSDAVQLVSQLLDYTPSK; QLDHPNIVQLK
A0A4E0REH6	Vacuolar protein sorting-associated protein 13A	SVFDNLHISPIK; LENLDIKPNAFDDLNLPVK
A0A4E0REJ7	Thioredoxin domain-containing protein 4	QLAPIFESASEEFLDHTQK
A0A4E0REK3	Cat eye syndrome critical region protein 5	QQGILGYDSYGEPIFRPSDDPTVR; VTIDPDQVIQAPSPLTAYK
A0A4E0REK6	F-actin-capping protein subunit beta	MNNQLNSVMDLMR; SLVPASEEEK; LASGCWDSIHVIDVMER; NIVDSLR; MVEDAENSIR; STLNEVYFGTTK; DYLLCDYNR
A0A4E0REL3	Troponin T	AIPNELDER; NANRPNFVITK; IEGENYDLGQR; QSYDMQELAER; RQSYDMQELAER
A0A4E0REL7	Toll-interacting protein B	TLPYDEELSR
A0A4E0REM1	Fatty-acid amide hydrolase 1	IDDGTVNPLK; GNSGICEFVR
A0A4E0REN4	Iron-sulfur cluster assembly enzyme ISCU mitochondrial	LHCSMLAEDAIK
A0A4E0REP7	Coatomer subunit beta (Beta-coat protein)	NFDHLIPDAPEK; LVEKPSPLTIAPQDFANIK; VTVNTQIK; TEVDQPVTGHVR; QVIGDLPLVDEELR; VTADGTYATQTALTSIVTK
A0A4E0REP9	[NiFe]-hydrogenase-3-type complex small subunit/NADH:quinone oxidoreductase subunit NuoB	IWDQMTHPK
A0A4E0REQ3	GRIP domain-containing protein	LTEQCTHSTDTER; LSALFNQAQTEAQK
A0A4E0REQ4	LIM and senescent cell antigen containing	AMNNNWHPDCFR; FYEFDLKPVCK
A0A4E0RER1	Calcium-transporting ATPase (EC 7.2.2.10)	NAESAIEALK; EFDALPIEEQR; YAPEGEVFLNGQR; VEAGDHEGLLEIAHICAMCNDSAIDYNETK; EYEPEIAK; ISFPVILIDEVLK; DLSMVCNHQIQSLWTK; IGIFGEDEPTTGK; MEVMDSIIK; RIGIFGEDEPTTGK; NLLFSGTNIAAGK; SAEVCHFEITGSK; IVEFLQEDGEVSAMTGDGVNDAPALK; NQMDLQDAK; KFTDVPINR; SAADMVLADDNFR
A0A4E0RET5	Uncharacterized protein	VHSGHDNAYFPHK
A0A4E0REV0	Pyruvate dehydrogenase E1 component subunit beta (EC 1.2.4.1)	DALNSAMKEEMER; DRDVIILGEEVAQYDGAYK
A0A4E0REV1	Mitochondrial NADH-ubuiquinone oxidoreductase 13 kDa-B subunit	TIDCGQIEEVIVQAQR; LQAVSNISDIER
A0A4E0REW7	Carbonic anhydrase VII	SVLFDGSLKPLNVNLSAIDK; DLHSNCQLCSSTDNFRPICPVGAR; LPFQALIPSDTSK
A0A4E0REX4	Malate dehydrogenase	LNEYEIELLK; AGVVECAFVQSDVSECEFFATPITLGPNGVER
A0A4E0REY4	Mitochondrial carrier 2	VFLIETSK; TFYVTNQGVR
A0A4E0REY5	oxaloacetate tautomerase (EC 5.3.2.2) (Fumarylacetoacetate hydrolase domain-containing protein 1)	ELGNVISHDPVVFLKPSSSIIEPGEK
A0A4E0REZ2	Integrin alpha third immunoglobulin-like domain-containing protein	VQLVSDPYGTAR; LFGDIISQYDK
A0A4E0REZ4	Glutaredoxin	GQPDAPQCGFSR; FDSFDILQDEEVR
A0A4E0REZ6	Proteasome (Prosome macropain) 26S subunit ATPase 3	EKSPTILFIDELDAIGTK; SPTILFIDELDAIGTK; YSDIGGLDK; MSNEELVNR; VDILDPALLR; TMLELLNQLDGFQPNHNIK
A0A4E0RF02	Developmentally-regulated GTP-binding protein 2	IADVENEISR
A0A4E0RF04	Chloride channel protein	VSDVVEHVMGNPHHGFPIVEGPTNPER
A0A4E0RF10	Ankyrin-2	MRQETALIGSDGGVLSSTVVPQVQAVFPEGALQK; GMLNPAGVGDLK; RLDTDEALIR; LRDMQQEASGK; GEQATGNELDR
A0A4E0RF20	serine--tRNA ligase (EC 6.1.1.11) (Seryl-tRNA synthetase)	FMGDLYNK; YDLEGWFPGSGAFR; DAMQAVAQLSQFDDELYK; NEWLATDQLPIR; VTNVVECDENWR; ELVSCSNCTDYQAR; VICAILENNQTDEGITVPQAVR
A0A4E0RF24	Phospholipase B-like (EC 3.1.1.-)	LFSNDQPLPSK
A0A4E0RF27	40S ribosomal protein S25	DKLNNMVLFDK; LNNMVLFDK
A0A4E0RF34	NudC domain-containing protein 1	FVSAPPLNPNTPLPFVAVADASK
A0A4E0RF40	Putative Phosphatidylcholine transfer protein	VVANLQDISADVLYDTLHDPIYR; TTIDETNVDENAAR
A0A4E0RF62	EF-Gmt	IGEAFLDEKPIDVNALK
A0A4E0RF84	RAB3C member RAS oncogene family	MSDNLENNPSIAGAPK
A0A4E0RF88	Beta LACTamase domain containing family member	SGGSISEANICPDR; LFQDDPLAHSPGQK
A0A4E0RFA8	Nucleolar protein 5	HPSSTVQILGAEK; IVQDNIAYVK
A0A4E0RFB1	Annexin	YGTTLVEAISK; KYGTTLVEAISK; EEDPIDRVEHAQR; AYDEVLREEEPK; AYDEVLREEEPKK; GTLTYPPTFNPEADADALHK; GQREEDPIDR; GINTDEDTINAIVGHR; GLGTNDTVLNEIICCCNNTEIYMLK; TGNLSSLINER
A0A4E0RFC0	Complement component 1 Q subcomponent-binding protein mitochondrial	FLDEFHAYCRE; KLDANFQDELQDYCTAEEHK; KEDLPTLEAHPDIR
A0A4E0RFC7	Beta'-coat protein	SLSLGGADSADEIQDGERLPVSFK; DEPAMSMDASGK; QLASEGDPEANEIK; WIGEQASTESK; ACVQTLEGHAQNISAVAFHPELPIIMTGSEDGTVR; LQQIEAHSDYIR; TQLPASAYSSQIPMCDRDPITEMR; EMGTSDIYPQTIEHNANGR; SLTGLTLYDWSTGR
A0A4E0RFD3	SCO cytochrome oxidase deficient protein 1	DTPEVLSEYIK; EQIDQMAK
A0A4E0RFE1	Fragile X mental retardation syndrome 1	TVDLLQDGIVHVEAETVEACQAVR; SVGLIQYDPK
A0A4E0RFE5	Translocon-associated protein subunit alpha (Signal sequence receptor subunit alpha)	SVDSDDTPVIENEYLALLK
A0A4E0RFE8	deoxyribose-phosphate aldolase (EC 4.1.2.4) (2-deoxy-D-ribose 5-phosphate aldolase) (Phosphodeoxyriboaldolase)	AIGDFEDIYGVK; AISLIDLTTLAGDDTLTNVHR
A0A4E0RFF2	Collagen alpha-1(IV) chain	DTMCQSNMR; CSLICTPDK; YMTEDARDDTTVLR; YSPVIECNNNVGMCHYWSDAK; DDTTVLR; YSPLLECNNGMSLCHYWSDAK; HFQNPDAELTCPLGSNK
A0A4E0RFH1	Beta-soluble NSF attachment protein isoform B	HYEQAADYYK; AAHIFEEAGNYAMDNK; ALQTYIDSFPMFADSR
A0A4E0RFH6	Uncharacterized protein	FDETTPKPELIR; SALNMTELVLADLQNSVDEEAER; TESSLNLITEER
A0A4E0RFI5	glutathione transferase (EC 2.5.1.18)	YLDSNTLNK
A0A4E0RFJ8	Dolichyl-diphosphooligosaccharide--protein glycosyltransferase subunit 1	ELLQGDNQYVK; QQYQTSTNDITSK; ADYEFLLNPSEYSR; YDFDLGK
A0A4E0RFK0	Large ribosomal subunit protein eL6 (60S ribosomal protein L6)	CFHAIDTENTGVITAEALR
A0A4E0RFK5	Tubulin-specific chaperone A	ALVDLNNLIQECEGELAETEQFK
A0A4E0RFM4	phenylalanine--tRNA ligase (EC 6.1.1.20)	ILGSEFSDAEVTDLLGR; VFEVQDIVVK
A0A4E0RFQ9	Fascin	SETHGFYLTGSDTNISCFSK; FLSADKDGR; LGADFSECIK; SNTVDGGQSLSAR
A0A4E0RFS3	Beta-adducin	VTDDDLER; ILEGLDLEIDDVTDKGPSTSPR; DIEEVGTPNPK; DGDEYLINPLGLLYHEVTASSLSK
A0A4E0RFT7	Eukaryotic translation initiation factor 3 subunit B (eIF3b) (Eukaryotic translation initiation factor 3 subunit 9)	YLSTVVSNFYQK; TLNSTPLDK; YNTHFANEDK
A0A4E0RFW2	Uracil-DNA glycosylase	ASPQDYHDSDFTLYGPDR; NLFSAGSPVDVDEITR; LLNLVDEK
A0A4E0RFX3	ATP synthase subunit gamma, mitochondrial (F-ATPase gamma subunit)	SEYNFDK; NLVQTNSDYEK; NAGEMIDR
A0A4E0RFX4	Hemicentin-1	ATTILTVFEPTSDR; DIFSVMPQDR; MEDDSGSFECR; QIATVSSGQLYIIGKGQVNEFMQVVEAAVEARK; LESDGQLQYSLER; VPIAISGMDQSR; VHDPDVGPAR; IDEDQGKLDLLVIDHR; DNQPIDFDLSSK; VTSSGNVPIK; FTISEDQVHLR; IGEQCEDIDECLAGIHHCR; GQSLTNILGNR; TTNVLNLIQQK; GQVNEFMQVVEAAVEAR; DGELIDSIR; VQWLLPSGQLITADQPGQFR; QEDEGELTCVAK; HSSSQSHIDVNR; WMHNNDPIPSNPSK
A0A4E0RG34	Eukaryotic translation initiation factor 3 subunit E (eIF3e) (Eukaryotic translation initiation factor 3 subunit 6)	LASEILVQNWNEAMEDLEK; FDFDGTQQK; LNMNVDEAEK; YNFKPEMLDDLFHAAR
A0A4E0RG39	Biotin--protein ligase	VNFFQADK
A0A4E0RG55	L-serine deaminase (L-threonine dehydratase)	MISVDEAYIHR
A0A4E0RG70	Rab GDP dissociation inhibitor	RHDIYISCVSNAHK; VPSSETEALTSGLVSFFEK; DWNVDLIPK; NTPADDAIKR; CDTVICDPSYAMNR; SRDWNVDLIPK; ECILSGLMSIEGK; ITGKPFDFSK; DSIVHAFDK
A0A4E0RG73	Neutral and basic amino acid transport protein rBAT	NIESYDLAYSK; DSDSDMIGDLR; VPFPNLSNR; SELGLIDNLNEIDR; VDLNLQSEEVIR
A0A4E0RGA0	Fibrillin-2	GQCANTEGSFTCK; GSSYECICDEGFEPSVDRK; CNPGYTPSYDR
A0A4E0RGB1	T-complex protein 1 subunit eta (TCP-1-eta) (CCT-eta)	ATISNDGATILK
A0A4E0RGB2	Mitochondrial substrate solute carrier	TLVDNMDSGDVVVPVVSSYEGFADALR
A0A4E0RGB4	Prefoldin subunit 5	SGEAVNITDLSIPQLQELAK
A0A4E0RGC7	thioredoxin-dependent peroxiredoxin (EC 1.11.1.24)	HGEVCPANWEPNSPTIKPDVQGAK; YPLLSDYK; ALQFTDK; VQHPAPDFAGLAVINGDFK; YPLLSDYKK; QVTINDLPVGR
A0A4E0RGE0	Polypyrimidine tract-binding protein 2	NLQNICPPSR; AVQYLDGVPMYGK
A0A4E0RGF4	Echinoderm microtubule associated protein1	DPVYIANDGILR; HYLEHTDDVK
A0A4E0RGG1	SH3 domain-binding glutamic acid-rich protein	KIDFESIDLSDAINEDAK
A0A4E0RGG7	Thymidylate synthase (EC 2.1.1.45)	HSGADYVDCK
A0A4E0RGH6	Glucose-6-phosphate isomerase (EC 5.3.1.9)	EMFQSNPNR; NLIDTDTFAR; INFTENR; LNPETALFIVASK; SNTPILVDGK; KLNPETALFIVASK; FNEFSHVLK; DAMFSGEK
A0A4E0RGI5	Cargo transport protein erv29	LCLVSTFIEDGFR; LTTQWSDQVDYIK
A0A4E0RGI9	Uncharacterized protein	VGCCSTDLCNEK
A0A4E0RGJ0	Secreted Protein Acidic and Cysteine Rich	CSSSGSISFDQWHNCFEVPQEER; CECQDSCPSEWDNYDR; WSSGSGYPDDESLLRPMDSK; DLSGLCDWEQQEDTFALR; EMKVDECANVK
A0A4E0RGK4	Collagen type I/II/III/V/XI alpha	FAYSIPDNQINFLK; GPILVQGDDALR; TQFYELSDVSSGVYDNR
A0A4E0RGK5	Nardilysin	DSFNNPSFNK; MNSDLIADENR; DAIQFFDYTVR; EVIVPDTVDAIGFDAK
A0A4E0RGL0	Surfactant protein B	DNANPEAICK; YLTESFTSEEVCEK
A0A4E0RGL5	Putative Epsin 4/enthoprotin	VQEVINLIQDPEK; GVVDDVIEQIR
A0A4E0RGN7	GRB2 adaptor protein a	FDSINQLIEHHR
A0A4E0RGP6	Nucleoprotein TPR	SLGELQSQNQR; RTEEELQHVQNK
A0A4E0RGP8	Nidogen-2	CVHNPVQGNTQCECIPGTIESDGQCHLDLYK; AECICKPGYFGDGR; LDETPMDAQSASR
A0A4E0RGQ0	DNA damage checkpoint protein rad24	KIVEQDKPLSVEER; YDEMVEFMK; VFGGLEGSSQVR; DELESEINK; YRDELESEINK; IVEQDKPLSVEER; TAFDDAIAELDSLSEESYK
A0A4E0RGS9	F-actin-capping protein subunit alpha	AICSENPSVQK
A0A4E0RGT3	ATP synthase subunit b	LDYHVEYENTK; YHKPMNALIGNLDK; RLDYHVEYENTK
A0A4E0RGU0	Suppression of tumorigenicity 13 (Colon carcinoma) (Hsp70 interacting protein)	AISLNPDSAQPYK; LSDGDIDGAIQLFTEAIK; WEEAYNDLQMSLK; MDDSQLALLK; LDYTDDAYQVMK
A0A4E0RGU6	Collagen type i ii iii v xi alpha	FGAVSMADPTGTQDSPAR; GDPGEVGPMGPAGR; YGEVGEAGDIGPGGSPGR
A0A4E0RGV2	Solute carrier family 2 facilitated glucose transporter member 3	KDIVEAEKEK; DIVEAEKEK; TFDEVAR; DIVEAEK
A0A4E0RGW0	Glycylpeptide N-tetradecanoyltransferase (EC 2.3.1.97)	LVEINFLCVHK; FDVFNALDLMENKK
A0A4E0RGY4	Putative Hyaluronidase	LVPNHSTGTDTSATEDENMVK; ILADEVQELSK
A0A4E0RH04	SPRY domain containing protein	VTDKDALFPAASLK
A0A4E0RH10	Four and A half lim domains protein	EEQLYCSDCYDER; GFLTSDDMIMCSDCGR; YILRDDEPHCLGCYEAK; DDEPHCLGCYEAK; ENQVVCVPCYEAK; FTSKDEQPYCADCYGELFAK; DEQPYCADCYGELFAK
A0A4E0RH11	Prostamide/prostaglandin F synthase (EC 1.11.1.20) (Peroxiredoxin-like 2B)	EFIDGNFFK; IMQVLQIDPNEVPK; LIGISFDKDGVK; GGDILYHFAQEQVVNHPDYAK
A0A4E0RH20	mannose-6-phosphate isomerase (EC 5.3.1.8) (Phosphohexomutase) (Phosphomannose isomerase)	ADVELISDR
A0A4E0RH22	Bifunctional 3'-phosphoadenosine 5'-phosphosulfate synthethase	DLGFSSTDREENIR; DPAGLPHPDGSGVDLYDPTHGAR; LDTEWLQTLAEGWATPLK
A0A4E0RH71	Laminin subunit gamma	CAQNFFGDPDK; MHTFGDER; CVECTCNNHATSCHPETGQCDCQDNTGGLFCDR; NLYDQTGSGSR; DSPWQPATPENPNPCRPCK; QVEAIKNDADLIR; CEECYPGFYGYHSGQGCKPCDCDSIGAIGEACDDR; TEDLQEALVDLK; SSITNPDQLTR; CDPFGSESTQCDEDGR; CLCYGHGNECR; NPAESHFPEYMTDK; CEQVFWPDKPIEVVCK; EVLKDQLDDLR; DFENCDR
A0A4E0RH72	Major facilitator superfamily (MFS) profile domain-containing protein	LCQQEQYESTTAK
A0A4E0RHB2	Choline transporter-like protein	NVVIELTDVFEK
A0A4E0RHC1	long-chain-fatty-acid--CoA ligase (EC 6.2.1.3)	GVELSHENLISAIAGHLK; NQDLPSASGESNEK; ELYTEVDNLAVPTGSATASIAEALTK
A0A4E0RHD0	Multidrug resistance-associated protein	IVEVGNPR; ILVLDEATAAMDPITDGLIQTTIR; LNTILDYDR; DNILFSHPYDPVR
A0A4E0RHD1	Large ribosomal subunit protein eL31 (60S ribosomal protein L31)	LNEFIWSK; QIINVESAE; MMGTEDVR
A0A4E0RHD6	Serine/threonine protein phosphatase 2A regulatory subunit	LFDSCTQK
A0A4E0RHE9	1,4-alpha-glucan branching enzyme (EC 2.4.1.18)	GDFNEWK; QWNLVDDPSLR; TEYLTCSEPWDGR; FLNNWDR; YGEANIAYAECHDQALVGDK; NTNDGLNQFDGTDACYFHDR; RQWNLVDDPSLR; CYLDHLNWINSVGGMDQFTQGYK; YGTPDELK; LAMAIPDKWIELLK; IYDQVMYNPPQR
A0A4E0RHJ8	Annexin	AALKDDCSGQFK
A0A4E0RHM5	Small ribosomal subunit protein eS28 (40S ribosomal protein S28)	VEFLDDSQR
A0A4E0RHP3	Importin subunit alpha	YVTEQNAVPALCK
A0A4E0RHQ2	EF-hand domain-containing protein	NVNNPDDYIQLSSQLK; IPSDIMVIYDKLPIKDQVQIVK; LPIKDQVQIVK; WMQLFDPDK; IPSDIMVIYDK; TGVITLENFCDK; WMQLFDPDKTGVITLENFCDK
A0A4E0RHR0	Mitochondrial proton/calcium exchanger protein (Leucine zipper-EF-hand-containing transmembrane protein 1)	LFEDQITLDSLELNQLK; VVDINDLLLALR
A0A4E0RHR7	Rab GTPase	EEEYDYLFK; NEFNLESK; MVPTDEAR; PALPDNEHEDK
A0A4E0RHS1	Adhesion regulating molecule 1	TCLVEDDFVIAPK; VIGSSSVKPDEAAK; MTQGSDNWVHADPR
A0A4E0RHS7	Calcyphosin isoform a	EIFDQYLK; ITQEDLK
A0A4E0RHS8	Filamin-A	VNVAADVQPEK; VHTPSGSIEDAIVQPIDQDQFAVR; ANTHIDDLETDFSDGLR; TITDANLDSILR; VNIEGPAADPSK; WVNEHLK; EAFPGEQDVDAVR; AHFTVNAQNAGK
A0A4E0RHY0	PDZ domain-containing protein	DRSDEFYAGEVTPDLEESMR; EATPEEVQNAGGHLIVQDIK
A0A4E0RHZ7	Alpha-tocopherol transfer protein	LMDTWISDK
A0A4E0RI64	26S proteasome non-ATPase regulatory subunit 1	IEILHEDVNFPHNK; IVSDRHEDLLAK; MDVDSADAAK
A0A4E0RI67	ARMET N-terminal domain-containing protein	SFLDNAPSDR
A0A4E0RI71	ubiquitinyl hydrolase 1 (EC 3.4.19.12)	TDSTLQTQLDEIVR; DKIDTLVDFPIK; VQLLNDLNR; NDSVIVELFHGQLK
A0A4E0RIA0	Tyrosinase	GPNCDIPDFR; CEDYGILNFNHDGATFPTWHR; SNAICCPPDPHNGLICGGSHR; DYTLPYWDWVGLK; WPSHYMVLDESDNK
A0A4E0RIB0	Uncharacterized protein	QAHGMANILEDR; LKPEYFVMSVDSELSHQK; IRDGPVLDVVPVNEEPGR; GSQYVDGQLIHIATNQK
A0A4E0RIB8	Fatty acid-binding protein type 3	LVHTENMDALLQNLGINSVK
A0A4E0RIC2	cAMP-dependent protein kinase catalytic subunit alpha	ITDFGFAK
A0A4E0RID2	Tensin	ETFMDWYLPEK; DKEPGSFIIR; IPQNSPHVPTRPDDIK; NQWISESNLR
A0A4E0RID8	Transmembrane gtpase mfn mitofusin 1 fzo	QLDEDIVHLETITTDAK; IYQLVDPTAFTPEFHVDCR; ELNTHVER
A0A4E0RIE7	Lysine--tRNA ligase (EC 6.1.1.6) (Lysyl-tRNA synthetase)	ITEDMLSGLVK; SPEEFHSANELLR; LIFYDIMADGHR; LSLYDGLGEK; LGDIVGCIGKPGK; EICNSYTELNDPAVQR
A0A4E0RIF3	Putative Neurocalcin	EKEGDENAEVVEDVEIITLPSEDNPGSVR; IHDFATGK; TTDEGEVGQPHNLSEDAK; DQTVESAAWR; KETAEMLVTESDCNSSR; VCVVNPDCELLTCMAIGDK; TPSLWVGTSNGR; IHANLIDPETTTK
A0A4E0RIG0	Retinoblastoma binding protein 4	VINEEYK
A0A4E0RII7	Putative Ankyrin repeat-containing	LDYYDAIEMEK; SPLDMTDAR
A0A4E0RIJ6	Xaa-Pro dipeptidase (EC 3.4.13.9) (Imidodipeptidase) (Peptidase D) (Proline dipeptidase)	TIEEIEQWMSSPAVDAR; VNNELLHPEIVECR; IPDAVALYDGKPATPSEVAK; IPDAVALYDGK; GVFILLQGGSDTYHGDSDAANVFR; LHQLAEENILSR; IEDNIVITEAGNELLTDVPR; KYSTEGCFYADELVDR
A0A4E0RIJ9	Vinculin	GLVTEIKDPLAQER
A0A4E0RIK2	RNA helicase (EC 3.6.4.13)	HVINYDLPSDIEEYVHR; MLDMGFEPQIR; ELASQIYDDAR; VGSTSENISQNILWVEENAK; VGNLGIATSFFNEK; NWGGETSDDWTK; MIEEGPGDSLNAAFETNR; SQLIEVSK
A0A4E0RIK4	Vacuolar protein sorting-associated protein VTA1	GFAIDSSSQPAK
A0A4E0RIL9	Alpha-adducin	NAAVIYDGLYSHQNPFEK; YYHDTNTAGPQSR; FINTIDPDDPDYQR; NGVIPINDLR
A0A4E0RIM6	Gynecophoral canal protein	TRDVENAYSTPQTR; HPDGNTFIGHSELPEK; LPDLSQDPAK; VYAHHLLTPDNPK; LQSDSDLSQFVQALPPDVR; IPNENNFPLK; KIPNENNFPLK
A0A4E0RIN5	Peptide-N(4)-(N-acetyl-beta-glucosaminyl)asparagine amidase (EC 3.5.1.52) (Peptide:N-glycanase)	LTPGSNTLFQSTDFVGAK
A0A4E0RIN6	DDRGK domain-containing protein 1	MHADAEDDDEDNR
A0A4E0RIN7	Stress-induced-phosphoprotein 1	EGLFQTFSGDDDPEAARK; DLGNAEYK; DCNSCIDLDPK; KQAMNDPEVAAILSDPAMR; NFQQALIHYDK; ALEIDPECAEAK; LILNQMENPTALR; EGLFQTFSGDDDPEAAR; KALEIDPECAEAK
A0A4E0RIP8	glutathione transferase (EC 2.5.1.18)	DDGEKWFSK; YEEQIYERDDGEK; FELGLDLPNLPYYIDDK; KFELGLDLPNLPYYIDDK; MWSDFLGK
A0A4E0RIR5	Splicing factor 3B subunit	VEENCIDLVGR
A0A4E0RIS2	Tetraspanin	YTCCGVSSAADYGSKPVPR; LDDYLYR
A0A4E0RIT9	Protein-serine/threonine kinase (EC 2.7.11.-)	IKDSVMIK
A0A4E0RIV7	Non-muscle myosin II heavy chain	ANPILEAFGNAK; NEIDNLKER; KYQGVSGGMQR; ESETLIQELKEDVESER; ELEAELDDEKK; RQGEQQLNEAHMK; MTQLNTDFVNVEDK; LQALEEEYADVENR; LAAFDEQLEIEK; TVEELQAQVSR; DLELLEEENAQLK; ALADLEASNNMIEDLESK; LELIDSGSNSVAQTEALR; KLESDLADANQR; GQQDTAMEEIQK; VDYISAGWLTK; NMLQDREDQSILCTGESGAGK; QGEQQLNEAHMK; ETTEAMNIMGISPEDQNAIFR; EINIGELEAQLLK; SELDETLQEMSALTTAK; INFDTSGFIAGANIETYLLEK; SKGQQDTAMEEIQK; LVGFEDQLEEAQSAMDAAEER; ESE…
A0A4E0RIV8	Transaldolase (EC 2.2.1.2)	HLISMYEDMGVSK; VSTEVDSCYSFDTSK; WLLNEDEMATDKLCDGVR; WLLNEDEMATDK; LSSTWEGIQAAK; MTQYSHLIDEAVK; DPDSQVNAAFDR; VFVLFGNEILK; SDARPPPMNEATFR
A0A4E0RIW6	Vacuolar protein-sorting-associated protein 4	KPSIVFIDEVDSICGSR
A0A4E0RIW8	Glucosidase II subunit alpha	DSNWQIYNDAHAK; IPVDVIWLDIEHTDGKR; SKFPNPSEMVDK; IDKNFESIILSGSR; VTIDELDGER; NMFNFETK; RPVEFTQDPDNMTADKR
A0A4E0RIY4	Alanyl tRNA synthetase cytoplasmic	KVAIANQVMEQATALSEK; SLVIVSEESIAK; AALEAIDLLNDVK; VAIANQVMEQATALSEK
A0A4E0RJ07	Serine/threonine-protein phosphatase 2A regulatory subunit A alpha isoform	VIQLSSEQNYLCR
A0A4E0RJ08	Aspartyl aminopeptidase (EC 3.4.11.21)	VQGFQPNTEQHVVPILCTCIMDQVR; LVCLYDHEEIGSTSTQGANSAHTVNILR; GLVDFINK
A0A4E0RJ18	Calcium-binding protein M	TNEIFEK
A0A4E0RJ23	Hydroxysteroid 17-beta dehydrogenase 10	KQPHPLETFEK; QPHPLETFEK; MAVLLMAENKPDQDNLR
A0A4E0RJ30	Uncharacterized protein	LANNFLDDLDTMQR; QMDNILEYK; YSGIEMNTATSSVEDR
A0A4E0RJ38	ATP-binding cassette sub-family B member	TVTSFSLEK; VLSMDEIVEAAR; LDQVGIFFDGMNLR; FYDTDEGK; FYDPSNQK; LANAHQFITELPDGYNTAVGEGGAGLSGGQK; VFGQSNNENADNTSVR; VSDDEILEAAK
A0A4E0RJ46	Nudix (Nucleoside diphosphate linked moiety X)-type motif 9	DMVLHFNQLDGK; AVVPDDHVDWR; REFGEEAMNINEATPEELDHIK
A0A4E0RJ48	Putative kunitz-type protease inhibitor	TACESLCIHDVENLCDTVK
A0A4E0RJ54	Uncharacterized protein	EQPNPCDWQR
A0A4E0RJ90	Sh3-containing grb2 protein 1 (Endophilin II)	RLTYDTEK; RLTYDTEKK; KLAESNQLLAEK; TDPGEEYNR
A0A4E0RJA0	NCK-associated protein 1	LCSEALNDVLQK; LVDYLDELLR
A0A4E0RJA5	Vitellogenin domain-containing protein	FTADLENGLVK; VIHEFADLTK; EFLIDTEHSPSGADWSVPNR; LGLTSSDILSALK; DHCSLIAQGSEGLIWAYQNVATTK; DDQFYLR; GIDFHYIPESSFTTVGDLHR; VPHQCVSCELNDEK; LQIHNADSSWPEPLELTQR; LGLTSSDILSALKK
A0A4E0RJB5	Ubiquitin carboxyl-terminal hydrolase (EC 3.4.19.12)	GHLYELDGQR; GQAVEQDKNLFDLHETMAK; NLFDLHETMAK; QTAEQACGSVAILHALINNNELIPVEPGSQLDR; WLPIEANPDVLNK; LGHETTDDTVIVIK; TTETNLLQDTAK
A0A4E0RJF1	Titin	FTTTFDR; SNELSSAFNR; YQPAPASHESDYQSRPPVHQSVDNLQVR; IYQDGGISHLEFHR; NNLGESAVDTVLVIEPQVDFRPDLR
A0A4E0RJF8	Heterogeneous nuclear ribonucleoprotein U protein 1	QAIVIVPTDEEFR
A0A4E0RJG5	Protein transport protein Sec31A	VQFQPTTER
A0A4E0RJJ2	Saposin B-type domain-containing protein	TADAIVDLLEK
A0A4E0RJK0	Low-density lipoprotein receptor (Ldl)	FTINTVSEDLK; DCYDGSDEAGCVYPSQGPIIRPER; VEDGCGPNEFR; TDCPDGSDENPSNCALDLLIIPGYVYLQPK; TKPFEMFQFECTSSAPGTTPTVYFDGAPVDSDPR; DGQCIPQVYFCNNRPDCR; CSYPTGESSQTLIVIDSPCGPHEVMCR; CNSGECIDAR; VVLTCESPTGDSK; DGSDEQPPHCEAPIGCR; EDCRDGFDEK; SGECISPGQVCDGR; FQVTRPSNDVVVAR; DGTCLPQSYFCNGRPDCR; PAIVDSGHREPYK; SNKPGVRPELR; IECYFPDEGTR; AEEGITEADDK; CSSGECIDAR; IQCVLPGVGDKETTMYIIDR; CASGDCVDITAR; CDGQVDCADGSDER; CS…
A0A4E0RJK3	Replication protein A subunit	KVIDLGNGLYR
A0A4E0RJL7	CUB domain-containing protein	CATEFLQINK
A0A4E0RJN6	Calnexin	DKKPDDWDER; TPYTIMFGPDK; KEGIDDSIAK; FNTPELVVQYEVK; TDELTPDDETTK; EGIDDSIAK; FENGMECGGAYIK; KKTDELTPDDETTK; IPNPDYYEDKEPYK
A0A4E0RJP7	Mitochondrial glutamate carrier 1	LVGNDFFR; VFNGIVDCFVQTLR; GSGVNLLLITPEK; TASIGDTGRPSATK
A0A4E0RJR0	Reticulocalbin 1 EF-hand calcium binding domain	IDQDADGKVTEK; EATEHFADDPERHDVQFDHNAFLGTETAQQFSK; HWSEVNPK; EATEHFADDPER; HDVQFDHNAFLGTETAQQFSK; EEFYDFLNPEDK
A0A4E0RJR6	Cell division protein kinase	VSNLLMTDK
A0A4E0RJT9	Calpain-B	LAFMHSSEGDEFWSALTEK; QCCLMGCSVDSTVIEAK; EQSIQSPDYCGVFR; DGTLWEDPDFPASEDSIK; MEFNPNLPK; FGQWVEVLVDDR; EALITAGYNVSNK; VLSQVAMTEAELDEDNTNHGIGDDIIEAMK; ERPKDLLEQMIK; LEESIFSGEWQK; DGTLWEDPDFPASEDSIKIPELAGK; TGAADDYLK; NTQGEAIFSK; FDVTDPDPDDNDQMNTIIIGLMQK; MCFEDFMLCSIR; FNEICDPQTK
A0A4E0RJV9	Golgi-associated plant pathogenesis protein 1	SAHGCPNIVYDAELAK; EATQMWYDEIQYHNFK; YTPAGNVQGQFTENVPK
A0A4E0RJW8	Calponin	DCLFQTVDLYEAR; SVINLQMGTNQFASQK; EGQSIINLQYGTNK
A0A4E0RJX0	RNA-binding protein 4	SRYDNYDGYSDYER; LFVGNLNPQSK; VTECDIVNNYGFVHMEK
A0A4E0RJX4	Proteasome subunit alpha type	FVTIFSPDGR; YEAANFK
A0A4E0RJX6	A-kinase anchor protein 7-like phosphoesterase domain-containing protein	MLFVNAIQDPNLDK; GLDTYQDR; AHLDQYDHEFTSLFYPNER
A0A4E0RJZ7	palmitoyl-protein hydrolase (EC 3.1.2.22)	FISDPSLIQIAK
A0A4E0RK13	Coatomer subunit alpha	QDLLISDSEDK; YDEVLHMVR; DSNGISLCDVINK; QGNHQIVEMAYQR; ILNACEMATPNEDAHQLAYDPR
A0A4E0RK23	Gynecophoral canal protein	FVGPNVDR; DGMDLETLDGKR; LYVEDLKDGMDLETLDGK; SVNMQHTIDGDSLEIGCELNSESHER; FQTDKEYR; QDRPDEPYTIFAPK; TNNKEDPLYETTYFK; LYVEDLKDGMDLETLDGKR; DGMDLETLDGK; SSVLTFLQTYPDTQEFAEDLPSSVK
A0A4E0RK28	Uncharacterized protein	VTTENAHEEVYR
A0A4E0RK35	Mitochondrial import inner membrane translocase subunit TIM50	GFDDPLALFR; VILIDWDSEAASLQPR
A0A4E0RK36	Leucyl tRNA synthetase	IQSQNDTDKLVEAK; FIDPNYWLEYFPDK
A0A4E0RK51	Adenylosuccinate lyase	KLDTEIVNVLSSLGASIHK
A0A4E0RK57	Carboxypeptidase (EC 3.4.16.-)	RNEDVVEGLPHLDEQPNFR
A0A4E0RK69	T-complex protein 1 subunit epsilon (CCT-epsilon)	MDVEHEIAK; DVDFELIK; MLVIEDCVNSK; LGVDCLNVGTNDMR; LLVSPDGDITVTNDGR; DQNVLETLSSK; DVDFELIKVEGK
A0A4E0RK81	NADH:ubiquinone oxidoreductase NDUFS5-15kDa	IYWDDLLECQLHTR
A0A4E0RK82	Small GTPase	YIIIGDTGVGK; LQIWDTAGQESFR
A0A4E0RK86	pyridoxal 5'-phosphate synthase (EC 1.4.3.5)	HDKDIFDSINLK; TWFEDAVSSGK
A0A4E0RK94	ADP-ribosylation factor-binding protein GGA3	HLGDQTTETVK
A0A4E0RKA7	Actin-related protein 2/3 complex subunit 5	SANIDEFVASLDGEKVDLLMK; KVDVDQYTESTFRDEQAEETTPIR
A0A4E0RKC2	Ran GTPase-activating protein 1	EMNEFVLPLDR; MNNQGLGHEGCR; NSEDDMQVR; ILNLSDNTLTEK
A0A4E0RKG4	Small ribosomal subunit protein uS17 (40S ribosomal protein S11)	EAMFGNYIDKK; EAMFGNYIDK
A0A4E0RKH8	proton-translocating NAD(P)(+) transhydrogenase (EC 7.1.1.1)	EIFTNEK; DHFYLNLEDEVVR; DVDIIITSALIPGKPAPK; EIFTNEKR; ETNEAGMIKPNSTLVSLVYPAQNKPLLDELSK; DIDYEQAGAK
A0A4E0RKJ0	Glycerol-3-phosphate dehydrogenase [NAD(+)] (EC 1.1.1.8)	GLIVEPDFK; LSEGSVTGDLQHPVTFVDGAEYAHVIYNILK; HFTEATIGSTDVDIASEVKR; SLSEVINSTHVNEVYLPGVTLPENVVASCDIDDVVSK; HFTEATIGSTDVDIASEVK; SDKLPALGSDMDLMNIILGK; ILNEFNK; MFVHDEMCGDK
A0A4E0RKL3	[Pyruvate dehydrogenase [acetyl-transferring]]-phosphatase 2	VIAQDSSNDSQPPVAKPGIER
A0A4E0RKP9	Tensin-3	GISECTTHIFTECDPIHTTDSIVR
A0A4E0RKQ7	Heat-and acid-stable phosphoprotein	TFTAPDEIDR
A0A4E0RKS1	Mitochondrial intermembrane space import and assembly protein 40	NFMQNIDR; FLNNDDAFDQEANR
A0A4E0RKT4	DM9 domain-containing protein	GLVNNEWCVGK; ENVDVLPGK; GRENVDVLPGK; ENVDVLPGKWPAQVGSGFIPFDGR
A0A4E0RKT6	CTP synthase (EC 6.3.4.2) (UTP--ammonia ligase)	LINAPFYDAR
A0A4E0RKZ7	Ubiquitin-fold modifier 1	ITLTSDPNLPFK
A0A4E0RL15	Phosphoglucomutase	DLTTGYDDAYSDLKPR; LILANDPDADR
A0A4E0RL35	6-phosphofructokinase (EC 2.7.1.11)	YNVLGHMQQGNEPSPFDR; KLIVSELGFDTR; HDSLYESESIFTGPEK; LIVSELGFDTR; LRENTDFK
A0A4E0RL45	procollagen-proline 4-dioxygenase (EC 1.14.11.2)	SAWLPDDLDEVTHR; ALENEAFYVNR; YQQVNETPEDYFGNPVNAYLTVK; VQEHISQLPGDSDLSGAADALLR
A0A4E0RL46	Ubiquitin modifier-activating enzyme 6	FTELCGMTELNDR; GSLSDECNEEIFR; LSEFISDLK
A0A4E0RL50	Amine oxidase (EC 1.4.3.-)	HEDLPNTVTSGGK
A0A4E0RL52	Dihydropyrimidinase	IVLDDGELR; GVVTGLIDPCK
A0A4E0RL78	glutathione transferase (EC 2.5.1.18)	YAFGSMCIFGDNSK; DFVPGETDTDESFLAK; VLVHDYFLQEFSDKPFNQAK; NPFAELPAGTFDMDAFKR; LDPNDAETK; NPFAELPAGTFDMDAFK
A0A4E0RL81	histidine--tRNA ligase (EC 6.1.1.21)	VLEDVFDTIVK; YDGLVGMFDPSGAR; EVPDEALVETIR
A0A4E0RL95	Synaptic vesicle membrane protein VAT 1	KIDPLVDSEWSFEEIK; YILYGMSNLVTGDR; LHPEGISVILDCLSGEEISK
A0A4E0RLB3	Gill-specific calpain	EWYGPWSDQSSEWK; VQEDADLIER; NQSGYMDAFELR; VEVTDPDESDDDNLGTLIVGLMQK
A0A4E0RLC7	Soc-2 suppressor of clear	LSTLNLQHNELR
A0A4E0RLE0	Aminoacyl tRNA synthase complex interacting	IFEQVKPDLR; QENTALESEIESIR; HPNADSLYVEK; DTDVEGPVDVGR
A0A4E0RLF7	Kinesin light chain	QALEDLEK
A0A4E0RLI0	NAD(P)H-hydrate epimerase (EC 5.1.99.6) (NAD(P)HX epimerase)	MGIPVISNPLPEVSEIDNR
A0A4E0RLJ0	Actin protein 2/3 complex subunit 4	HNKPEVEVK; NTLHAALCIQNFPSQAVEK
A0A4E0RLJ5	Innexin	SDLDDFIDDYLRR; SGGEIGRSDLDDFIDDYLR; LVGVENAYTAQCALPINMLNEK; QFDPNAVK; TINSAESENLGGFSFGLTVANHIR; SDLDDFIDDYLR
A0A4E0RLK0	Antigen Sm21.7	NDMDLEFIKR; WQQLFDPENSGEITLEK; EKYETSNQQAIKPVEFEEISADIDEK; LKPVIASYAAEGTEIHGENDR; LKPVIASYAAEGTEIHGENDRELVK; NDMDLEFIK
A0A4E0RLK9	Twitchin	LSWNKPEDDGGTPITHYVVEK; FLEKPDIR; DVPKPPQDLEVADVFADSCK; GTYALQLLSDGQICDK; CDVSTGNWER; WEPPEDDGGAPIK; AVNDEGPGEPSK; GDYTFDHENFR; DPSYPASSPEGLNVDK; LLCTDEATYTCK; EYFIEEVQDLK; VMAENAMGVSEPLTTDHAIK; AVNDEGESDNLETEKETLAR; EPHCDVQGLQENEQYLFR; QSLFDTK; CTLEWDPPEDDGGKPIK; GFPVPQVSLLCNGEPVNEK; VAAVNMIGTSEWGETK; VIAVNDAGESEPTVIDRPVLVK; LGDSTATINLNIGAPK; YNFLQEGNEYALEIK; NEAGVGEFGQTIRPVECKPK; GNVVELQLDDAARPD…
A0A4E0RLL5	Retinaldehyde dehydrogenase type 2	KVGDPFAGDTIQGPQVDDVQFK; VMSYIESGKK; TVDEVIDR; ANATHYGLGAGVFTSDMDK; LADLIEK; TINPTTEEVICEVQEPSDADINK; FSQLFINNEFVNSSTGK; VMSYIESGK; GYFIQPTVFADVTDEMTIAK; VGDPFAGDTIQGPQVDDVQFK; NADYIAR
A0A4E0RLQ6	UDP-glucose 4-epimerase (EC 5.1.3.2)	FLPVTEDHPIGDCINPYGASK
A0A4E0RLS8	Uncharacterized protein	YGDSELNR; WNLYDVSVDDGK
A0A4E0RLT5	Phosphate carrier protein mitochondrial	MIRDEGITGFYK
A0A4E0RLU6	Niemann-Pick C1 protein	LLLCGMTCDPNQDTFIEPTINK; HVQDWAQK
A0A4E0RLV4	Beta catenin protein 1	TIVQVVQDHVDSLGEAVTAESEK
A0A4E0RLV6	RAS small monomeric GTPase Rab6	DLNVMFIETSAK; TAVADFNNPLRK
A0A4E0RLW0	Titin	VQNAVGQTDSQR; LTWYLNDQVVEPDSLTK; CLPSAAIITQSNLMQGSEGYNLIK; GVATLDLVYTIPEDSGEYWCK; FNTNVER; KVDCTPELNK; IYTDGAINYLEMVR; HVQPENPFKK
A0A4E0RLX2	Brefeldin A-inhibited guanine nucleotide-exchange protein 1	LAEEDSELREETEDLLDR; DILEELINR
A0A4E0RLX5	Cytochrome b-c1 complex subunit 1 mitochondrial	TQQSLELEVENK; DLPWAVELLSDILK
A0A4E0RLY1	60S ribosomal protein L21	RGDIVDIK
A0A4E0RLZ1	Heterogeneous nuclear ribonucleoprotein K	VMIPDSNGPER; VYQMLCPNSTDR
A0A4E0RM00	Rab protein 8	QVTTDEGAQLANSFSIPFLETSAK; CYDYLFK; SGTNVDDAFK; NIDQHANQDVEK
A0A4E0RMA3	dihydrolipoyl dehydrogenase (EC 1.8.1.4) (Dihydrolipoamide dehydrogenase)	NDTLGGTCLNVGCIPSK; SLLNNSHIYHLAHSDEMK; GIDVGSVSLNLENMMK; GFGSITGPNEVLVK
A0A4E0RMC9	Proteasome subunit beta	FGMKDEEAYELAR; YDVGELYYK; DAASGGNINLYHMTQDGWK; GAGIYYVDDNGER
A0A4E0RMD6	Ryanodine receptor 44F	QNLFQNEGMIGCVLNTIER
A0A4E0RMF0	Septin-10	FADADQDGIPDHLEGDLDR; RDDDLHYK; VITPATTGKPTK
A0A4E0RMF4	Uncharacterized protein	ATGEYIDHSADQAK; SVNCQCDPDVAR
A0A4E0RMG2	Uncharacterized protein	PRPVTNAEK
A0A4E0RMH9	Iron-sulfur clusters transporter ABCB7, mitochondrial (ATP-binding cassette sub-family B member 7, mitochondrial)	AGSQATDSLINYETVK; SLPGAPNLIIDK; GSPILIYDEATSSLDTITEQTILR
A0A4E0RMI5	G-protein coupled receptors family 1 profile domain-containing protein	VVFDRPLENLFNER
A0A4E0RMJ4	Enoyl-CoA hydratase domain-containing protein 3, mitochondrial	FFSAGHDLNELSENSTAESR; STLFNACSQMMR; LDDTQCGIR
A0A4E0RML7	Tropomyosin-2	TFQDEYNK
A0A4E0RMQ1	Aspartate aminotransferase (EC 2.6.1.1)	IAAEILSDDVLR; MGPPDAILGITEAYKK; DDNGKPFVLPSVR; QLVPFFDFAYQGFASGDVNR
A0A4E0RMQ8	Pathogenesis protein PR-1	SVNNGYFSVCK; SLPDMIWDDVLTR
A0A4E0RMR2	Isocitrate dehydrogenase [NADP] (EC 1.1.1.42)	LIDFCHHLEK; DLTNDQVTIDAAHAIR; IKVENPVVDLDGDEMTR; LIDDMVAQALK; DIFQEIYEK; FKDIFQEIYEK
A0A4E0RMW0	cAMP-dependent protein kinase type II-alpha regulatory subunit	QLYENLLEEVPLLK; VYNDNSTIVTQGEPGK; SSSDPPTELGK
A0A4E0RMW8	Aldehyde dehydrogenase domain-containing protein	FTEIMSFTQK; LPNVLYVNDGDSDALFHLSR; LLNDITSLLSSAK; LGTFDIPWGSYK
A0A4E0RMY8	Pyruvate dehydrogenase E1 component subunit beta (EC 1.2.4.1)	VTGTDVPMPYAQNLEHACIPEGQNVIK
A0A4E0RN05	Cathepsin B endopeptidase	GKNECGIESDVNAGLPK; IANSWNTDWGDGGYFK
A0A4E0RN12	Arginase (EC 3.5.3.1)	IADKVESFLNQQISACWDDQR; NGIQHFTMTDIDR; DLDPHEVYDMR; LSVIDLAEINPLIGSEEDVER
A0A4E0RN40	ATPase family AAA domain-containing protein 3-B	FNIVDALR; HSGMDYAILTGGDIAPMGNDGVTAIHK; LADDIDYASECTEVAR; GVLLFVDEADAFLR; HYFDIYLLQPSLDK
A0A4E0RNB8	60 kDa heat shock protein mitochondrial	KVGNDGTITVK; VGNDGTITVK; TLHDEIEFIEGMK; PISTPEEIAQVATISANGDHAIGELISSAMK; ELSKPISTPEEIAQVATISANGDHAIGELISSAMK; NVIIESSWK
A0A4E0RNF3	Translation machinery-associated protein 20	GIGVENVHYLNDGLWR
A0A4E0RNK4	Trans-2-enoyl-CoA reductase mitochondrial	ALSMSTFSDQLPNAIK; GLIQPSPSVCFPLDDWRK
A0A4E0RNL4	Neurexin-1-alpha	SHPFFEQLNFACDCSGSDK; QLNTLTTHTDDISLQFR; VDANDRPVCDCR; TPICTSDYCMNR; INTYGQPECICTGTGFTGPNCR; CEMISENQLR; CTVGVNDQPICDCSGTGFGGTHCR; VNEAGQPVCDCLMTNYDGPHCSEPICPK; VVQADASYYDLILADGK; PVCDCTGSGYHGER; VDRNDQPFCNCEGTGYQGTR; CDCSNTGWNGVR; IGNGLPLSNVK
A0A4E0RNM0	Clathrin heavy chain	CDQALINVCNENALFK; ALEHYTDLYDIK; CNLPGAEDLFIR; FEVNTSAIQVLIDQVK; LTDQLPLIIVCDR; ESNCYEPER; AVNEALNDLLIEEEDYQALR; IYIDLNNNPER; GQFSTDELVAEVEK; SHTMTEDVVFWK; LSDLEEFISGPNHANITLVADR; ENQYYDSTVVGK; IVLDSSAFSDHR; LYTDAMQYASDSR; WSQSIELCK
A0A4E0RNM1	RAP1B member of RAS oncogene family	TVPFETAK
A0A4E0RNQ1	phosphoenolpyruvate carboxykinase (GTP) (EC 4.1.1.32)	CDDECQAVEGISGYIPRPEDLK; LDGLNPKPDINGLLSQPPDFWK; ITCVGDDIAWMK; HYFNEQLPEDFPPAMHEELK; RCDDECQAVEGISGYIPRPEDLK; AILCQPDHVYLCDGSDEEYKK; KDDAHFIK; TVISTPDQR; DDAHFIK; NTIFTNVAELSDGR; FCTPASQCPIIDPDWEKPEGVPIDAIIFGGR; GTLGIWMSPADLEK; PVINNWPCNPELTLISHIPASNEICSFGSGYGGNSLLGK
A0A4E0RNQ8	Phosphotransferase (EC 2.7.1.-)	SENVQLMDDK; TLADFLK; MSGTGEELFDYIAK; MTDIIDK; SVDTESINPGK; EVTVGIDGSLYK
A0A4E0RNR9	Small GTP-binding protein Rab1	DWLNEIK; EATNVENAFVK; TFADECNMLFLETSAK
A0A4E0RNS1	Sorting nexin	NLIDLAELQVK; TTLPDFEQGDCSVK
A0A4E0RNT7	Putative Cofilin actophorin	YILYEICDDKEIR; TTIQAHDLDDITEEEILK; TTIQAHDLDDITEEEILKK; CSDTCVDAFNDMK
A0A4E0RNU1	Hypoxia up-regulated protein 1	NVAEYHSGSVMK; EINDVLYHLDQSMK; SDSGEANADIR; QQLSDMLTNTLNWFEEQDAK; IGFHQELLYGPVPSDAEIEK; DHFAQVFSESAGIPINILHQNAR
A0A4E0RNZ3	Protein-L-isoaspartate O-methyltransferase (EC 2.1.1.77)	ANIANWLEHADKER; THEELIHNLYK
A0A4E0RP39	Prefoldin subunit 2	MTECIETLTK; INDLEMDQR; QTEEEIVEGFNK; MIDNVLIER
A0A4E0RP43	Uncharacterized protein	NLQYPFDSCIK
A0A4E0RP53	Collagen alpha 1(XV) chain	GDKGDPGQFDVNDEK; SFYFHSSTDAAK; TIVIDTR; NTGASIVFDR; ILSFDGQDVMDDPAAPCLWLGR; FLIVEDPSDK; YLIVPDPETMEK; GDRGEMGPPGPQGPPGVCPATCGSEPIEPK; LEDGNLVAPGSTSASR; QLTDATFDADGVIHLPDGSMAVAQLPSADR
A0A4E0RP60	26S proteasome non-ATPase regulatory subunit 4	EKVNVDVINFGENEANQQK; LVEFIDTLNGK; NPENTLGLLSLAK; IVCFVGSPILDDEK; VNVDVINFGENEANQQK
A0A4E0RP77	Egg protein	FYKPCPMDGDISPR
A0A4E0RPA2	Adipocyte plasma membrane-associated protein	SPATVFVDGLPGFPDNIR; QIPISAVQNNR
A0A4E0RPA5	RNA helicase (EC 3.6.4.13)	KEELTLDGIK; NEMEALADLMR; MFVLDEADEMLSR; SSDNTEIDTNYHDVVDGFEK; EELTLDGIK; NFQVSCMNSDMDQEER; QFFINVSEEQYK
A0A4E0RPB3	Synaptophysin	VNSIAVNNCPDK; IFNELQCTDPK
A0A4E0RPB4	Inosine-5'-monophosphate dehydrogenase (IMP dehydrogenase) (IMPD) (IMPDH) (EC 1.1.1.205)	SAFPSLQVIGGNVVTCAQAK; EHGFSGIPVTDNGLIGGR; GGIGILHHNCSVENQAIEVR; SLIDAGVDGLR
A0A4E0RPD9	Malate dehydrogenase	VCDSNATPVIEK; KEDVVDFCAR; GLPIPEGWGADK; TVGTNPITIAAPSSKPGDEFVLDMATSAVALGK; RGLPIPEGWGADK
A0A4E0RPE2	Actin-related protein 3	LGTGLDDLNFYIGDDALALDGK
A0A4E0RPF9	Calpain-2 catalytic subunit	VSDMNEQQSEALR; IFSEQPQKAEEMDEEVGMTDETVK; NPWGNEAEWK; EVVVDDRLPTVR; NEFWSALMEK; IFSEQPQK; LFEDPDFPATDK; SMVSMLDCDR; VSDMNEQQSEALRR; GGTTSEALEDFTGGIAEMFELR
A0A4E0RPJ8	Maleylacetoacetate isomerase MaiA	EPEAEQFTDEYRK; AINMVKEPEAEQFTDEYR; IASTLNEMEAFKR; CCVGDELSMADICLVPQVYNAYR; ELPPEVDRDEWAR; EPEAEQFTDEYR
A0A4E0RPQ4	Uncharacterized protein	HYFNTVTQK
A0A4E0RPR1	Basement membrane-specific heparan sulfate proteoglycan core protein	SFVCDKDQDCEYGEDERNCVGPTIESIADYR; LSDGQTFEK; KSDEGIYICR; VSIVTLSGVEVGHGGTYECR; DCPDGSDEDPRLCNECEPTVK; SFVCDKDQDCEYGEDER; VNNPIEFECYVVEDTGR
A0A4E0RPS7	Calcium binding protein 39	HNFSIMTK; SLVAEFLTTNYDEFFK; YIADAENLK
A0A4E0RPZ5	Protein disulfide-isomerase (EC 5.3.4.1)	QLLEAVASVYDK; MINLAEDMTK; SKDYDKFVATLK; DAFDHYK; YKPDSSDFTEEAISAFVEEVLSGK; EALIEFMQK; TKEDLIIAK; QLAPIWDELGEAYK; EEGSDIMIAK; NYNEVVSDLSK; MDATANEAEGLSVQSFPTLK; DYDKFVATLK
A0A4E0RQ03	Vesicle-associated membrane protein-associated protein A	NELYFEGPFNNVVLSTIK; PSSGVLEPNEER; GVAVMLQPFNYDPTEK; FMIQSMVLPEGVENLENVWK
A0A4E0RQ13	Guanine nucleotide binding protein (G protein) alpha o polypeptide	IIHEGGFTQEDNK; AMNTLGIQFGDAEQGAEDAR; LFDSICNNK; YFLDDLDR; SNEYQLNDSAK; DYMPTEQDILR; IVCDVIQAMEDTKPFSEDLLEAMK
A0A4E0RQ36	Alpha-aminoadipic semialdehyde synthase	ECIDDVK; EMEPEFIK; KIHMTVVSNAEK; QSTTVPVFDKR; QMNVLENEK; ILDYECMVDAK; NAVITSNGSLTER; EDLSEATLILGVK; QRGDFNEAEYFSDPTAYK; SNAQEPFENFDAAPEVK; MPQSLGPLTFVINGDGNVSK; PYLEPNAEK; ECIDDVKEQNGR; KNTKPLMDIK; NIYKPILENLK; GKELENSVMEK; GDFNEAEYFSDPTAYK; RPNELRPQDLLPEK; MILDGEITDK; IHMTVVSNAEK; QSTTVPVFDK; NTKPLMDIK
A0A4E0RQ45	Tetraspanin	KPVMSYGDAIQEDK
A0A4E0RQ54	Band 4.1 protein 2	IHADEIDNYGEAFTK
A0A4E0RQ74	Uncharacterized protein	VEDCYQSNPDK
A0A4E0RQ92	glutathione transferase (EC 2.5.1.18)	ENNGPTLLK; VPLLDVTGPDGK; FEDYQFTMDQWPTIKPTLPGGR
A0A4E0RQB9	Adaptor protein pacsin	NVLTDEIQPGLK; DLEESIAK
A0A4E0RQC4	Small ribosomal subunit protein uS13 (40S ribosomal protein S18)	DVDDGKNSQLMSGQLETK; NSQLMSGQLETK; KAGIDLNKR; VMNTNIDGQR
A0A4E0RQD5	Putative rnase l inhibitor abc superfamily	LYDQQVMNLSGGELQR; EGINIFLDGMIPTENLR; ADIYMFDEPSSYLDVK; MCIEVTPNDK; VSENANEEEVKR
A0A4E0RQF0	HMG box domain-containing protein	QQNPSLTNAELLK; DWNALSEDERK
A0A4E0RQI3	calcium/calmodulin-dependent protein kinase (EC 2.7.11.17)	LTQFLDK; TNMPHTQQTEETR; SLINSMLTVDPTR; ILNEDGTDGK; YLDPQFTYFGPESCGNLLEGADFHK; TGAYDYPSPEWDTVTPEAK
A0A4E0RQK6	Eukaryotic translation initiation factor 2 subunit 2 (Eukaryotic translation initiation factor 2 subunit beta)	VFAQLGTHNPELVSDQK
A0A4E0RQN5	Uncharacterized protein	SDEWDLLANK; VMIDDMCDQQR; METSIPDFR
A0A4E0RQS7	2-oxoglutarate dehydrogenase, mitochondrial (EC 1.2.4.2) (2-oxoglutarate dehydrogenase complex component E1)	KPLEEIFCQFDSR; QGPYLQQIETPSFQGTLNVK; AWIDSPWHGFFENK; TLIDVSTDLGVDSIVIGIPHR; KYDQICEEAYELAK; VEQITPFPYDLVK; VTNSLILHVNADDPEAVAR; TIEDHLSVQAIIR; LPQTTYIGGDK; YDQICEEAYELAK; VYYDLIK; AELERYPDATLQWVQEEHK; SGHNEMDEPMFTQPLMYK; HIGVEYMFINSLNK; YPDATLQWVQEEHK
A0A4E0RQW7	Putative Ankyrin repeat-containing	ISESDSDADVR; MITDGSEFDSSVRPCIDK
A0A4E0RR33	COP9 signalosome complex subunit 6	LDPLQTCGDQLPVR
A0A4E0RR45	Serine/threonine-protein phosphatase (EC 3.1.3.16)	IYGFYDECK; GVSFTFGPDVVAK; AGDDKLNIDSIIAR; IYGFYDECKR; TFTDCFNCLPIVAIIDEK; HDLDLICR; NVQLNEAEIR
A0A4E0RR49	Spectrin beta chain	LEQAVAKEEPVTSLEK; FLSDCQDVLDR; EILDLEAWIAER; NLSNAFNVAEEK; IHCLENVDK; LHLIPLLEPSDVCVEQPDEK; LDAVDQHYQQVLEMAK; IVSNEDVGLK; MLEDMATHAEK; MNQVLEQAEPFITCTFPEDIGSYRPIEPEVVQER; ETADQTDAQYEFLAER; DLGDTLDETLALLK; AEIDGYEGDFHR; LALIEDSSK; RETADQTDAQYEFLAER; IQLTDQWTER; MQTDVASEDIPNNLQEAEALVDR; QWEALQAQIVANDDRIDSVLAEGR; DIEDEKDWVK; TIELLNNR; IHELWNDLK; MLSTDHPDGAK; ETWLTDNQR; LGVQVEGLIEAANSLLPSYAADKER; NNQ…
A0A4E0RR69	Putative 26S proteasome regulatory subunit S3	VFNPVLPILDSEILEVHK; DAFIADDNFGLVK; NALSLDPIFESFDCEK
A0A4E0RR74	Calcineurin B subunit	ISFEEFCDVVSALDVHKK; ISFEEFCDVVSALDVHK
A0A4E0RR83	Histone deacetylase (EC 3.5.1.98)	YGEYFPGTGDSK; AYSEDMTK; LHISPSNMANQNTTEYLDNIK
A0A4E0RR84	Serrate RNA effector molecule	VQMDNSENLIK
A0A4E0RR99	glutaminase (EC 3.5.1.2)	VVTNDFCIPDFQR; FASVIEELYHVCQENEGGK; SPYQTSIVDSLFDSVK
A0A4E0RRB4	Inactive hydroxysteroid dehydrogenase protein 1	KAGEWAIVTGATDGIGK
A0A4E0RRC3	Multifunctional methyltransferase subunit TRM112-like protein (tRNA methyltransferase 112 homolog)	INEVDFDPSYISR
A0A4E0RRE9	very-long-chain enoyl-CoA reductase (EC 1.3.1.93)	QIFDFSDVGGDTTILQLK; LDDLSETVSHGK; RLDDLSETVSHGK
A0A4E0RRF4	Muscle LIM protein 1	HYNENVLAK; QSDQVLYCTK; CSVCDMALNLNNYK
A0A4E0RRJ1	Dipeptidyl peptidase 2	STSNIIFSNGDLDPWAEGGIMTDISDSVVALK; DYYWTNPECVVK
A0A4E0RRP1	Eukaryotic translation elongation factor 1 beta 2	MEALELHINK; AEPVPDIQPEGDHR; SSIILDVKPWSDETDMVEMESLVR
A0A4E0RRS8	Glyoxalase domain-containing protein 4	MGNDFQCISIDCK; SQLIDLENLMTNK; SQLIDLENLMTNKK; ILADAIQADK; ILADAIQADKSDEWFNER
A0A4E0RRW8	T-complex protein 1 subunit alpha (CCT-alpha)	SMSESMLIK; GANDFYVDEMER; MLVDDVGDVTITNDGATILK; YIQEHLTTDVDK
A0A4E0RRW9	Persulfide dioxygenase ETHE mitochondrial	DALMIDPVLETVDRDAK; TKDALMIDPVLETVDR; TDFQGGSSEVLFDSIHK
A0A4E0RRX1	Armadillo type fold	SDILDLIFK
A0A4E0RRX8	Legumain-protease-precursor	VLKGDQELK
A0A4E0RRZ5	Cytoplasmic FMR1-interacting protein 2	TVEILEPYANK; NLSIEDACDLR
A0A4E0RS22	Guanine nucleotide-binding protein subunit alpha	MFVELNPDPQK
A0A4E0RS78	Eukaryotic translation initiation factor 3 subunit J	DAIIEMDVESLK; NSIDQSDPR; TKEDFNELNTLLK
A0A4E0RS81	Ankyrin 2	CLCLTDDNEDKTLECLER; QHYLNLFEALQK
A0A4E0RSF9	ATP-dependent Clp protease ATP-binding subunit clpX mitochondrial	LLEGSIVNVPDGK
A0A4E0RSJ7	Citrate lyase subunit beta protein mitochondrial	VESADELTWLSETINQQLGR; QAEHIVNLTK
A0A4E0RSL3	Putative exon-exon junction complex magoh component	IGSLIDITNSK; IITESGIMSEDDAQWPDPDR
A0A4E0RSQ1	Arginyl-tRNA synthetase	AFITQEVSK
A0A4E0RSQ6	26S proteasome regulatory subunit	DHQPCIIFMDEIDAIGGR; EVDPLVHNMSAEDPGDVSYQSVGGLSEQIR; DYTVEEDFMK; QLTEDHFIVK
A0A4E0RSX3	26S proteasome non-ATPase regulatory subunit 3	DGVIDAIINHEQGHVTTK; DVDQLTLEDIR
A0A4E0RSY0	TAR DNA-binding protein 43	SFAFVTFDDPDVASGLMGK; IHVGNLTEDVGSDVLR
A0A4E0RSY6	phenylalanine--tRNA ligase (EC 6.1.1.20) (Phenylalanyl-tRNA synthetase)	SDPQNEPDAISR
A0A4E0RSZ6	26S proteasome non-ATPase regulatory subunit 13 (26S proteasome regulatory subunit RPN9) (26S proteasome regulatory subunit S11) (26S proteasome regulatory subunit p40.5)	YYQVTGQHADYYK; LIEWCNSVSSMK; AQTDLVELNEAFLNDLK
A0A4E0RSZ7	Acid sphingomyelinase phosphodiesterase 3a	TWCTEISTSK; KQLTQQEVLK; MIPDVGSSNPR; SMATLLDSVTAEDNKDGVWDAYWK; TGCIHDYR; RTGCIHDYR; GNDEGYAENKPDFVIYGGGAAHTK
A0A4E0RT58	Nucleolar protein 56	DLSHFNESK
A0A4E0RT59	GrpE protein mitochondrial	ATEITPEEQSDSAENSSFR; DLLEVADILTK; IQPAEGDLFDPNIHEAVFQAPLQEGK
A0A4E0RT62	26S proteasome non-ATPase regulatory subunit	TILALHDLISNK; RNESDGLPTEAYTAVDEVHDDGSPTTK
A0A4E0RTD4	Allergen tropomyosin	ETDIAELNNK; KETDIAELNNK; LSQLEDQQK; KLAIVEVDFER; QAQTDCDEIQESLQEALNK
A0A4E0RTH6	Uncharacterized protein	SLGDSEDDDDDDDISNKGPR; KVSLGDTADEDNDDDDDR; VSLGDTADEDNDDDDDRR; SLGDSEDDDDDDDISNK
A0A4E0RTH7	Eukaryotic translation initiation factor 3 subunit H-A	SNLSNNSSILDLAPPLPSDHPGR; SVLSGLDNIHDYQFMYQR
A0A4E0RTH9	Myophilin	FLSEVGVPTTSQFQTDQLYEK
A0A4E0RTI1	Anion exchange protein	ESVNEILLR
A0A4E0RTI3	NAD-dependent protein deacylase (EC 2.3.1.-) (Regulatory protein SIR2 homolog 5)	ENHDSPICPALAGR
A0A4E0RTJ6	Trematode Eggshell Synthesis	FDAYDDYDVHGK; VTGDMGHDSGYK
A0A4E0RTJ8	Inositol-1-monophosphatase (EC 3.1.3.25)	DSYADLVTDVDKR; DGYMKPQHCDAK; NFVCTSTPELAK; LGSEPTWIIDPIDGTSNFVSR; DISEALVLTDWGGDRNPESLDKK
A0A4E0RTP8	Sodium/potassium-transporting ATPase subunit alpha	CVELSFGGVTDYR; IIFDNLK; TVDDIAAER; VAEIPFNSTNK; VIMVTGDHPITAK; IYDADTTDDQSIANYDK; DMTPAQIDEILLNHSEIVFAR; ECNGDASESALLK; QAADMILLDDNFASIVTGVEEGR; TAEYTNENPLETK; IIFDNLKK; DQFNNAYLDLGGMGER; SLKDDDLNDLK
A0A4E0RTQ8	Cysteine and glycine rich protein 1	SLDSTTLCTQK; MLDSTTVAEHEGEVFCK
A0A4E0RTQ9	Prohibitin	NVTYLPDGQHTLINLPAV
A0A4E0RTS3	Golgi apparatus protein 1	STISDTNTGPEK; LCSNVESGEGR
A0A4E0RTX3	Calcium-binding mitochondrial carrier protein SCaMC-1	SGQYSSIFDCAR; IDEIFQYWK; ASAIDIGEDMLVPDDFTEEEKK
A0A4E0RTX9	Tetraspanin-1	FLTFKDDQVALPTACCK; FTETTFFENQK; DDQVALPTACCK; CPLEPAADFHQDACKDVIPVELEK
A0A4E0RTY0	Ankyrin repeat domain-containing protein 13A	SLIEFGSADNLVHR; LTQPVFVTYLDTDKIEFEK; ETPDFYIEMK; VNENEAVVDEVNHTDR; NYWSVSQEAVSTGDPQLLK; KYDIEALDPHGR; EPSDAEIANK; HNANACFVSK
A0A4E0RU07	Filamin-A	DSIKPVITK; QGEDNYLVEYTPK; GGVEVIVLNPK; ITETDIYNLVATVR; DGTCTVDYLPTK; YGGDHIMLSPFNVDVGPYK; SPYMVPIEPDMGK; TGAYLFDCNYTPQR; EPCDILSNNDR; FTIDTFSAGR; NFTSDWNDGTAIGALVDACAPGLCPDWR; NLIVDDLQYDFADGLK; DVPMDTQDMR; FNDMNIPGSPFAVPIKDK; VPVKPNIDMSK; FLEENEGLR; LLSWLNNK; IYVGENEIGNASR; FTVDAKPVDPQGR; LVNIDSTDIVDCR; IHVENLSPSIPVGKPTEFDVITAGAGPPSNSKPQPNVVVK
A0A4E0RU35	Desmoplakin SH3 domain-containing protein	VLSDDLDGSHMLANELR
A0A4E0RU70	Calcium-binding protein	INKEEFVNAVHK
A0A4E0RU86	Acyl carrier protein	IPADKLNLDSHFMK; LNLDSHFMK
A0A4E0RU94	Calcium-transporting ATPase (EC 7.2.2.10)	EASDIILTDDNFTSIVK; YGDLLPADGVIIQSNDLK
A0A4E0RU96	Endoplasmic oxidoreductin-1	ILFSEPDQR
A0A4E0RUA2	Synaptosomal-associated protein 25	RVDQNMDVIHEDMR
A0A4E0RUC6	Dynein heavy chain, cytosolic	NYTLDLVGYQNK; TLVMNELSQVEPAVNEAK; NPLGGEPQLK; VVAEDKVVESK; DTFVPSILNFNTDDITDSIR; YLSNPDYNFEK; NILAYNMTHPDFPMPSDQIESYVSK; TSDMQWVK; IGTDTQVWMNLLDEIK; YTAEDFDDDLR; SDYKVPDVIPAVADQLLPEFPTFR; GWDDLFTR; DNPVINDWLTLLER; QMVQDQQEAEK; LQEELANQEVFINEK; DLDHIMDFMPLR; VQVATEELQDLK; IDNSFDQR; NVEGTIESLER; DTFVPSILNFNTDDITDSIRETMK; NLIQNNVSSPR; AIQELQQTGVLYGSNTEK; TSFLDDAFR; LMGAEPVDDSTIR; FGTPLLVQDVESYDPILNP…
A0A4E0RUD3	glutathione transferase (EC 2.5.1.18)	ISMIEGAAMDFR; MWSDFFGDR
A0A4E0RUE2	Scaffold attachment factor B2	PAVAHRPDEQAYDR; FGNEMETQSFESEAVDQSVR; EALEEDGHDPLTYR
A0A4E0RUE6	inorganic diphosphatase (EC 3.6.1.1)	VPTGKPENQFAFDGDFK; SPQGPISPFHDIPLNADK; MEICKEELMNPIK; GYIWNYGAIPQTWEDPNHVDK; GDNDPIDVCEIGSK; VIAINANDPMAEK; FNNISDVDK
A0A4E0RUE8	Chaperone protein DnaJ	LCHPDVTNDPSAR
A0A4E0RUE9	glycogenin glucosyltransferase (EC 2.4.1.186)	DEINLALLERPDLGVTFTK; AVFMDADTLVIQNIDDLFER; GQMDYLGSDSFER; LASLEITVPCPPTISVPDENDR; VVHFIGAEKPWQMDVDQYGNVK
A0A4E0RUG4	Uncharacterized protein	NNTDTEQEYSFR; QEAELYDIQADVK; LIWDDIVVTHAEPEYSDNR; KLNANQLDLR; VKEEQISSAFR; QNFICCIEGDLGTVIENELR; LNANQLDLR
A0A4E0RUJ0	Titin	LTIHDVAPTDSGDYACVVTGR; VIEATTGEEVTK
A0A4E0RUJ8	Striated muscle preferentially expressed protein kinase	YLITDLTPGR
A0A4E0RUK6	Regulator of microtubule dynamics protein 1 (Protein FAM82B)	YVNEGLK; WCYEVADLPWIK; VLEFTADDLETEEAKK; YLLDSETK
A0A4E0RUN0	CLIP-associating protein 1	GINDADQEAR
A0A4E0RUN6	L-plastin	ELTGTPQQWVTIEEFADLYAR; FVNVSGEDIR; AEADDNNLTHEQYEELCK; MTNYNSDLK; DPAFATGVPILQLLEQIKPGSTNR; DSEIYAILLDQIAPIEK; LINVASPNTIDER; MTNYNSDLKDSEIYAILLDQIAPIEK; HVFNVNENLTLAINSAAAIGCCVVNIGPDDIEKK
A0A4E0RUP8	Expressed conserved protein	AAGDMCQDPVYIYCDR; FAENEAVDFTRPSSDTDK; ELINPDAFPR; GANHMQQISTSEKPTIAIITNLLCEK
A0A4E0RUP9	Profilin	NDECLIGK
A0A4E0RUR3	COP9 signalosome complex subunit 4	NIAFESQLVDLR
A0A4E0RUR4	Voltage-dependent anion-selective channel protein 2	TIGSSLESK; FVLDDENK; SDNYNAQMDMFFK; ENEEVAWSVGTK; FVLDDENKHFLK
A0A4E0RUT1	Serpin	GFSLIEKPLVGK; SLGVTDLFDQGLADLSGVTDSHK; KVDEVLNGFYLLK; FSLESDYR; TATQIANTLK; SKVPDIDALYANQHPPVR
A0A4E0RUT7	Protein-serine/threonine kinase (EC 2.7.11.-)	NAADADELLPVFNR; FLCEHYYSTAPTITVDTVGADK; LLTNFNER; FAGSIDPDCNVLEILEDAYEDAK; HTTTVETMAQGVMEMQER
A0A4E0RUX4	6-phosphogluconolactonase (6PGL) (EC 3.1.1.31)	LPIPQENIHIVNTDLPAK
A0A4E0RUX6	Translation initiation factor eIF2B subunit gamma (eIF2B GDP-GTP exchange factor subunit gamma)	GNYIADGFEPDPTAVIR; LDDPFLFAEAVR; SLIQAGSDVLIR
A0A4E0RUZ0	Dehydrogenase	LLSLYGESNADWMK
A0A4E0RUZ6	Synaptotagmin 4	FSSNDFLGGCR; KGSTLGNIDLSPEEMEHLESVLQR
A0A4E0RUZ9	Polyubiquitin-C	TITLEVESSDTIENVK
A0A4E0RV13	Calcium-transporting ATPase (EC 7.2.2.10)	NVYDSITK; MVTGDNVNTAR; EASDIILTDDNFSSIVK; YGDLLPADGIIIQCNDLK; IIVGGSSNLPNDMVLR; VDESSLTGESDQVR; TSPTNGLMEDDFTK; ILPPDTVGGLPK; CGILQPGENFLVLEGQEFNKR; QVVAVTGDGTNDGPALK
A0A4E0RV39	RNA helicase (EC 3.6.4.13)	EQIYDVYR; DELTLEGIK
A0A4E0RV72	Putative tegumental protein Sm 20.8	YGDNHDALVK; NHSENITLSELQDYVNENHLDHSMIGR; QTQAAEFGPDVTILAEDMPVENEKDIVKK; ALFDPEDTGK
A0A4E0RV74	NADH-cytochrome b5 reductase 2	DKYPDQFK; LALIFANNTEDDILLRDELENLR; LWYTLVQAPSEWTYSTGYVDEK; GLFDIKPDAASPPNQYK
A0A4E0RVD3	Peroxidasin	ITDAPPADDNR; VGPTFACIIADQFK
A0A345G0S4	Leucine aminopeptidase	GKTEYEDILQCNNLPSSATPR; DIGGSDPER; ISDMAEISTVR; GITYDTGGADIK; LIYSPTGALNTDTADIR; EDYEFNR; EDTKGSDELVLR; IVDYLK
A0A4E0RVI6	Prohormone-4	SGFMDTVDELPGVR; LVQFFDGIK
A0A4E0RVI8	ATP-dependent Clp protease proteolytic subunit (EC 3.4.21.92)	IQAEEIIK; TVLNSIYEIHTK
A0A4E0RVI9	Programmed cell death protein 5	LNEDQLK
A0A4E0RVJ0	V-ral simian leukemia viral oncogene B (Ras GTP binding protein)	QHGIAFVETSAK; QYQLANIQKPK; NNVDAGMEFAR; HNVDLVFEK
A0A4E0RVL2	RuvB-like helicase (EC 3.6.4.12)	VYSLFMDEAR; GTNYVSPHGIPIDLLDR; FVQCPEGELQK; LLIISTSSYTDKEIQAILK; TQGFLALFSGDTGEIK; TTEMETVYDLGQK
A0A4E0RVM4	Proteasome 26S subunit subunit 4 ATPase	VVGSELIQK; LAEENAPSIVFIDEIDAVGIK; IKDYLLMEEEFIK
A0A4E0RVM6	non-specific serine/threonine protein kinase (EC 2.7.11.1)	VVDVYENNNQNTGK
A0A4E0RVM7	Ezrin-radixin-moesin-binding phosphoprotein 50	SDLAESDASKPR; TEAVGNVQHIEK
A0A4E0RVQ0	Dipeptidyl peptidase	DISPAVETYIGFIESYRDPLGVR; NLDGTFNFDR; ATNMEAYNTR; EDAEIAQDYLK
A0A4E0RVQ7	Alpha-centractin	DWNDMER
A0A4E0RVR3	Translocation-associated membrane protein 1	REDEEPSEGDSDQNNQK; SWFSFGQDSSAPK
A0A4E0RVR6	UMP-CMP kinase	IVDDHGFVHLSAGELLR; QSGCTNYLIDGFPR; VIVLDCPDDICVK; IDDNQETLQR; RVIVLDCPDDICVK
A0A4E0RVU3	Fructose-bisphosphate aldolase (EC 4.1.2.13)	IGVENEEENRRR; KIGVENEEENRR; IGVENEEENR; KIGVENEEENR; IGVENEEENRR; YASICQQNGLVPIVEPEVLPDGDHDLAVAQK
A0A4E0RVU9	Adenylate kinase isoenzyme 1	NCYFLIDGYPR; CVDKNCYFLIDGYPR; FGYNHLSSGDLLR; VDDNVETIKK; LISIDASGSVDEIFKEVEAK; EVCPCLCVIAFEVSQEIMEK
A0A4E0RVV4	RRM domain-containing protein	NLPFDCTEQQVR; TVQFNNQTLR; MQSLSFDGSK; ADNLPAGITEDQLK; ADVVFSTFEACQK; NVNLDDVAALGPK
A0A4E0RVX1	FACT complex subunit	VDILYNNIK
A0A4E0RVY6	Putative imp-gmp specific 5'-nucleotidase	SPAYEELAFDILK
A0A4E0RW35	adenylate kinase (EC 2.7.4.3)	RPDDTVEVLQK; DTLDSGQLVPDDVVCELIDK; VKDTLDSGQLVPDDVVCELIDK; GTQATLIADNFR; VPMIDDVTGER
A0A4E0RW37	AP complex subunit beta	YNDPIYVK; DCDDPNPLIR; NINLIVQK; SLLAFDGPVINK; LHDIDAQLVEDSGFLELLR; RPSDTQELVQTVLGLATQESDNPDLR
A0A4E0RW54	Transmembrane protein 33	INANDQPILR
A0A4E0RW58	Atlastin GTPase 1	VATNPTFDGR; LSDIDPEFVNELR
A0A4E0RW70	Major heat shock 70 kDa protein Bbb	STAGDTHLGGEDFDSR; LTKDEIER
A0A4E0RW77	Aminopeptidase (EC 3.4.11.-)	NLIVNSAK; HMTAISNMPVASK; FAFINDGFALAK; LDALTNSHPIEVEVSSPDEIDEIFDTISYCK
A0A4E0RW83	Legumain like	VLEGDEELKADGKK; GNGIPAENIITMMYDDIAFNPR; VLEGDEELKADGK; DTALSDLNKK
A0A4E0RW88	Alpha-mannosidase (EC 3.2.1.-)	VAWQIDPFGHSR
A0A4E0RW96	Cell division cycle and apoptosis regulator protein 1	VLEQQLDNLDSSR; ELEAITSNANELKR; AHLDGPDPAKDPR; ELEAITSNANELK
A0A4E0RWD2	Coatomer subunit gamma	ALCTITDTTMVQSIER; LMQYCPDVIK; NVCPFMTEITDEFK; ELSTLAEDVIIVTSSLTK; TITDTIQQVVEHLGLQPCDR; GNEQLFEFMESSLR; IFNETPINPK; WVNECQEAANSSR; TGNENNVEPLLK
A0A4E0RWD5	Glycine amidinotransferase (EC 2.1.4.1) (L-arginine:glycine amidinotransferase)	SQVTNLAGIEWVR
A0A4E0RWF5	Band 4.1 protein 4B	ILVADEDEASR; DAPAPSHVEEEIR
A0A4E0RWF9	Protein FAM136A	CCDDQSSSVSEVQR
A0A4E0RWH0	Histone H2A	NDAELNELLK
A0A4E0RWH8	Laminin subunit alpha-1	LVNPESWGDNAAETFWSR; DHVQFQLTPLQDAQQER; EDTTGINCEK; LTAYQEDQIR; LIGEAESSIK; SVSDQLDQWDK; TLDEALNQLEK; LVDFSSELTK; YINDQTMVELR; LDGSCICK
A0A4E0RWI4	LanC protein 1	DLPMPPLMFDWHDK; LSVTDNTLFDTEK; QYQADGQYR; LSVTDNTLFDTEKR
A0A4E0RWJ1	Tetraspanin-CD63 receptor	HFTTDNSNVDR
A0A4E0RWJ9	Dynein light chain Tctex-type 1	FVQSEVEDIVHK; TGGGLYNASSCYWDSSKDDSVTVR
A0A4E0RWK6	Citrate synthase	HFPDDPLFK; DGTSVGAIDPSKDWSLNFSR; DGTSVGAIDPSK; EKVGDHPTNDQVR; GLSIPECQK; MLGYEKPEFADMMR
A0A4E0RWL3	Tegument antigen	KAAITDQFITLAK; VIDCSMSDAK; TNCSADLEK; VIDCSMSDAKK; AAITDQFITLAK
A0A4E0RWM7	Coatomer subunit delta	LQTQDESVLPISVNCWPNEIR; ADDFFPLK; TFTEMDSHEER; ASNILEDLETLR; TSISGFGSDTPK
A0A4E0RWP3	Chromobox protein 1 (Heterochromatin protein 1 beta)	HSVAPTDNGDAVAENIAEIPK; HSVSEEAAEPPKK
A0A4E0RWQ5	Glutathione peroxidase	INVNGSDTHPLFSFLK; YSPQTEPLDIEK; GTLINAIK
A0A4E0RWR0	SOCS box domain-containing protein	SQTIPYHDEQCK
A0A4E0RWR5	Receptor expression-enhancing protein	KATEVAEHIGGK
A0A4E0RWT8	Ribosomal protein S5a	WSADDVNVGDLSLTDHISVK
A0A4E0RWU3	Calcium-transporting ATPase sarcoplasmic/endoplasmic reticulum type	EFDMLSPEEK
A0A4E0RWV8	NADH-quinone oxidoreductase subunit I	EPATINYPFEK
A0A4E0RWW0	protein kinase C (EC 2.7.11.13)	LDNILLDCEGHIK
A0A4E0RWY5	Telomerase protein component 1	FSEDTLEK; FTEFDYHQLAK
A0A4E0RX03	V-type proton ATPase subunit D	FTTAANINSLVLQNVTK; TLQYISQELDER
A0A4E0RX11	adenylate cyclase (EC 4.6.1.1)	SLMPSEVAQEVMR
A0A4E0RX16	Tropomyosin-2	INQLEEQLK; LVNTLQADADRLEDELVAEKEK; IQQLETDKETAQTQLTETNQK; DEEMAEIGK; ESTFMAEDADR; LVNTLQADADRLEDELVAEK; ESTFMAEDADRK; INQLEEQLKESTFMAEDADR; EEAYEENIRDLTER; KLTITEVELER; ENALDEADQLEAK
A0A4E0RX22	Pyruvate kinase (EC 2.7.1.40)	TQEWDEDVDRR
A0A4E0RX27	40S ribosomal protein S8	NAIVQVDSAPFR; ADGFILEGK
A0A4E0RX35	Anamorsin homolog (Fe-S cluster assembly protein DRE2 homolog)	ELNSDGTRPAEAK; EAANPNAQVPK
A0A4E0RX47	Succinate dehydrogenase [ubiquinone] flavoprotein subunit, mitochondrial (EC 1.3.5.1)	GVIAMCLEDGSIHR; DGPTLQEGCK; GSDWLGDQDAIHYMCEEAPK; DGPTLQEGCKR; GQVLTYDPVAK; YHMYDTVK; AFGGQSIDYGR; HKPGDPGPELKPDAGEASITNLDK
A0A4E0RX62	Programmed cell death 6-interacting protein	FEENAQLFELLSQSPDEIR; DNDFIYHER; TFQESNKVPEQQMVDTINAQLEGIR; NTLDDEEKTDQNLR; NSLQDQLEHFQLPK; EHVYSLPDSAER; AESGSIPSEMVAK; KVCSSEFER; QSMLEQIK; QAIQSQHSDSCTSPTGNETAR; VCSSEFER
A0A4E0RX64	DM14 domain-containing protein	NFNYGELPPPPK
A0A4E0RX66	NADH-ubiquinone oxidoreductase subunit mitochondrial	TPFDFTPENK
A0A4E0RX67	Tegument antigen	SKPNVLPLGIK; NELDSTMVSR; SALDETYGK
A0A4E0RX78	Dolichyl-diphosphooligosaccharide--protein glycosyltransferase subunit 2 (Ribophorin-2)	NFFESHIAETK; NFFESHIAETKDDR; LDPESSSEDFDNLDGIYK; IGDGTHDKHQTEVK; SFLNEDASAEDVFYLVSAMK; YGGLEVDKNK; GLFSSPDDK; GIADLLTSYGEMEGISEAK
A0A4E0RX98	Casein kinase II subunit beta (CK II beta)	VYCESQPCLPIGLSDIPGEAMVK
A0A4E0RXB0	valine--tRNA ligase (EC 6.1.1.9) (Valyl-tRNA synthetase)	VIPIIGDTFVDR; CQEMADQAIK; SLGNAVDPVDVIR; NINLDILR; ISESLQDKPR
A0A4E0RXD0	NADH dehydrogenase [ubiquinone] iron-sulfur protein 3, mitochondrial	ILTDYGFR
A0A4E0RXD7	DNA replication licensing factor MCM2 (EC 3.6.4.12)	SGSSPELQPLAQDLLK; INDLPLIEDLR; DTVDSIQDEMLAR
A0A4E0RXE3	Glutamyl tRNA synthetase cytoplasmic	VEQCLLGDPDLR; ESEFSEWYSQLITK; LVVSEEWNSPK; MPQILEDIHNDLFR; IHGQSEIQEK; NSVDIPSEVLLSIIPK; ANFEESILCDLPR
A0A4E0RXE4	Ig-like domain-containing protein	DAPFTVHHELK; IPSDNNQEVIVLCEGYPAHSSDR; IDPAGLDSPELR; TVLLIPENENTVR; IRLDEIPEVSSNPK; ACGSQVVLQTPTVHEETGDPTTYR; FVSVDGPPDSDK; QTVSLIFDK
A0A4E0RXE9	Transglutaminase-like domain-containing protein	IMAQLIHASNDVTEDCSQQVLQQMR; NITDELEK
A0A4E0RXF6	Proteasome subunit alpha type	LDSTNVEMATVSVNNK; GVNTFSPEGR
A0A4E0RXG1	Cytoskeleton-associated protein 5	NIEPFLADLDPLR
A0A4E0RXG2	FERM domain-containing protein 3	HYPADPVSDLK; NQEYHWNQIQR; SNVLTFQCESK
A0A4E0RXG6	Uridylate-specific endoribonuclease (EC 4.6.1.-)	FAIDEASNLINYR
A0A4E0RXI3	guanylate kinase (EC 2.7.4.8)	VLDSGSVCILDVELEGVK; DIEFAESDVGR; DYHFIEK; TIRPGEVDGK
A0A4E0RXI4	Glycine--tRNA ligase (EC 6.1.1.14) (Diadenosine tetraphosphate synthetase)	VHVDEIVPNVIEPSFGLGR; LLTQLDNFGSK; VQEQGDIVR; EFAMAEIEYFVDPK; LSALTLDEALQIK
A0A4E0RXI9	6-phosphofructo-2-kinase / fructose-2 6-bisphosphatase	FMSQENLK; YPMGESYEDLVGR
A0A4E0RXJ7	Tyrosine 3-monooxygenase/tryptophan 5-monooxygenase activation protein theta polypeptide	QSFDDALAELDSLEQDSYK; YCAEVADTDNRESIVESSFNAYK; ESIVESSFNAYK; VTNDYIK; DQPVEACK; EVLDILQSYLIPNAGSDESK; YCAEVADTDNR
A0A4E0RXK3	Cytochrome b-c1 complex subunit Rieske, mitochondrial (EC 7.1.1.8)	GPAPTNMEVPEYK; DPERDEDRVQQDK; FIDENNVIVG
A0A4E0RXL7	Phosphorylase b kinase regulatory subunit	EIVIDAPLTPDQIAHVIQK; LLQNLLSGEEIR; LHQLQGLDWDTGIDPSQPAHVR
A0A4E0RXN0	N-acetylgalactosamine kinase	DAPNASQIDR
A0A4E0RXN3	Uncharacterized protein	SSTDFDESDPR; EADIPFYLK; IFDVEQQQLK; LDLTSDDHLESAK; VTTSDAQPVALDYK
A0A4E0RXP4	Mediator of cell motility 1	QDGDIWQSIEK
A0A4E0RXP6	Myoferlin	WDGDWFVHPDVSILYHK; VKGEAGMPVK; AIDNDSIAR; YNELGYDK; YQQAWNEATVEAR; NTAEDIEQTLQQMIFFR; TELLSDPVANEVR; VMDYDVIGADDVIGETTIDLENRR; NVDEDEDNFAGEFK; NYVPNTLNPEFGR; MVNLFDCK; SLDGEGNFNWR; TQIVAETYENQGK; YFDQSNLCTDPEEVVVR; LYNLPSPQYDEPTDQNMPISCR; VGTNEYLGR; TPTAILEDVCK
A0A4E0RXQ2	Gamma-soluble NSF attachment protein (N-ethylmaleimide-sensitive factor attachment protein gamma)	FGESDDYNAVQR; TPDYDSAIEYYTK; TLEAEDLISK; LHQEDEVAANK; TLDLDYVR
A0A4E0RXQ8	V-type proton ATPase subunit S1/VOA1 transmembrane domain-containing protein	YSSVDEIQSLDLR
A0A4E0RXS9	DNA topoisomerase I (EC 5.6.2.1) (DNA topoisomerase 1)	RDQINEITSEAK; EVFNSNFFK; LNTTVLNQYLR
A0A4E0RXX0	Nascent polypeptide-associated complex alpha polypeptide	DIELIMQQASVSR; SSASDTYIIFGEAK
A0A4E0RXX7	CUB domain-containing protein	FNIRPSANCDER
A0A4E0RXX8	Uncharacterized protein	QLQIDDELLTDLIQQTDDSTLSAPK
A0A4E0RY02	UDP-glucose:glycoprotein glucosyltransferase	GPYDVQSFLNNMR; IAPEWVDYDR; LESADPIIGDADAVEGIGSK; IIGPLDNNELIMEDFR; DLYTMAQGENIR; LFPSAHSEDVFDDEFGQGDYDSQLK; GQYHGLSQDPNSLSNLDQDLPNNMIHQVPIK; FYPVDAEESNLK; YATMESMLVSGIDHIVINK; TIDLCNNPQTK
A0A4E0RY05	tryptophan--tRNA ligase (EC 6.1.1.2) (Tryptophanyl-tRNA synthetase)	DIIAIGFDPEK
A0A4E0RY12	Translation initiation factor eIF2B subunit alpha (eIF2B GDP-GTP exchange factor subunit alpha)	FITLPIADAPDDFNHCK; TISDMSETTENNPSVK
A0A4E0RY18	cysteine--tRNA ligase (EC 6.1.1.16) (Cysteinyl-tRNA synthetase)	TVLNEDLDTIAETR
A0A4E0RY21	Tyrosine--tRNA ligase, cytoplasmic (EC 6.1.1.1) (Tyrosyl-tRNA synthetase)	DYLSGHLPAETVK
A0A4E0RY39	UTP--glucose-1-phosphate uridylyltransferase (EC 2.7.7.9)	NNQSNPVESKPPK; TQMNGFQQLFQR; KTIQEQLNK; LQMEIIVNPK; YLHSTSEAFDWK; ALTDEINR; FASIPDMLELDHLTVTGDVYFGK; TIQEQLNK; LVDTIPQNESK
A0A4E0RY52	Ubiquilin	ILKDEDSLEQHK
A0A4E0RY80	Uncharacterized protein	FTSDDVR
A0A4E0RY86	von Willebrand factor A domain-containing protein 5A	CQLNELSDK; DENNPFDDADVVK
A0A4E0RYB5	AP-2 complex subunit alpha	TASDDFLAK; LEPNTQAQMYR
A0A4E0RYC8	Transport protein Sec24D	AHQHVVDEMTSK; IAELDTHMNWLGK
A0A4E0RYD3	Ribosomal protein l4	TDFNLPMPK; SGQGAFGNMCR; KTDFNLPMPK; SDLLNTVHDQMR; MTNADLGR; AWSDIQK; LNPYAIGEK
A0A4E0RYD8	T-complex protein 1 subunit delta	IDDVINAVR; GIHPTTISDAFQK; DSVNELALHYFSK; GDVTITNDGATILK; TDMENNVIVTDYTQMDR; KACEIIDSMSIPIELSSLEQLTK
A0A4E0RYE9	Putative synaptic vesicle protein synaptogyrin involved in regulation of ca2+-dependent exocytosis	VQGWQENNAR
A0A4E0RYF3	High-density lipoprotein receptor (Hdl)	ITTVDSPAR; VSVIWPENQELDSR; KGNQVEVVIIGPSEALNEAK; AADPNTIVISGPK; GSALNELVSGYER
A0A4E0RYH4	Nuclease-sensitive element-binding protein 1	SGVEGGAQGDSPNR; FGEHVDGSGHGPR; NDDGGDLFVHR
A0A4E0RYH5	Large ribosomal subunit protein eL14 (60S ribosomal protein L14)	IMKPADAPR
A0A4E0RYI0	Tenascin	CGENAFCQDGACICTPGYTGDPMIR; VCVCPDNEPGCHR; YFCLPSGNK; DLCAGVQCHPFGQCYENR; TVYYSANPAK; EISVPSQCDNCR; NLAIDPPSGNVFAWDEAFSK; AQCLPNPQYNK; CSCDPGYEGDGYNECRPAIDK; CECRPGYEGDGNR; ILAEFIQDVQTDCTQDPK; GFTGDGIR; CMDGYEDDGNQK; LCLPDADCDQQNER
A0A4E0RYL2	Exportin-1	VDSILEYSSNQETK; TNETLCQNNMVILR; DTDSLNLYK; LLSEEVFDFSLGQMTQAK; LFEFMHETHEGVQDMACDTFIK
A0A4E0RYM6	Retinol dehydrogenase 12	DDLLVQYGVDNPDSVKK; IAIVTGANSGIGK
A0A4E0RYP6	Ribosome binding protein 1	IDISSLQLSNR; TQLIEAQSGQR; FLSSQLNEMR
K7YNB3	Glutathione S-transferase omega class (EC 2.5.1.18)	LDGLAPSDVHDLK; YLDETIGNK; DVCQEINDTIK; TIVESDAIIR
A0A4E0RYR5	Asparagine--tRNA ligase, cytoplasmic (EC 6.1.1.22) (Asparaginyl-tRNA synthetase)	GYESEGIDPTPYYWYTDQR; TTEAVQLSPESTIGVYGVINQVPEGK
A0A4E0RYR6	Signal recognition particle subunit SRP72	FLEEAEDACR; VIQDQCNPDDIVLDER; EQNIFDSR
A0A4E0RYU2	Lectin vip36	DDVNCIAVDNVR; YPNQKDDVNCIAVDNVR
A0A4E0RYU8	Dolichyl-diphosphooligosaccharide--protein glycosyltransferase	IDNAASSTMLNCLMYK
A0A4E0RYW8	Glioma pathogenesis protein 1	AQTWADTCTVGHDTYDAR; SMPDLIYDQGIADK
A0A4E0RYX8	Aldehyde dehydrogenase NAD(P)+ protein	DALAQLITAENGK; AIEENRDALAQLITAENGK; IGPLINEAAVNK; EGGPDALYEFMDLK
A0A4E0RYY0	phosphoglucomutase (alpha-D-glucose-1,6-bisphosphate-dependent) (EC 5.4.2.2)	FFGNLMDAK; QQIGKPVDVESIMR; GFFISPCDSLAVIADNAMSIK; YDYENCTTAQGEEIMSQLQALLR; SVSFAAAFDGDGDR; YNCENGGPAPEK
A0A4E0RYY3	Immunoglobulin V-set domain-containing protein	FVYQCQGGTNENWR
A0A4E0RYZ5	Heterogeneous nuclear ribonucleoprotein A/B	VESLDLPFDTLK
A0A4E0RZ02	Thyroid hormone receptor interactor 10	INDLNSQVK; VTDLTIVQVAER; QITQCNEQIK; IDTEKDGAMVIDR; MQQDLNQNEPSKPLVGR; QLNEQLSSTDAYIR; IHSINEGIIK; NLNDQVLVGLK
A0A4E0RZ38	NAD-dependent protein deacetylase (EC 2.3.1.286)	ENPDPFFEVAR
A0A4E0RZ43	Tegumental antigen	NIADCLK; NIADCLKR; DNTYLIWQTPE; DLEQYVDQNHLEK
A0A4E0RZ68	Pyridoxal kinase (EC 2.7.1.35) (Pyridoxine kinase)	ILPLADVILPNQFEAELLSECK; GQVLNAEDLK
A0A4E0RZ97	Uncharacterized protein	EIGTTNFSSR; LDQLLSNAEGK; AFNPDLWR; LDQLLSNAEGKEWETTADTCFR; DASQPSDSETSEANPLIK; FLCASDNTIEQGIDNLIGK
A0A4E0RZA4	2-oxoisovalerate dehydrogenase subunit alpha (EC 1.2.4.4) (Branched-chain alpha-keto acid dehydrogenase E1 component alpha chain)	TMIQLNTADR; KGWLTEDEEK; GWLTEDEEK; SVDEVSYWDKTDNPILR; VDGNDVFAMYNATK; KGWLTEDEEKK; SVDEVSYWDK; GFTLENMIDQCYSNTGDANK; KQVMEMFAQCEAK; QVMEMFAQCEAK; VGHHSTSDDSSAYR
A0A4E0RZB7	S-methyl-5'-thioadenosine phosphorylase (EC 2.4.2.28) (5'-methylthioadenosine phosphorylase) (MTA phosphorylase) (MTAP) (MTAPase)	IGIIGGTGINDPK
A0A4E0RZB8	Oxidoreductase HTATIP2	AFVVGYTGETGK
A0A4E0RZE3	4'-phosphopantetheine phosphatase (Inactive pantothenic acid kinase 4)	ENILQADAADATQLGDTETSRPAIK; TLGVELNKEDEMECLIR
A0A4E0RZF5	Long-chain-fatty-acid--CoA ligase	QASLEHCLNAIEAK; ETWIEFQK; MTEDEEQTIVDR; FSASQFWTDCIK
A0A4E0RZG8	Pyruvate carboxylase (EC 6.4.1.1)	HIEVQILGDK; LAEGQPLKDLGLTQENVNSFGYAIQCR; NFQPDSGR; SGGVVEGSFCYTGDVANPNEEK; VNGDDLLFDIE; KFLTGAVDTYFIDENPELFK; IDEEVAVNLEPGK; DLGLTQENVNSFGYAIQCR; NYPDNVVYK; SILITDKK; IVGDLAQFMVQNNLSANDVMER; QKADESFLIGK; VVEIAPAPHLDPK; FLTGAVDTYFIDENPELFK; LLHYIGNVLVNGPSTPLATDLKPGETEAPVQAIPHDAK; SILITDK; ITTEDPAK
A0A4E0RZH4	Eukaryotic translation initiation factor 5A	VPEGDVGNELR; KEYQLLDIR; NDDDMIYVSVVSAMGEEHALR
A0A4E0RZH9	GST N-terminal domain-containing protein	DNWCVIHQPPPAER
A0A4E0RZJ6	ATP synthase subunit O, mitochondrial (Oligomycin sensitivity conferral protein)	TALNEFLKPGEK; NMLVTLTENGR
A0A4E0RZJ9	Fragile X mental retardation protein 1	LDVKPLPNASPADQAVCSQLSTITDIVNR; TANILSVVDK
A0A4E0RZK0	Serine/threonine-protein phosphatase 2A 55 kDa regulatory subunit B	LSDVPQQSFTNMNFPTEHGCR
A0A4E0RZK2	Uncharacterized protein	SDDATPEPETVTEDTEADKK
A0A4E0RZL6	Electron transfer flavoprotein subunit alpha mitochondrial	LNVSPINDVIAIHGEDTFQRPIYAGNALVTLK; LNVSPINDVIAIHGEDTFQR
A0A4E0RZM0	NADH-ubiquinone oxidoreductase 75 kDa subunit, mitochondrial	AISEVVGLPLPYDNLEQVR; NAIYANTEGR; LNEEVNEEWLADK
A0A4E0RZN7	NADH dehydrogenase [ubiquinone] 1 alpha subcomplex subunit 13	GLWIDPNVDEFYAHTTR
A0A4E0RZN9	Signal recognition particle 14 kDa protein (SRP14)	MLLDNDTFLTNLNK
A0A4E0RZS0	TNF receptor-associated protein 1	EGLITEPEHETR; DATKFDSFLNDFGLYLK; GIVDSEDVPLNLSR; TSLDDYVSR
A0A4E0RZU8	Pre-mRNA-processing factor 39	SHDSQSSEFTER; LVEENRPEDILSR
A0A4E0RZV1	CUB domain-containing protein	FADDENGLTSATPYCAEK; TGAPLTATISDIK; FTALNDNR
A0A4E0RZV5	Delta-aminolevulinic acid dehydratase (EC 4.2.1.24)	YAVAGADIIAPSDMMDGR; PGTPYLDILNELR
A0A4E0RZW0	VHS domain protein	VNICVLSDMLSELETDPNPSGEFK
A0A4E0RZX0	T-complex protein 1 subunit theta (CCT-theta)	SHFNVDNVR; QVELADFLSDLITK; GSTENIMDDVER
A0A4E0RZZ0	Endophilin-A	ELGPDSSYGQCLVQSGESFK; YTMEDHVK
A0A4E0S041	Alpha-1,4 glucan phosphorylase (EC 2.4.1.1)	DIYNSIAYDDR; YGNPWEK; GFDLSIFNTGDYINAVCGR; LPPPFEPVDKK; AQAEVEAAYKDEQK; MQGSDSWITNLSEITQLK; VLYPNDNFFVGK; DFAELWPDKFQNK; TETFKDFAELWPDK; VVNNDPVVR; DIWGVEPSNLK; MLTDADKR
A0A4E0S045	Cathepsin B	FAALSDELIDYVNNKPGGTWK; VVGWGTENGEK; EIMINGPVEASINVYEDLPNYR; TSYNLLHNEETIMK
A0A4E0S047	Tubulin-specific chaperone D	QGNLFGTAELIEGLGK; LISTITDATK; MISDTLEVVK; HYDEVIK; SLANICK; LLLDDCVAHK
A0A4E0S048	Eukaryotic translation initiation factor 3 subunit K (eIF3k) (eIF-3 p25)	LYQFYPEHYNSDITK; ALASSNPTDFTLCK
A0A4E0S065	Desmoplakin SH3 domain-containing protein	QQNTQTTMTNLLQQSVQFHK
A0A4E0S079	26S proteasome non-ATPase regulatory subunit 11	TEVAESDETAVR; EQAILELGDLLSK
A0A4E0S089	Uncharacterized protein	LATDQSIADSLANWIQDGR
A0A4E0S098	UDP-N-acetylglucosamine diphosphorylase (EC 2.7.7.23)	VTHPDILNLMK; GSLLSDVESIDFDK; LPDLHFIGFCMDR
A0A4E0S0B9	Translocon-associated protein subunit delta (Signal sequence receptor subunit delta)	FFNEDGAQAYR
A0A4E0S0E2	Sulfotransferase family	LGNELNNSPGGK; ELSELYPDAK
A0A4E0S0G9	Uncharacterized protein	CCLAGETDHSQPPTLSFATCVR; HSGFLSEDEK; ITAEMVK
A0A4E0S0H1	Protein SEC13 homolog	IVSGGCDSIIK
A0A4E0S0H2	U5 small nuclear ribonucleoprotein 200 kDa helicase	SASLLTDDLDDVAGILYRPK
A0A4E0S0H6	ADP-ribosylation factor GTPase-activating protein 2	AMQVGGNENAR
A0A4E0S0I4	Calcium-binding protein	ISTTDLGPAFR; DTDTDGSGFVDFDEFYK; GEIDVEDLR; RGEIDVEDLR; IDDFTIQEDQVK
A0A4E0S0N3	Coatomer subunit zeta	DQLEFESK; TEDIPLGEQTVAQAIQSAK
A0A4E0S0N6	Inosine triphosphate pyrophosphatase (ITPase) (Inosine triphosphatase) (EC 3.6.1.9) (Non-canonical purine NTP pyrophosphatase) (Non-standard purine NTP pyrophosphatase) (Nucleoside-triphosphate diphosphatase) (Nucleoside-triphosphate pyrophosphatase) (NTPase)	SFLGALGPDGLPK; TDGQIVNPR
A0A4E0S0P1	Phosphatidylinositol glycan class S	LYFQEDQK; SVSVDDQNTVR; TIESLLSIK
A0A4E0S0Q6	Lung seven transmembrane receptor	LTDLSNANEANRPR; YKDLEQPTVFR
A0A4E0S0Q9	PAT complex subunit CCDC47 (Coiled-coil domain-containing protein 47)	HPGLPESLTVLNEIPEAMTSMLNAPVCK; GNIDSEEMEVCK; IMSEEDPDKAR
A0A4E0S0W1	Leucine rich repeat flightless interacting	STADMLNNLGEPSLEAQILR; GAMMANVQLDNDK
A0A4E0S0Y1	Heat shock cognate 71 kDa protein	QTIEDEKVKDK
A0A4E0S0Z4	Annexin	DLINELK; ILVSLVQANRDENPNVDWNQVR; DENPNVDWNQVR; GAGTDEDTLIEILASR; SLAQWISDDTR; MLGTDESTFNR; CEVDMGQIKEEFMR; QDAQALYQAGEK
A0A4E0S107	Prominin-1-A	YLTGHVPDGPR; IVDDGLQDFQR; KLDDYVHDSMQYLVDQVR; TADLNQPLKDTILNCMDALER; AWDDLVHSPETR
A0A4E0S121	Collagen alpha-1(XI) chain	GPVGIPGPMGK; GMSLFIDGDR
A0A4E0S186	Uncharacterized protein	MEVLYSNLPDYWHETVVK
A0A4E0S195	Eukaryotic translation initiation factor 2c	DWISDLTEPAGLLQEGK; DGVSEGQFENVLVEELASIQK
A0A4E0S197	SCP domain-containing protein	LYNCNSYLQIVSAK; HYDYANNQCDR
A0A4E0S1A4	glutaminyl-peptide cyclotransferase (EC 2.3.2.5)	GQIQDDHIPFFR
A0A4E0S1C1	Phosphoacetylglucosamine mutase	APHIYDRDPGAFPLDPGNR; VYAESITQPLTDWLATK; ISCPAQLQDAIDEVVESVQK; WATIDGDGDR; LQLYNTQTK
A0A4E0S1G4	Triosephosphate isomerase (EC 5.3.1.1)	RHIFGESDELIGEK; DCGCEWVILGHSER; KPDVDGFLVGGASLKPEFVDICNANR; HIFGESDELIGEK
A0A4E0S1H3	Uncharacterized protein	DLTDTHLLNDVVLINK; NVDGMNLLPACFPR; NNLQSNPEEADAAR
A0A4E0S1H8	Cell division control protein 42 homolog (EC 3.6.5.2)	NVLDEAILAALDPPKETSSK; YVECSALTQK
A0A4E0S1I1	Titin	LDLSADFDEVFEPAKAPR; SSLELHLSDLNSR; GDGVHVLNIPEAYFADTGR
A0A4E0S1I3	Prohibitin	VLPSIANEVLK; IVTADGEAQAAK; NLGTDYDER
A0A4E0S1I9	Ubiquitin protein ligase BRE1	TVVPNLEAQCK; KGDPLFTDICEYR; QHEDDITKPR; GDPLFTDICEYR; MDYETDMFYFNADPAK; DEMFDGVNLSR; DETWNNLGLR; KQHEDDITKPR
A0A4E0S1J5	Glycine cleavage system P protein (EC 1.4.4.2)	QGTFDMTHLK; LNDVYGDTHLCCVIMSSAAK; ELEQDLAEITGFDHVCLTPNSGAMGEYSGLR; TDQILSQSVFNSYHSETELLR; IAEDQWPK; FVNQNGLCAHEFIIDCSEFEK; LKIDEAISESELLR; EEAAFPAPWHNDGEYPYGK; HGVIAMDIAK
A0A4E0S1N1	DNA replication licensing factor MCM7 (EC 3.6.4.12)	TGDLVPQDVLDIFIDHR
A0A4E0S1P4	Putative ras similarity family	TGDNVEAIFK; ALDTASQDSYVK
A0A4E0S1S0	Ubiquitin carboxyl-terminal hydrolase (EC 3.4.19.12)	NSPIYHGPSSSTTLLEDTGAVINR; ILSTLHEDSATMGQTEAPEASSK; QTIGNACGTVALLHAVTNNQDHLK
A0A4E0S1S7	Vesicle-fusing ATPase (EC 3.6.4.6)	YVGESEANIR; IVNGPSILDK
A0A4E0S1V2	Proteasome subunit beta	DGITVLPDLVNFSTAA; TDNFCIVAADTR; FIVNLDR
A0A4E0S1Y1	E3 ubiquitin-protein ligase UBR4	EVLENFENQIR
A0A4E0S1Z2	3'(2'),5'-bisphosphate nucleotidase 1 (EC 3.1.3.57) (3'-phosphoadenosine 5'-phosphate phosphatase) (Bisphosphate 3'-nucleotidase 1) (Inositol-polyphosphate 1-phosphatase)	KPASDLPYPLNPNAVK; SISLSDMVVWVDPLDGTK
A0A4E0S201	Guanine nucleotide-binding protein G(s) subunit alpha (Adenylate cyclase-stimulating G alpha protein)	VLTSGIFETK; DAICSIAGAMSAIKPPVELQYPENK; SNEYQLIDCAK; ILHIDGFSEGEKK; ADYIPSEQDILR; VNFHMFDVGGQR
A0A4E0S206	Dynein cytoplasmic heavy polypeptide 1	ATDFEDKLEDAHFLNSLQAGVNR
A0A4E0S220	dynamin GTPase (EC 3.6.5.5)	YVLQLDGLK
A0A4E0S223	arginine--tRNA ligase (EC 6.1.1.19)	LAELVEKEPIVLDHSTEWNLAK; SDGGFTYDTSDMAALLQR; DKELSEAEFK; INDYVFSFDK
A0A4E0S249	Major egg antigen	GYSPENIK; TDGLLDFLNNAYEPGEDGR; DQMFSNLHDLTSR
A0A4E0S261	Uncharacterized protein	NWNNDYYDPQYEPGLR
A0A4E0S262	Lon protease homolog, mitochondrial (EC 3.4.21.53)	DLTVPEAVMEVIEEELNK; IGTFVQIPEWDDLGAK; FSVGGMSDVSEIK; YLLPQAASDCGLNDDRLTVQDDALLR; TENPLILIDEIDK; LTVQDDALLR; VLFITTANQLDTIPEPLRDR; HILDEDHYGMEDVK; DIINLNPVYR; LKDLTVPEAVMEVIEEELNK; DFDDLAPFIK; VAYQLVNAEK
A0A4E0S279	Otoferlin	SAPVYNLLENVVTVDGK; IESEIIQDLK; WKDSLLPTEILER; VVDVYLPEDIR; GELIATHVINLK; NLLASDDSGLSDPLAR
A0A4E0S297	E3 SUMO-protein ligase RanBP2	TGEENEEVVFCER
A0A4E0S2C9	Talin	ANPDDPMTQMELIGACER; LAQATAQMIADIK; FTGAYDQLTDK; TQQEIQEVCDAICSPSVTNR; ALVDDTQNLVSGTGEDQAR; IQSAIQQLEHALTSPDESSK; LAAIQCQVQFGDYVPEK; VCSANPDDIMLQNELR; YFFSDMNVDAR; LHTDDDMDWLNPSQSLR; GNPYQVISDAK; DQQTQEFGSAVR; TVDDPVVNEVR; LDALRPLLENPNRPVNQQAYYDCVDSVAK; IFQQHAEMIGLSEVDAK; VVTIHFPAFVDDVK; AYSGDALDNFQLAYENLQQNHAGGGQR; TSQSEMAFK; QLADATTNLIEVAK; LTYGANDVQK; QGHVSTLIDTLNR
A0A4E0S2D0	Uncharacterized protein	LSGLLSSDDER
A0A4E0S2D9	Globin domain-containing protein	KLIDESGAQHK; VNKEQFLSGEPVFTQVFK
A0A4E0S2E5	Uncharacterized protein	RLDILEYDK; NMSDVLSDEIK; TNIDFGQK; KEQQLQGYTTER; DIPENQTER; TLFNDSPDSTSANVSEFSEAPR; EQQLQGYTTER; TTENPNAVPSK; QYNATQTASTLTDNLR; DTHERDTLIEK
A0A4E0S2G5	Electron transfer flavoprotein-ubiquinone oxidoreductase (ETF-QO) (EC 1.5.5.1)	INLPVYDGLEQR
A0A4E0S2G8	E3 ubiquitin-protein ligase TRIM33	VDIDNLSASGR
A0A4E0S2J5	Calponin	LSEGIIGLQMGTNK
A0A4E0S2K5	fumarate hydratase (EC 4.2.1.2)	GLFLEQLETDPAK; ISSDYVSTFVVDGHNILK; YSQVAPIDMFTEK; YLDHLPTTGNEHGR; DSESSDNDKFVALELLK; YLPDPSCK; VNLNRPMDEVLSELSK; KGQFVWTEGNDAAAISHGVYDAYTQK; IDAGEPMPR
A0A4E0S2L7	Putative sodium/potassium-transporting ATPase subunit beta-3	TCFDPETR; ILIECTGQNAIDK; LSLLNTFNQVTAYPSSVNADYIQK; YYPEISGVDGK
A0A4E0S2M4	Putative Tip120	DLVTTMDNCSDEQLGGICSIGLK; FNEHEESVR; MVVSHTDDNVR; LLDANDRDLELK; LDLTSEK; EMLISCLSTPVAQSTSSDK; FMAINDLINELQSDSLR; HYEDDGLDTR
A0A4E0S2P0	Surface protein PspC	TLTEAEDIETLKK
A0A4E0S2P7	26S proteasome non-ATPase regulatory subunit 6	NLEIANNLIEEGGDWDRR; IGFFFNDR; VSGVLETTRPDNVNSHYQSMIK
A0A4E0S2R7	Scavenger receptor class B member 1	VGSIIEVNGQK; IHTGSHDISK; AVADKDTLDMLHNK
A0A4E0S2W0	TIR domain-containing protein	MDHPEPITK; LDGDDELVDGHPHVNSVEGAASR
A0A4E0S2X2	Alpha-galactosidase (EC 3.2.1.-)	AYPQDCISEALIK; TVAEFGVDYVK; IYWDVEDQWDR; LVPDPDRFPTGMNALGDYLHER; FTCEHYPGSMDYLDLDAK
A0A4E0S2Z8	Karyopherin (Importin) beta 3	ELVPMTLQTISNAIEADPDDDVMLK; RLLVNDYASAFEALPDETK; TVPGMLQNADWK; ECVTNEQLNEIR; LMTEKDEDEYVLSK; RNDEDFDECEEER; LLVNDYASAFEALPDETK; SSDNNLCTENAISAITK; HVQSNSSLVEACVNQLSEDQR; AITNEPERDVVAEHLLALAGSIETVGK; EFFLPTFMQAVHHQQPDVR; ALVDIADTAYK; KLVLMQIVTTVAAVADAAEK
A0A4E0S319	Integrin	LSDLIQFDYPDPAPVFEMK; ENLALITSSAENR; VDHMFLIENR; HICVPDPQCLADVTVEK; SEQPLIDWSSCTGQIELDR
A0A4E0S339	Neurofascin/L1/NrCAM C-terminal domain-containing protein	DGDVTCMQTR; SAPKPVVGINLYEADSPEK; DSPNAQTCAYQSIALSDSDHLK; DLAITQVPPIDPGSFPFAFQCK; ELLESNIVEDPK; EGQNFQLSSK
A0A4E0S365	Dymeclin	NTHFQEFLLQNQNYEK; TVEQLQNLSAK
A0A4E0S368	Cytosolic purine 5' nucleotidase	DWMHQDELK; LQELDNSLENSYR
A0A4E0S374	Sulfhydryl oxidase (EC 1.8.3.2)	DWPNEPEFTHYK; LQHQPTEDPLAPK
A0A4E0S375	Paramyosin	DLLVASLFAPIQVESGKK; VFEEIRQEQEHTQHVEK; GSLEDQIIQANPVLEAYGNAK; NQSTEMFR; KDAEIGGLNSK; CIVPNEFK; QQVEAELEEVVDRLEEQDGVNAAQVDLTK; LNSEIEELKK; KLEQDINELEVALDSSNR; LQGELEDLMVDVER; LEQDINELEVALDSSNR; NLSSDLDSLR; FEDEQGIVAQLQR; IHFGTTGK; NKDPLNETVVTLLGGSK; SLYQCGNTK; LQQFFNHHMFVLEQEEYK; VKQQLTAQLEEAR; LADEEDANTNLNEMKK; NYHIFYQLLSDYGK; LYDNHLGK; SEMPPHIFSVSDNAYHNMLQDR; DLLVASLFAPIQVESGK; EIQSQLEDEQR; KDDA…
A0A4E0S391	Uncharacterized protein	LGEQNEYVDPATK; THLPDSEWNNIR; VFQLTHMCPGGEPGTWITPLEAAR
A0A4E0S393	Acetyltransferase component of pyruvate dehydrogenase complex (EC 2.3.1.12)	VTLNDIIIK; DIPVGSPLCIIVEDAGSVAAFK; VPECNSAWQGDFIR
A0A4E0S3B7	GMP synthase (glutamine-hydrolyzing) (EC 6.3.5.2)	QLGLPEEIVNR; VIEPLAEFHKDEVR
A0A4E0S3C8	Vacuolar protein-sorting-associated protein 25 (ESCRT-II complex subunit VPS25)	TAEEWADLIAK
A0A4E0S3D6	Alpha subunit of casein kinase II	DPQTQTPALLFEYIDNTDFK; TLGTDELFQYLAK
A0A4E0S3E5	Tetraspanin	EELLNYVDER; HVSNCDSWK
A0A4E0S3F8	SH3 domain-binding protein 1	IDNESALTEEGLFR
A0A4E0S3G3	Dynein light chain	NADMSEDMQQDVVEFAVEALER
A0A4E0S3G4	Ubiquitin-conjugating enzyme	LYHPNVDK
A0A4E0S3G7	Propionyl-CoA carboxylase alpha chain	FVSGDISTK; KNGVFEVR; VIEEAPSTFLDPDTRK; LQVEHPITECTTGVDIVHQMLR; QSDISINGWAIECR; VADNFDLSDKVIHHTADGNDVILQLLDR; QSDSKGDYTCSCHEVDATK; KNFYFLEMNTR; NQQWPECQVWDLVASLDPK; CDSGISEGSEISIFYDPMICK; VNGIPGFDGEVPNEDEAVK; VIHHTADGNDVILQLLDR; HGNAIYLNER; VADNFDLSDK; IAWNDKEAR; YLMETYPDGFK; LQYLGTAFPVDICDIK
A0A4E0S3H0	methylmalonyl-CoA mutase (EC 5.4.99.2)	VADPWAGSYMMESLTNEIAEAAMK; SEFSSQDEFNSVMR; QSELAGTIQNDILK; NTQIILQEETHITK; CTVGEITDAMTDVYGR; AHSQTSGWSLTEQDPYNNIIR; QYAGFSTVEESNK; YKPVYTPEDTSDLTMEFPGK
A0A4E0S3H8	Four and a half LIM domains protein 2	DDKPYCADCYTQLFAK; GFLITEDGIFCPDCGK; NSLADKPFVTK; DSELFCPDCYDER
A0A4E0S3I6	Small ribosomal subunit protein uS15 (40S ribosomal protein S13)	MSADEVKEQIFK
A0A4E0S3I8	LanC protein 3	NASEISPDVK; TNELFPQGSDEFFIGR
A0A4E0S3L4	Gamma-glutamylcyclotransferase	NEVLSNFPEADDVHTDPAMILETYIR; TFSDFIEIDDFR
A0A4E0S3L7	UPF0047 protein YjbQ	GCHYITDEVKK; TDIEMLLNR
A0A4E0S3M5	Cysteine and histidine-rich domain-containing protein 1	FSTDFTEFLNIK
A0A4E0S3P9	Rab GDP dissociation inhibitor	SLFSYFNVSGDTEK; ITGQPFDFSK; VPCDEAEALSSNLMSLFEK; EWNVDIIPK; SDDPATWK; LVICDPTYAPDR
A0A4E0S3R4	C-terminal-binding protein isoform X2	HMINEQTIK
A0A4E0S3S0	Ubiquitin-conjugating enzyme	ELASLNSASNK; ELASLNSASNKR
A0A4E0S3V2	Uncharacterized protein	SLSVGLPEGTYDVPYIDDDAFVPR; EISGSEQVLEK; NWNESQTEVK; DQNVFDSEQR
A0A4E0S3V8	Annexin	CEVDLADICK; SVVNMDLVQKDIEELYDAGTGR; HLCIALLQAERDELSESQLQQVLK; LEIYDEYK; APASINVEEDCK; LGTDEATFIR; APASINVEEDCKK; VLTDEGEKDASR; SLTEAIESETSGDFESALK; ESVIVEVLCTATNNEIEAIK
A0A4E0S3V9	Anoctamin	EVVSDVNNR
A0A4E0S412	Phosphatidylinositol 45 bisphosphate	WFSLPIDFVEPK; HDQLNIMK; GTEIYDSSK; QPDVIGVALQEVVSDDAWR; NEAEQLIVQNR
A0A4E0S425	Dihydrolipoamide acetyltransferase component of pyruvate dehydrogenase complex (EC 2.3.1.-)	ASHNVGIAMDTPEGLLVPNIK; TTMTQSNNIPHFVLSDELDLYK; QTSDWVSR; LGPDDLK; ILKEDVLNFLSNR; EDVLNFLSNR; KQTSDWVSR; FDEDGNVR; SVEQLTVVQIAQELKR
A0A4E0S441	Dynein light chain roadblock	SEVEENFKR; DLDPSNDLTFLR
A0A4E0S463	ATP dependent zinc metalloprotease YME1	DIIDKEVDQLLSESLAR
A0A4E0S471	Putative deferrochelatase/peroxidase YfeX	TEDKLCDDVMR; DLSGFIDGTENPADVDER; LQQYVDK; TLEDSIELK
A0A4E0S474	Protein F37C4.5	ELHEIELK; FNACEITEVLFENLSPAIDKDSIR; LMVMDQVPVSGEDKIK; IFNSDGTMK; FLNIYEEQAER; GSSFETAQLGNMR; SNNVEWDLDLQPGETR; QTTTSFHEADR; IVYYGMVQQATGEDWETR; LMVMDQVPVSGEDK; SSLEGINPYDPR
A0A4E0S481	Transmembrane protein	LTHNLELDDSQWIGAR; LLLDNDMK
A0A4E0S486	Fatty-acid amide hydrolase 1	CNCVVEFLYPDLK; STDVEAIVSKPFAEILSSLK; LVEMLQYDEVEK; IGYFTYDGSFK; AVNYVTDVPTLTQHINALEEFR
A0A4E0S494	Basement membrane-specific heparan sulfate proteoglycan core protein	MFGYTSDAETAK; AYTWQLIDTEDRPANPGTLADQVEIIGGK; TNIQPEDNVEYAWEFSR; GWEFLDGHGTPVPVTALADSVK; DYTLTESPK; IGSLPEDFRK; KEGEDVTMNCK; VRVDGLNEDGDAVGTPK; LNSPNLDPQK; RLDEDGTTENDFYSPFFR; SKQPVPNELATYGWQLIDPVNDELR; TLSVNPEQLDAR; CDGEDDCGNNFDEENCPPPTKPDR; DAETGEVLHNVIYGWDMR; INEVHLPEYEK; VVVYVDGVDR; NDLIDGLR; EMDEQILECSFGER; NDCEDGSDENVAK; DKVTQDMIPK; KTNIQPEDNVEYAWEFSR; VNPNSLATEVNIEDNHIK; GPNCDECASGLFK; CEDC…
A0A4E0S4C9	Paramyosin	DNLDSSLKDTEDALHEVETK; ISELNMQNAQMVAEIAEHTR; NALNDEVETLR; VSEMTEAQELEHSR; NELQQLLEESQNEESNLR
A0A6C0VEN0	Cathepsin L7	AVPDKIDWR; HDLGLVTYTLGLNQFTDMTFEEFK; NIWEENVK; DQGNCGSCWAFSTTGTMEGQYMK; KIWEENVK
A0A6G5XPN9	Tubulin alpha chain	DVTDVISYIK; FEGSLNVDLNEFQTNLVPYPR; VGINNQPPSIVPGGDLAQVK
B0RZ78	Tubulin beta chain	FWEVISDEHGIDPTGTYHGDSDLQLER; INVYYNEATGGK; MSVTFIGNSTAIQELFK
A0A7D5ZZ66	Serpin 3	SLFISDIK; DINQWVSEK; GSWEIEFPK; KDINQWVSEK; ADHPFVVALVYDDK; DKFHLLDGGR; AIVLGDYDADVENVDFTK; ESEFHSTVLAELDSVAVK
A0A7D6A027	Serpin 1	EMNQWVSSATHDK; KEMNQWVSSATHDK; FSQELYGSTVSDQK; RNGNFNIEEEILDGVNALK; GAWETPFNPTDTFQGQFHK; TISETDKLER; NGNFNIEEEILDGVNALK; ILDAPFHSQMAR
A0A7G9ZE25	Heme-binding protein	DNLGEKITEVITILLNR
A4V9Q5	Calmodulin-like protein 1 (CaM1)	ADQLTEEQIAEFK; EADIDGDGQVNYEEFVK; VFDKDGNGFISAAELR; DGNGFISAAELR; MKDTDSEEEIR
A4V9Q6	Calmodulin-like protein 2 (CaM2) (Calmodulin/ calcium-binding protein/ EF-Hand superfamily protein)	GNLDNNETEAIIK; KVDFDNSGTINFPEFISMMVQK; NGDGYISPEELR; VHHLSQDDIEVLR; LGCKPSDAEVR; AFSMYDQNGDGEIDATELK
A5X492	Cathepsin B1 (EC 3.4.22.-)	TYEEDKVYGK
A5X493	Cathepsin B2 (EC 3.4.22.-)	FSNVDHFK
A5X494	Cathepsin B3 (EC 3.4.22.-)	SSYNVGEQETDIMMEIMK; FNNIDQVK; QNLGVLEETPEDR
A8E0R8	thioredoxin-disulfide reductase (EC 1.8.1.9)	SINVEYVNAFAEVVDPHTIK; DKENQKPGLYR
A8W7J0	Procathepsin L	SNDVSWHEWK; VTGAYTVHSGDEMK
B1NI97	Heat shock protein 70 (Major heat shock 70 kDa protein Bbb)	VTDAVVTVPAYFNDSQR; QTQTFTTYSDNQPGVLIQVYEGER; TFSAEEISSMILMK; MKEVAEGYLGK; FSDPSVTSDRK; RFSDPSVTSDR; KVTDAVVTVPAYFNDSQR; LLQDFFNGK; RFSDPSVTSDRK; MDKNQIHEIVLVGGSTR; VEIIANDQGNR; CDEVISWLENNQTAEKDEFEHK; STAGDTHLGGEDFDNR; HWSFEVISENDKPK; FEELNADLFR; LSKEDIDR
B3CJ61	Enolase (EC 4.2.1.11) (2-phospho-D-glycerate hydro-lyase) (2-phosphoglycerate dehydratase)	YDLDFKNPK; SGINVTDQAAVDKFMLDLDGTPNKEK; SGINVTDQAAVDK; EVIMPVPSFNVINGGSHAGNK; FMLDLDGTPNKEK; SGINVTDQAAVDKFMLDLDGTPNK; GNPTVEVDVTTAK; YGLDACNVGDEGGFAPSIQDNLEGLELLR; VNQIGSVSESIK; SQASSWITSDAMADVYKK; MMSTYPIVSIEDPFDQDDWPAWTK; EGKYDLDFK; SKYGLDACNVGDEGGFAPSIQDNLEGLELLR; FMLDLDGTPNK
B3TM68	Cathepsin L3 (EC 3.4.22.-)	VTGAYTVHSGDEMR
B5AK46	glutathione transferase (EC 2.5.1.18)	FEEVKGDYLK; WLGDKFNMGLDLPNLPYYIDDK; SRIEDLPK; FNMGLDLPNLPYYIDDK; YLAPQCLEDFPK; ISMIEGAAMDLR; MWSNFLGDR
B6DT35	thioredoxin-dependent peroxiredoxin (EC 1.11.1.24)	LLDAFIFHEEHGEVCPANWK; TIVPTPDGSK; QITVNDRPVGR; AYGVLDEEQGNTYR; GNFLIDPK; TISLSDYK; NCAVIFCSTDSVYSHLQWTK; PMLQPNMPAPNFSGQAVVGK; LLDAFIFHEEHGEVCPANWKPK
B8R1B1	Alpha crystallin-containing small heat shock protein	TVYLPDKVDDEK; GYSPEDVHVEADK; DAYEPGDDGHLR; GYSDEMIPFGGLGNTQLDYLK; HKVEEDIGAK
C6EUD4	Acetyl-CoA hydrolase (EC 3.1.2.1) (Acetyl-CoA deacylase)	VFDFLDNNPMVDMCDVAWVNSPVVIAQNPK; GDASIHFSNLTVMR; HVQLDLALINVTPPDK; KHVQLDLALINVTPPDK; AGSQPCHEMSPRPASEVEDK; WASNGDETFGFLK
I6T381	CaM3	VSDRDTTCALLR; NQSEYFMTLYDTNNDGK; ISLDEFIK; ADFDMDHQLK
I6U578	CaBP4	QLKDYLDER; WLDMFDADENGK; GRPMPEDVEVIASTMSQEK; TGGKPEDMNLVVK; PMPEDVEVIASTMSQEK; NRDDIVDENELR
K7WKP9	CaBP3 (Tegumental calcium-binding EF-hand protein 3)	ALGLDLDDLK; SQIDEWMSR; FDTDSDGKITLEEFSK; FKELLQSVSGNENR; ALGLDLDDLKMEK; KTEINVDGVEMLCTTMPVER; ELLQSVSGNENR
M4QLE7	Citrate synthase	EFCLMHFPDDPLFK
O01369	Cytochrome b-c1 complex subunit 7 (Complex III subunit 7) (Complex III subunit VII) (Ubiquinol-cytochrome c reductase complex 14 kDa protein)	AEWDHFVNPETYP; EQWTAIEDDIPYLDPYIEVAK
O76944	thioredoxin-dependent peroxiredoxin (EC 1.11.1.24)	LQPNMPAPNFSGQAVVGK
P31670	Glutathione S-transferase class-mu 26 kDa isozyme 47 (GST47) (EC 2.5.1.18) (Fh47)	YLAPHCLDEFPK
P31671	Glutathione S-transferase class-mu 26 kDa isozyme 7 (GST7) (EC 2.5.1.18) (Fh7)	MWSDFLGDR; FEELKGDYLK; YLAPQCLDDFPK
Q24942	Cathepsin L-like protease	ADEGPCQYDR
Q5I5Y3	Putative Fasciola/Schistosoma cross-reactive protein	HDGDMLPAK
Q711M2	Legumain like	VLQTGPDDNVFVYFTDHGAR; IDYSGLQTSVNTFASVLSGDEHWK; CHSIYQVPEVSNELEK
Q7KYH5	Cathepsin L	VTDYYTVHSGSEVELK
Q9GRW5	Cathepsin L1	TSISFSEQQLVDCSGPWGNNGCSGGLMENAYEYLK
Q9NIG5	Calcium binding protein (Putative calcium-binding protein)	NGDGKVSAEELK; AFIKEHDK; AFADDSKCPLDSNK
Q9TXD3	FH-KTM=6.751 kDa monomeric kunitz-type proteinase inhibitor	GECVPFVYGGCEGNDNRFDSK; RGECVPFVYGGCEGNDNRFDSK; RGECVPFVYGGCEGNDNR; GECVPFVYGGCEGNDNR
Q9U1G7	Thioredoxin	VDVDQNEEAAAK; EIPEVEFAKVDVDQNEEAAAK
